# Supplementary material for: PKM2 functions as a histidine kinase to phosphorylate PGAM1 and increase glycolysis shunts in cancer
Source: EMBO J. 2024 May 15;43(12):5. doi: 10.1038/s44318-024-00110-8 (PMC11183095; doi:10.1038/s44318-024-00110-8)
Supplement: Supplementary file 3 — Source data Fig. 1 [file 44318_2024_110_MOESM3_ESM.zip]

Archive with 104 entries (96 files):
- Figure 1/
- __MACOSX/._Figure 1
- Figure 1/1B-D/
- __MACOSX/Figure 1/._1B-D
- Figure 1/1E.xlsx
- __MACOSX/Figure 1/._1E.xlsx
- Figure 1/1H/
- __MACOSX/Figure 1/._1H
- Figure 1/1F/
- __MACOSX/Figure 1/._1F
- Figure 1/1A/
- __MACOSX/Figure 1/._1A
- Figure 1/1I.xlsx
- __MACOSX/Figure 1/._1I.xlsx
- Figure 1/1G/
- __MACOSX/Figure 1/._1G
- Figure 1/1J.xlsx
- __MACOSX/Figure 1/._1J.xlsx
- Figure 1/1K.xlsx
- __MACOSX/Figure 1/._1K.xlsx
- Figure 1/1L/
- __MACOSX/Figure 1/._1L
- Figure 1/1M/
- __MACOSX/Figure 1/._1M
- Figure 1/1B-D/1C-GST (ENO1).tif
- __MACOSX/Figure 1/1B-D/._1C-GST (ENO1).tif
- Figure 1/1B-D/1C-His (PGAM1).tif
- __MACOSX/Figure 1/1B-D/._1C-His (PGAM1).tif
- Figure 1/1B-D/1B-GST (PKM2).tif
- __MACOSX/Figure 1/1B-D/._1B-GST (PKM2).tif
- Figure 1/1B-D/Quantification for 1B and 1C.xlsx
- __MACOSX/Figure 1/1B-D/._Quantification for 1B and 1C.xlsx
- Figure 1/1B-D/1B-His (PGAM1).tif
- __MACOSX/Figure 1/1B-D/._1B-His (PGAM1).tif
- Figure 1/1H/5-GST (PKM2).tif
- __MACOSX/Figure 1/1H/._5-GST (PKM2).tif
- Figure 1/1H/2-3-pHis   pH = 8.8 (boiled).tif
- __MACOSX/Figure 1/1H/._2-3-pHis   pH = 8.8 (boiled).tif
- Figure 1/1H/Quantification.xlsx
- __MACOSX/Figure 1/1H/._Quantification.xlsx
- Figure 1/1H/3-3-pHis   pH = 1.0 (unboiled).tif
- __MACOSX/Figure 1/1H/._3-3-pHis   pH = 1.0 (unboiled).tif
- Figure 1/1H/1-3-pHis   pH = 8.8 (unboiled).tif
- __MACOSX/Figure 1/1H/._1-3-pHis   pH = 8.8 (unboiled).tif
- Figure 1/1H/4-His (PGAM1).tif
- __MACOSX/Figure 1/1H/._4-His (PGAM1).tif
- Figure 1/1F/4-PKM2.Tif
- __MACOSX/Figure 1/1F/._4-PKM2.Tif
- Figure 1/1F/6-Actin.Tif
- __MACOSX/Figure 1/1F/._6-Actin.Tif
- Figure 1/1F/3-PGAM1.tif
- __MACOSX/Figure 1/1F/._3-PGAM1.tif
- Figure 1/1F/Quantification.xlsx
- __MACOSX/Figure 1/1F/._Quantification.xlsx
- Figure 1/1F/2-3-pHis.Tif
- __MACOSX/Figure 1/1F/._2-3-pHis.Tif
- Figure 1/1F/1-PKM2.Tif
- __MACOSX/Figure 1/1F/._1-PKM2.Tif
- Figure 1/1F/5-PGAM1.Tif
- __MACOSX/Figure 1/1F/._5-PGAM1.Tif
- Figure 1/1A/2-ENO1.tif
- __MACOSX/Figure 1/1A/._2-ENO1.tif
- Figure 1/1A/3-PKM1.tif
- __MACOSX/Figure 1/1A/._3-PKM1.tif
- Figure 1/1A/Quantification.xlsx
- __MACOSX/Figure 1/1A/._Quantification.xlsx
- Figure 1/1A/1-PKM2.tif
- __MACOSX/Figure 1/1A/._1-PKM2.tif
- Figure 1/1A/5-PGAM1.tif
- __MACOSX/Figure 1/1A/._5-PGAM1.tif
- Figure 1/1A/4-PCK2.Tif
- __MACOSX/Figure 1/1A/._4-PCK2.Tif
- Figure 1/1G/4-PKM2.tif
- __MACOSX/Figure 1/1G/._4-PKM2.tif
- Figure 1/1G/6-Actin.tif
- __MACOSX/Figure 1/1G/._6-Actin.tif
- Figure 1/1G/3-PGAM1.tif
- __MACOSX/Figure 1/1G/._3-PGAM1.tif
- Figure 1/1G/Quantification.xlsx
- __MACOSX/Figure 1/1G/._Quantification.xlsx
- Figure 1/1G/2-3-pHis.tif
- __MACOSX/Figure 1/1G/._2-3-pHis.tif
- Figure 1/1G/1-PKM2.tif
- __MACOSX/Figure 1/1G/._1-PKM2.tif
- Figure 1/1G/5-PGAM1.tif
- __MACOSX/Figure 1/1G/._5-PGAM1.tif
- Figure 1/1L/2-Tubulin.tif
- __MACOSX/Figure 1/1L/._2-Tubulin.tif
- Figure 1/1L/Quantification.xlsx
- __MACOSX/Figure 1/1L/._Quantification.xlsx
- Figure 1/1L/1-Flag.tif
- __MACOSX/Figure 1/1L/._1-Flag.tif
- Figure 1/1M/5-Flag.tif
- __MACOSX/Figure 1/1M/._5-Flag.tif
- Figure 1/1M/2-PKM2.tif
- __MACOSX/Figure 1/1M/._2-PKM2.tif
- Figure 1/1M/4-PKM2.tif
- __MACOSX/Figure 1/1M/._4-PKM2.tif
- Figure 1/1M/3-Flag.tif
- __MACOSX/Figure 1/1M/._3-Flag.tif
- Figure 1/1M/1-3-pHis.tif
- __MACOSX/Figure 1/1M/._1-3-pHis.tif
- Figure 1/1M/Quantification.xlsx
- __MACOSX/Figure 1/1M/._Quantification.xlsx
