# Supplementary material for: PKM2 functions as a histidine kinase to phosphorylate PGAM1 and increase glycolysis shunts in cancer
Source: EMBO J. 2024 May 15;43(12):5. doi: 10.1038/s44318-024-00110-8 (PMC11183095; doi:10.1038/s44318-024-00110-8)
Supplement: Supplementary file 3 — Source data Fig. 1 [file 44318_2024_110_MOESM3_ESM.zip › Figure 1/1E.xlsx]

## Sheet: Plan1
Rep1													Rep 2													Rep 3
	Source data of BLI Signal (nm)								Source data of KD					Source data of BLI Signal (nm)								Source data of KD					Source data of BLI Signal (nm)								Source data of KD
	TIME	0.05 μg/μl	0.2 μg/μl	0.4 μg/μl	0.8 μg/μl	1.6 μg/μl	3.2 μg/μl		The Kon and Kdis values were calculated by the Octet System.					TIME	0.05 μg/μl	0.2 μg/μl	0.4 μg/μl	0.8 μg/μl	1.6 μg/μl	3.2 μg/μl		The Kon and Kdis values were calculated by the Octet System.					TIME	0.05 μg/μl	0.2 μg/μl	0.4 μg/μl	0.8 μg/μl	1.6 μg/μl	3.2 μg/μl		The Kon and Kdis values were calculated by the Octet System.
	0	0.001206	0.002515	-0.00357	-0.00649	0.002327	-2.4e-05							0	0.00643239	-0.00028577	-0.00260138	-0.00037478	0.00821394	0.00412697							0	0.0103915	-0.00461358	-0.0127685	-0.010624	0.00434191	-0.00246344
	0.2	0.000937	0.002394	-0.00326	-0.00626	0.002938	0.001776							0.2	0.00696222	0.00011997	-0.00222444	0.00066144	0.00834615	0.00466899							0.2	0.0108176	-0.00479466	-0.0120659	-0.0098231	0.00449707	-0.00240501
	0.4	0.000865	0.002047	-0.00316	-0.00587	0.003276	0.003697		Kon (1/Ms) =2.29 × 10^2 ± 2.30					0.4	0.00715287	0.00035282	-0.00212826	0.00108402	0.00834514	0.00483286		Kon (1/Ms) =1.93 × 10^2 ± 6.38					0.4	0.0111961	-0.00522333	-0.0117991	-0.00903204	0.00472889	-0.0021019		Kon (1/Ms) =1.77 × 10^2 ± 2.17
	0.6	0.000863	0.002172	-0.00249	-0.0055	0.003889	0.005491		Kdis (1/s) =5.14 × 10^-4 ± 6.17 × 10^-6					0.6	0.00748981	0.0003322	-0.00163396	0.00133446	0.00788631	0.00493013		Kdis (1/s) =1.07 × 10^-3 ± 9.76 × 10^-6					0.6	0.011997	-0.00583382	-0.0114666	-0.00822857	0.00482004	-0.00199502		Kdis (1/s) =7.88 × 10^-4 ± 6.89 × 10^-6
	0.8	0.000764	0.002256	-0.00224	-0.00464	0.004776	0.007378							0.8	0.008145	0.00036699	-0.00125328	0.0017823	0.00767273	0.00523614							0.8	0.0126768	-0.00623899	-0.0104405	-0.00772324	0.00481723	-0.00205749
	1	0.000594	0.002529	-0.00181	-0.00414	0.005623	0.008963		KD (M) =Kdis/Kon= 2.24 × 10^-6 ± 3.50 × 10^-8					1	0.00864242	0.0005338	-0.00115765	0.00242065	0.00797937	0.00536165		KD (M)=Kdis/Kon= 5.55 × 10^-6 ± 1.91 × 10^-7					1	0.0132782	-0.00671648	-0.0100269	-0.00762845	0.00459747	-0.00215821		KD (M) =Kdis/Kon= 4.45 × 10^-6 ± 6.68 × 10^-8
	1.2	0.000621	0.00263	-0.00126	-0.00304	0.006511	0.011211							1.2	0.00916236	0.0006409	-0.00086787	0.00298156	0.00793827	0.00568895							1.2	0.0140596	-0.00682113	-0.0096771	-0.00685603	0.00461707	-0.00139017
	1.4	0.00043	0.002868	-0.00092	-0.00203	0.007113	0.013237							1.4	0.00994673	0.00117931	-0.00045825	0.00315079	0.00809999	0.00654588							1.4	0.0149956	-0.0070342	-0.00913955	-0.00621124	0.00459822	-0.0006968
	1.6	0.000264	0.002859	-0.00073	-0.0011	0.007946	0.01523							1.6	0.0104481	0.00134069	-0.00054965	0.00359738	0.00821128	0.0067985							1.6	0.0157506	-0.00680721	-0.00911895	-0.00562732	0.00448012	-0.00033528
	1.8	0.000404	0.003244	7.23e-05	0.000121	0.009073	0.017498							1.8	0.0108979	0.00103329	-0.00117909	0.00359773	0.00767848	0.00671869							1.8	0.0166883	-0.00649399	-0.00871492	-0.00542366	0.00442301	0.00048684
	2	0.000551	0.003927	0.001112	0.001468	0.010295	0.019562							2	0.0113772	0.00059203	-0.00158131	0.00351864	0.0076716	0.00690327							2	0.0176295	-0.00614624	-0.00861304	-0.00530115	0.00438841	0.00101767
	2.2	0.000902	0.00417	0.001676	0.002639	0.0111	0.020988							2.2	0.0117618	0.0002867	-0.00205265	0.00313683	0.00758785	0.00714463							2.2	0.018479	-0.00576409	-0.00778489	-0.0052309	0.00476273	0.00218587
	2.4	0.000953	0.004966	0.001686	0.003537	0.011781	0.02282							2.4	0.0125436	0.00053333	-0.00196448	0.00405479	0.00826593	0.00760243							2.4	0.0197567	-0.0052154	-0.00700613	-0.0046395	0.005179	0.00280227
	2.6	0.001687	0.005434	0.002228	0.00489	0.01278	0.024796							2.6	0.0127996	-0.00011501	-0.00209096	0.00426413	0.00840974	0.00774973							2.6	0.0204336	-0.0052756	-0.00729241	-0.00474934	0.00531092	0.00291101
	2.8	0.002056	0.005585	0.002928	0.005671	0.013773	0.026651							2.8	0.013122	0.00019781	-0.00203272	0.00482116	0.00885328	0.00776463							2.8	0.0214404	-0.00511134	-0.00715997	-0.0043941	0.00572048	0.00371649
	3	0.002202	0.005501	0.003095	0.006359	0.014365	0.028149							3	0.0139863	0.00032019	-0.00175621	0.00473487	0.00954423	0.00831132							3	0.0228758	-0.00462481	-0.00657935	-0.00363272	0.00655058	0.00502334
	3.2	0.002522	0.0058	0.003403	0.006669	0.014909	0.029655							3.2	0.0144931	0.00015013	-0.00216963	0.00455156	0.00941817	0.00837853							3.2	0.0239305	-0.00417209	-0.00687104	-0.00328122	0.00708777	0.00527297
	3.4	0.002392	0.005534	0.003505	0.006662	0.015289	0.030526							3.4	0.0154078	0.00096063	-0.0014006	0.00548925	0.0101704	0.00946969							3.4	0.0248134	-0.00398534	-0.00639605	-0.00265146	0.00742783	0.00592403
	3.6	0.002364	0.005453	0.004366	0.00709	0.015785	0.031475							3.6	0.0167512	0.0018824	-0.00078625	0.00632865	0.0106626	0.010522							3.6	0.0255698	-0.00388688	-0.00578524	-0.00223336	0.00807778	0.00659907
	3.8	0.002076	0.006029	0.004518	0.00778	0.015919	0.032347							3.8	0.0174013	0.00256645	-0.00053069	0.00665329	0.0111385	0.0111196							3.8	0.0265833	-0.00400878	-0.00539062	-0.00146629	0.00851662	0.00703901
	4	0.002141	0.006525	0.004541	0.008228	0.016546	0.033785							4	0.0183197	0.00272087	-0.00027158	0.00685197	0.011375	0.0116107							4	0.0271792	-0.00375317	-0.0050427	-0.00101882	0.00930311	0.00743703
	4.2	0.002003	0.006683	0.004434	0.008144	0.016724	0.034764							4.2	0.0188394	0.00316033	4.716e-05	0.00731529	0.0120939	0.0121394							4.2	0.0281254	-0.00321661	-0.00434584	-0.00034788	0.0100859	0.0082482
	4.4	0.001799	0.006376	0.004439	0.007983	0.016762	0.035304							4.4	0.0193067	0.00328807	0.0003865	0.00712116	0.0124734	0.0120659							4.4	0.029039	-0.00325981	-0.00435456	-3.779e-05	0.010618	0.00894503
	4.6	0.001804	0.006611	0.005195	0.008427	0.017271	0.035902							4.6	0.0203501	0.00329248	0.00094325	0.00736589	0.0122444	0.0122437							4.6	0.0299371	-0.00362877	-0.00425632	-6.76e-06	0.0104845	0.00889832
	4.8	0.001263	0.006753	0.00527	0.00852	0.017613	0.036414							4.8	0.0210057	0.00352056	0.00127322	0.00795461	0.0126371	0.0127916							4.8	0.0304889	-0.00346504	-0.00361286	-0.00021692	0.0100541	0.00889555
	5	0.001387	0.00708	0.005945	0.008966	0.017915	0.037156							5	0.0214189	0.00355555	0.00143728	0.007846	0.0129942	0.0128244							5	0.0311699	-0.00328609	-0.00384179	-8.749e-05	0.0105784	0.00971894
	5.2	0.00127	0.006975	0.005778	0.009365	0.01809	0.038163							5.2	0.0217881	0.00338865	0.00183119	0.00823598	0.012812	0.0132139							5.2	0.0319528	-0.00285712	-0.00365101	0.00032861	0.0108336	0.0104277
	5.4	0.000738	0.006832	0.005695	0.009511	0.018321	0.03888							5.4	0.0223749	0.00322739	0.00228526	0.00838269	0.0129129	0.013657							5.4	0.0323392	-0.00316959	-0.00397124	-5.186e-05	0.0105625	0.0100582
	5.6	0.000468	0.006802	0.00589	0.009768	0.018671	0.039824							5.6	0.0225964	0.00274316	0.0026252	0.0087429	0.0127596	0.0132486							5.6	0.0326578	-0.0031716	-0.00442378	-0.00067382	0.0104754	0.00960537
	5.8	0.000561	0.006909	0.006532	0.010592	0.019318	0.040892							5.8	0.0228839	0.00214525	0.00245114	0.00831647	0.0118099	0.0130298							5.8	0.033478	-0.00297279	-0.00374358	-0.00112523	0.0109017	0.0100192
	6	-0.00024	0.006423	0.00643	0.010959	0.019597	0.041376							6	0.0232359	0.00175291	0.00333192	0.00872515	0.0124236	0.0133609							6	0.034145	-0.00327411	-0.0036679	-0.00131629	0.0112819	0.0100018
	6.2	-8.9e-05	0.006544	0.006713	0.011945	0.02036	0.042932							6.2	0.0237526	0.0012855	0.00347665	0.00864736	0.0122697	0.0134196							6.2	0.0344208	-0.00378009	-0.00327378	-0.0015729	0.0116549	0.0102863
	6.4	-0.00044	0.006699	0.006771	0.012171	0.020897	0.043625							6.4	0.0243956	0.00151937	0.00389448	0.00931809	0.012761	0.0138718							6.4	0.0347298	-0.00407096	-0.00398345	-0.00206374	0.0119427	0.00989383
	6.6	-0.00039	0.006467	0.007233	0.012783	0.021877	0.044511							6.6	0.0248247	0.00171587	0.00419111	0.00914655	0.0130487	0.0142249							6.6	0.0350101	-0.00477019	-0.00438129	-0.00269463	0.0116712	0.00970213
	6.8	-0.00041	0.00669	0.00761	0.013104	0.022668	0.045179							6.8	0.0257768	0.00270647	0.00464977	0.00951493	0.0139178	0.015215							6.8	0.0353581	-0.00454761	-0.0042464	-0.00265463	0.0120749	0.00979332
	7	-0.00068	0.007043	0.007825	0.013787	0.023472	0.045833							7	0.0267128	0.00327872	0.0048139	0.0097092	0.0146927	0.0164479							7	0.0360613	-0.0041153	-0.00361719	-0.00203952	0.0129644	0.0101081
	7.2	-0.00066	0.007657	0.008211	0.013396	0.024035	0.046771							7.2	0.0271597	0.00389228	0.00489602	0.0101382	0.0147082	0.0174447							7.2	0.0366555	-0.00416777	-0.00363931	-0.00112433	0.0135087	0.0100396
	7.4	-0.00092	0.007702	0.008508	0.013393	0.024597	0.047232							7.4	0.0277871	0.00469154	0.00550116	0.0105349	0.0154427	0.0188004							7.4	0.0374705	-0.00419989	-0.00343557	-0.00035542	0.0136484	0.0105164
	7.6	-0.00105	0.007843	0.008607	0.014187	0.025436	0.048269							7.6	0.0290709	0.00550443	0.00559453	0.0105495	0.0162673	0.0197334							7.6	0.0380933	-0.00431524	-0.00312743	0.00010889	0.0137742	0.0107238
	7.8	-0.00138	0.008205	0.008435	0.01475	0.025913	0.049109							7.8	0.0291908	0.00585043	0.00575499	0.0105673	0.0162309	0.0197674							7.8	0.0391843	-0.00400264	-0.00243574	0.00076635	0.0142135	0.0110935
	8	-0.0009	0.008509	0.009181	0.014856	0.026777	0.049995							8	0.0294272	0.00603759	0.00550482	0.0107275	0.0163024	0.0200074							8	0.0401033	-0.00336104	-0.00189459	0.00176338	0.014739	0.0118886
	8.2	-0.00044	0.008381	0.00988	0.015005	0.026956	0.050337							8.2	0.0298902	0.00621772	0.00547909	0.0108089	0.0161916	0.0198838							8.2	0.0415097	-0.00248241	-0.00112046	0.00280561	0.0150412	0.012706
	8.4	-0.00045	0.008577	0.010509	0.015282	0.027476	0.051233							8.4	0.0306874	0.00593506	0.00516208	0.0110741	0.0162128	0.0197519							8.4	0.0425196	-0.00227994	-0.00134406	0.00346081	0.0148084	0.0131308
	8.6	2.62e-06	0.008673	0.01091	0.015642	0.027978	0.051744							8.6	0.0311544	0.00568529	0.00478643	0.010918	0.015563	0.0195549							8.6	0.0435007	-0.00192615	-0.00102874	0.00432889	0.0146934	0.0135575
	8.8	0.000511	0.009069	0.011156	0.015641	0.028607	0.052558							8.8	0.0311914	0.00543091	0.00453463	0.0108556	0.0152429	0.0191866							8.8	0.0447381	-0.0011482	-0.00037173	0.00516555	0.0149117	0.0141607
	9	0.000889	0.009148	0.011269	0.016228	0.028602	0.053257							9	0.0317824	0.00489855	0.00441808	0.0111939	0.0148028	0.0188887							9	0.0457329	-0.00070231	-0.00041509	0.00580169	0.0157551	0.0148065
	9.2	0.000668	0.008872	0.010971	0.015901	0.028784	0.053115							9.2	0.0319045	0.00424704	0.00393839	0.0115174	0.0144705	0.0183096							9.2	0.0466607	-0.00060229	-1.547e-05	0.00605539	0.015664	0.0149125
	9.4	0.000862	0.008867	0.011026	0.016257	0.028787	0.053616							9.4	0.0317969	0.00388016	0.0035705	0.0113643	0.0142638	0.0177389							9.4	0.0477755	-0.00047664	-0.00012487	0.00610821	0.0159769	0.0150441
	9.6	0.001085	0.009314	0.011327	0.016815	0.028537	0.054285							9.6	0.0318098	0.0036954	0.00326136	0.0114409	0.0138089	0.0170333							9.6	0.0483379	-0.00026984	0.00017289	0.00586604	0.0163974	0.0155038
	9.8	0.000928	0.00888	0.011283	0.017143	0.028752	0.055038							9.8	0.0324056	0.00370543	0.00274384	0.0117257	0.0136845	0.0168689							9.8	0.0490656	8.222e-05	0.00038442	0.00608076	0.0171652	0.0164484
	10	0.000623	0.008665	0.01151	0.017542	0.028938	0.056236							10	0.0327902	0.00318767	0.00282179	0.012213	0.0143005	0.0167722							10	0.0496792	-0.00033802	8.117e-05	0.00610601	0.0176595	0.0170295
	10.2	0.001086	0.009241	0.01245	0.018382	0.029859	0.057931							10.2	0.0334458	0.00277204	0.00221547	0.0126013	0.0144083	0.0166735							10.2	0.0498393	-0.00069417	0.00035844	0.00604434	0.0180728	0.0175851
	10.4	0.00114	0.00908	0.012561	0.018706	0.029819	0.058289							10.4	0.034002	0.00350382	0.00200799	0.0130368	0.0155224	0.0171522							10.4	0.0504396	-0.00064549	0.00015175	0.00594045	0.0187071	0.0178707
	10.6	0.001022	0.009443	0.012652	0.019233	0.030315	0.059121							10.6	0.0354966	0.00393459	0.00200841	0.0138544	0.0167019	0.0181194							10.6	0.051324	-0.00030076	0.00038217	0.00609399	0.0192577	0.0182044
	10.8	0.001023	0.010163	0.012811	0.019655	0.031156	0.059901							10.8	0.0368983	0.00423078	0.00228106	0.0142195	0.0174804	0.0191759							10.8	0.0513823	-0.00026667	0.00045463	0.00578692	0.0194823	0.0178841
	11	0.001384	0.010497	0.013117	0.020075	0.032	0.061091							11	0.0376021	0.00450419	0.00225422	0.0146257	0.018202	0.0203416							11	0.0516607	-0.00041603	0.00046749	0.00578507	0.0196062	0.0178086
	11.2	0.001477	0.010092	0.013017	0.019697	0.03209	0.061437							11.2	0.0379967	0.00509098	0.00241473	0.0145994	0.0185141	0.0211402							11.2	0.0522656	-0.00069191	0.00010087	0.00614543	0.0195407	0.0176989
	11.4	0.001432	0.010068	0.013223	0.01993	0.032654	0.06207							11.4	0.0383834	0.0056958	0.00268777	0.0141771	0.0188659	0.0224129							11.4	0.0526754	-0.00048334	-0.00019702	0.0059437	0.0191728	0.0175829
	11.6	0.001391	0.009686	0.012945	0.020271	0.033291	0.062956							11.6	0.0392534	0.00607091	0.00331952	0.0144054	0.0194873	0.0229851							11.6	0.0529516	-0.00090967	-0.00062078	0.00546556	0.0190271	0.0173064
	11.8	0.00163	0.010171	0.013367	0.020406	0.034281	0.063627							11.8	0.0400133	0.00649999	0.00409446	0.0147679	0.0195611	0.0233658							11.8	0.0534178	-0.00084308	-0.00070206	0.0054753	0.0193787	0.0174871
	12	0.002247	0.010863	0.014371	0.020632	0.035068	0.064394							12	0.0407127	0.0069299	0.00434616	0.0150296	0.0198531	0.0242178							12	0.0535033	-0.0011553	-0.00104868	0.00526983	0.0186802	0.017178
	12.2	0.002275	0.010979	0.014311	0.02061	0.035409	0.064834							12.2	0.0413722	0.00708564	0.00560789	0.0150246	0.0201841	0.0248311							12.2	0.0544077	-0.00077394	-0.00072148	0.005784	0.0187341	0.0174335
	12.4	0.002104	0.011591	0.013699	0.02062	0.036164	0.06526							12.4	0.0414893	0.00684538	0.00585098	0.0148044	0.0207059	0.0254795							12.4	0.054958	-0.00076938	-0.00091166	0.00596206	0.0186208	0.0173912
	12.6	0.001878	0.011498	0.013599	0.020598	0.036569	0.065875							12.6	0.0422702	0.00745989	0.00705711	0.0151404	0.0209989	0.0259241							12.6	0.0554361	-0.00097403	-0.00034347	0.00622314	0.0189067	0.0177188
	12.8	0.001812	0.012032	0.013686	0.02105	0.036654	0.06712							12.8	0.0422678	0.00679843	0.00742709	0.0148677	0.0205953	0.0254547							12.8	0.0558434	-0.00107256	-0.00056255	0.00609336	0.0189602	0.0181294
	13	0.001654	0.012358	0.014033	0.021623	0.037186	0.067782							13	0.0426351	0.00635875	0.00749442	0.0150385	0.020575	0.0254263							13	0.0565149	-0.00105681	6.799e-05	0.00620152	0.0191225	0.0189345
	13.2	0.001975	0.012732	0.014372	0.021899	0.037982	0.068164							13.2	0.0423363	0.00599955	0.00738143	0.0144244	0.0205363	0.0250488							13.2	0.0574694	-0.00096343	0.00085378	0.00644853	0.019377	0.0198903
	13.4	0.001987	0.013075	0.014721	0.022417	0.038299	0.069132							13.4	0.0424609	0.00600992	0.00748473	0.0147566	0.0206761	0.0251656							13.4	0.0583763	-4.404e-05	0.00105834	0.00674164	0.0201437	0.0205792
	13.6	0.001695	0.013415	0.015139	0.022983	0.038715	0.069923							13.6	0.0428922	0.0057041	0.00740364	0.015053	0.0204904	0.0252764							13.6	0.0586664	-9.134e-05	0.00109097	0.00665082	0.0205507	0.0210623
	13.8	0.001241	0.013156	0.015205	0.023074	0.039112	0.070636							13.8	0.0434643	0.00580789	0.00783774	0.015318	0.0210669	0.0254137							13.8	0.0593336	-0.00021337	0.0007091	0.00669268	0.0212167	0.0218005
	14	0.001184	0.013207	0.015991	0.023657	0.039527	0.071451							14	0.0441135	0.00559135	0.00819576	0.0157823	0.0215147	0.0254359							14	0.060162	-0.00049155	0.00099742	0.00710604	0.0216421	0.0228575
	14.2	0.001304	0.01296	0.016643	0.024274	0.040377	0.071971							14.2	0.044928	0.00564415	0.0077877	0.0161073	0.021804	0.0254363							14.2	0.060568	-0.00043272	0.00152245	0.00732402	0.0219744	0.0235412
	14.4	0.001289	0.013088	0.017011	0.024893	0.040787	0.072642							14.4	0.0456934	0.00585888	0.00771842	0.0159431	0.0223684	0.0256496							14.4	0.0612896	-4.187e-05	0.0014125	0.00716473	0.0222783	0.0239016
	14.6	0.000725	0.012764	0.01687	0.024602	0.041052	0.072429							14.6	0.0469925	0.00628138	0.00801015	0.0168515	0.0227177	0.0261002							14.6	0.0615037	6.977e-05	0.00133031	0.00693499	0.0222664	0.0240185
	14.8	0.000432	0.012085	0.016789	0.024471	0.041253	0.072718							14.8	0.0471788	0.00622828	0.00783133	0.0163706	0.0224325	0.0262899							14.8	0.061788	-0.00018284	0.00096873	0.00651446	0.0222552	0.0238963
	15	0.00101	0.011675	0.01747	0.02472	0.041451	0.073358							15	0.047232	0.00605216	0.00693805	0.0164169	0.0226548	0.0263153							15	0.0628427	0.00054633	0.00133551	0.00694569	0.0229415	0.024145
	15.2	0.000446	0.010923	0.017653	0.024293	0.041357	0.073307							15.2	0.0475826	0.00658988	0.00684149	0.0164319	0.0226661	0.0266366							15.2	0.0640625	0.00085593	0.00131246	0.00796891	0.0238644	0.0246228
	15.4	0.000406	0.010401	0.017414	0.024022	0.04178	0.073548							15.4	0.0481235	0.00667258	0.00672636	0.016347	0.0228325	0.0270345							15.4	0.0645255	0.0007227	0.00124005	0.00777849	0.0239069	0.0248553
	15.6	0.000633	0.010004	0.017145	0.023849	0.042491	0.073744							15.6	0.0486648	0.00684218	0.00670851	0.0167499	0.0230219	0.0266099							15.6	0.0649954	0.00037714	0.00088129	0.00763783	0.0239574	0.0249264
	15.8	0.000842	0.010176	0.017463	0.02358	0.0427	0.074317							15.8	0.049931	0.00780845	0.00715954	0.0172571	0.0238151	0.0275152							15.8	0.0654712	0.00063228	0.00110194	0.00802119	0.0241342	0.0252623
	16	0.001103	0.010443	0.017776	0.023498	0.042904	0.074581							16	0.0499291	0.00794187	0.00717927	0.0171976	0.0237656	0.0274533							16	0.0659552	0.00056828	0.00117769	0.00818777	0.0242079	0.0250459
	16.2	0.000976	0.010279	0.017283	0.023698	0.043258	0.074833							16.2	0.0496965	0.00765072	0.00703927	0.0170503	0.0238036	0.0271471							16.2	0.0674373	0.00144056	0.00199803	0.00922224	0.0252138	0.0261254
	16.4	0.001095	0.010761	0.017346	0.024324	0.043917	0.075944							16.4	0.049919	0.00723984	0.0069069	0.0168636	0.0236543	0.0269872							16.4	0.0680625	0.00136709	0.00270169	0.00949757	0.0254237	0.0263486
	16.6	0.001315	0.011514	0.017787	0.024786	0.043784	0.077563							16.6	0.0504426	0.00725888	0.00729915	0.0171551	0.0236061	0.0267168							16.6	0.068501	0.00095462	0.00283691	0.00925325	0.0253226	0.0262854
	16.8	0.001647	0.011758	0.017764	0.025323	0.044034	0.078908							16.8	0.0499383	0.00615499	0.00640895	0.0165403	0.0229172	0.0260257							16.8	0.0693488	0.00143962	0.003475	0.00976144	0.0256853	0.0269172
	17	0.002057	0.011998	0.018101	0.02598	0.045032	0.079764							17	0.0504677	0.00578333	0.0058119	0.0166077	0.022947	0.0263927							17	0.0704438	0.00195132	0.00460117	0.0101376	0.025901	0.0271822
	17.2	0.001785	0.011805	0.017807	0.026177	0.045114	0.080288							17.2	0.0503942	0.00534747	0.00579852	0.0166067	0.0225587	0.0268068							17.2	0.0712792	0.00233389	0.00472771	0.0104507	0.0264285	0.0273327
	17.4	0.001268	0.01174	0.017697	0.026289	0.045608	0.081146							17.4	0.0507406	0.0050533	0.00570756	0.0169336	0.0228361	0.0270006							17.4	0.0720627	0.00257771	0.00521467	0.0109686	0.0267765	0.0274001
	17.6	0.001128	0.012361	0.017681	0.026668	0.04635	0.081955							17.6	0.050838	0.00496638	0.0057302	0.0171895	0.0227204	0.0274497							17.6	0.0723376	0.00201807	0.00519486	0.0108074	0.026431	0.0274674
	17.8	0.000921	0.0125	0.017872	0.026514	0.046552	0.082853							17.8	0.0515192	0.00556601	0.00606182	0.0176265	0.0232737	0.027551							17.8	0.0723891	0.00143065	0.00486158	0.0107651	0.0262125	0.0275952
	18	0.000779	0.012566	0.018063	0.026699	0.046879	0.083375							18	0.0520267	0.00548147	0.00569711	0.0175169	0.023256	0.0276493							18	0.0727813	0.0016852	0.00547694	0.011168	0.0260089	0.0279322
	18.2	0.000561	0.012311	0.018347	0.026933	0.047228	0.08392							18.2	0.0523457	0.00559382	0.00541332	0.0175695	0.0235594	0.0280221							18.2	0.0733383	0.00279683	0.0061575	0.0114267	0.0260872	0.0281383
	18.4	0.000141	0.012706	0.018458	0.026897	0.047625	0.084707							18.4	0.0526318	0.00565251	0.00569585	0.0178722	0.0237235	0.0279614							18.4	0.0737449	0.00302837	0.00599624	0.0113562	0.0257697	0.0279027
	18.6	-0.00036	0.012434	0.018435	0.026364	0.047297	0.085189							18.6	0.0532635	0.00562148	0.00605102	0.0179971	0.0240456	0.0282451							18.6	0.0742374	0.00308401	0.00567215	0.0115139	0.025519	0.02788
	18.8	-0.00082	0.012437	0.018615	0.026352	0.047582	0.085681							18.8	0.0535668	0.00551971	0.00593382	0.0176029	0.0240758	0.0284687							18.8	0.0751679	0.00340311	0.00568219	0.0117569	0.0256916	0.0280891
	19	-0.00069	0.012651	0.019096	0.026741	0.048312	0.086327							19	0.0543652	0.00555445	0.00604595	0.0179409	0.0246189	0.028796							19	0.0758223	0.00349168	0.00618847	0.0126666	0.0260186	0.0284794
	19.2	-0.00068	0.012742	0.019222	0.027355	0.049109	0.086672							19.2	0.0553906	0.00613594	0.00702829	0.0185144	0.0249177	0.029405							19.2	0.0757563	0.00305947	0.00571449	0.0128813	0.0257306	0.0286335
	19.4	-0.0007	0.012763	0.019319	0.027215	0.049909	0.086727							19.4	0.055848	0.00616072	0.00721261	0.0186082	0.0251892	0.029271							19.4	0.0755671	0.00263322	0.00525515	0.0123871	0.0253977	0.028951
	19.6	-0.00061	0.013065	0.019715	0.027635	0.050782	0.087546							19.6	0.0566413	0.00660893	0.00768567	0.0187119	0.0254285	0.0294647							19.6	0.075667	0.00289951	0.00539771	0.0125545	0.0256312	0.0296953
	19.8	3.13e-05	0.013257	0.020318	0.028173	0.051222	0.088221							19.8	0.0570073	0.00657415	0.00804882	0.0184317	0.025399	0.0297684							19.8	0.0756542	0.00321767	0.00541743	0.0128212	0.025666	0.0300355
	20	0.000225	0.013694	0.020598	0.028717	0.051746	0.088631							20	0.0568678	0.00634039	0.00787415	0.0177299	0.0247242	0.0288997							20	0.076039	0.00339782	0.00570213	0.0130721	0.0260553	0.0304631
	20.2	0.00064	0.014028	0.021114	0.029598	0.052301	0.089545							20.2	0.0573053	0.0063896	0.00772737	0.0178459	0.0247372	0.0291856							20.2	0.0765048	0.00315534	0.00557603	0.0129374	0.0259473	0.0307787
	20.4	0.001033	0.014664	0.021903	0.03015	0.053309	0.090605							20.4	0.0577697	0.00668685	0.00884526	0.0182811	0.0251577	0.0298173							20.4	0.0767417	0.0024793	0.00543193	0.0127869	0.0258041	0.0305423
	20.6	0.001487	0.014883	0.022105	0.030251	0.053537	0.091177							20.6	0.0582895	0.00691216	0.00939877	0.018912	0.0252513	0.0305567							20.6	0.0769452	0.00208034	0.00511793	0.0126036	0.0258006	0.0307353
	20.8	0.001643	0.0145	0.022252	0.030712	0.054132	0.091804							20.8	0.0584411	0.00686219	0.00947918	0.0191345	0.0251667	0.0308197							20.8	0.0773391	0.00153901	0.0051657	0.0126556	0.026349	0.0312702
	21	0.001968	0.01454	0.022453	0.031209	0.054724	0.091896							21	0.0585727	0.00639211	0.00970163	0.0189588	0.0251906	0.0310488							21	0.0773195	0.00093033	0.00438762	0.0121642	0.026284	0.031277
	21.2	0.001902	0.014402	0.022272	0.031467	0.055432	0.092316							21.2	0.058684	0.00639953	0.0101472	0.0191941	0.0251829	0.0314378							21.2	0.0782859	0.00114664	0.00500398	0.0127054	0.0271835	0.0319473
	21.4	0.002077	0.01501	0.022601	0.031535	0.056269	0.093338							21.4	0.0590692	0.00685099	0.0103251	0.019383	0.0254717	0.0316479							21.4	0.0786789	0.00074729	0.00472561	0.0127504	0.0274147	0.0319959
	21.6	0.002045	0.014981	0.02267	0.031888	0.056701	0.093575							21.6	0.059185	0.00728115	0.0102956	0.019806	0.024919	0.031932							21.6	0.0790837	0.000702	0.00443613	0.0128307	0.0280542	0.0323134
	21.8	0.001602	0.014874	0.022581	0.03215	0.056579	0.093945							21.8	0.0595351	0.00802371	0.0103122	0.0201397	0.024987	0.031967							21.8	0.079693	0.00067029	0.00453435	0.0129737	0.0287932	0.0323936
	22	0.001858	0.015251	0.022816	0.032757	0.057407	0.094711							22	0.0596345	0.00793328	0.010057	0.02007	0.0250511	0.0324306							22	0.0803982	0.00088002	0.00507404	0.0129645	0.0292816	0.032318
	22.2	0.001692	0.015188	0.02279	0.032904	0.057633	0.095287							22.2	0.0604697	0.00833816	0.0103102	0.0205991	0.025697	0.0335087							22.2	0.0814065	0.00122128	0.0053374	0.0131703	0.0294667	0.0324518
	22.4	0.001825	0.015792	0.022611	0.033186	0.058152	0.096203							22.4	0.0610361	0.00843661	0.0107818	0.0210079	0.0261492	0.0337252							22.4	0.081987	0.00110057	0.00517448	0.0132395	0.0294586	0.0320652
	22.6	0.001333	0.015777	0.022617	0.033132	0.058006	0.096978							22.6	0.0616389	0.00816114	0.0108001	0.0210147	0.0264583	0.0341528							22.6	0.0823141	0.00083234	0.00500363	0.0126772	0.0287749	0.0320233
	22.8	0.000979	0.015915	0.022596	0.033782	0.058477	0.097447							22.8	0.0622785	0.00887552	0.0108048	0.0219891	0.0270262	0.0344485							22.8	0.082704	0.00095979	0.00533212	0.0127462	0.0288581	0.0321952
	23	0.001239	0.016529	0.022887	0.034505	0.059141	0.098321							23	0.0626114	0.00878798	0.0106492	0.0223649	0.0278239	0.0348139							23	0.0833387	0.00072741	0.00573817	0.0124873	0.0291413	0.0322405
	23.2	0.001538	0.017438	0.023579	0.035617	0.059761	0.099049							23.2	0.0632213	0.00900259	0.0107617	0.0226757	0.0283242	0.0347741							23.2	0.0836465	0.00062217	0.00571162	0.0121601	0.0292227	0.0321997
	23.4	0.001078	0.0175	0.023668	0.035622	0.059649	0.099445							23.4	0.0628779	0.00882662	0.0100995	0.0222151	0.0282488	0.0347398							23.4	0.0844608	0.00120415	0.00606599	0.0122285	0.0299433	0.0324811
	23.6	0.001292	0.017538	0.023928	0.036523	0.059834	0.100209							23.6	0.063109	0.00861706	0.00941062	0.0215014	0.0282197	0.0346816							23.6	0.0846782	0.00174435	0.0065918	0.0121358	0.0299217	0.0327587
	23.8	0.001704	0.018109	0.024457	0.03677	0.06026	0.101181							23.8	0.0628453	0.00818807	0.00864232	0.0208178	0.0277109	0.0341167							23.8	0.085256	0.00210035	0.00641995	0.0122387	0.0298169	0.0327313
	24	0.001067	0.01783	0.024263	0.036731	0.060139	0.101681							24	0.0639613	0.00874379	0.00928581	0.0206921	0.028207	0.0345565							24	0.0853442	0.00170565	0.00619244	0.0120851	0.0296305	0.032778
	24.2	0.001345	0.017623	0.024423	0.037039	0.060757	0.102164							24.2	0.0649567	0.00907565	0.00982559	0.0211186	0.0288545	0.0352406							24.2	0.0858981	0.00171696	0.00549021	0.012208	0.0296388	0.0326585
	24.4	0.001103	0.017264	0.024719	0.036802	0.061244	0.102731							24.4	0.0649869	0.00866298	0.0101569	0.021148	0.0289475	0.0355035							24.4	0.0869487	0.00198846	0.00604492	0.0132747	0.0304461	0.0335487
	24.6	0.001519	0.016847	0.02457	0.036931	0.061424	0.103429							24.6	0.065696	0.00862072	0.0104488	0.0211103	0.0285937	0.0357706							24.6	0.087667	0.00237035	0.00644025	0.0133772	0.0308275	0.0344002
	24.8	0.001631	0.016172	0.024403	0.037077	0.061574	0.103919							24.8	0.0655749	0.00821221	0.0101089	0.0203732	0.0282726	0.0355051							24.8	0.088107	0.00218994	0.00615049	0.0135835	0.0311787	0.0348044
	25	0.001794	0.015752	0.024121	0.03694	0.062277	0.104153							25	0.0660161	0.00810363	0.0102836	0.0203669	0.0285902	0.0355935							25	0.088559	0.00263958	0.00597831	0.0140715	0.0315428	0.0351902
	25.2	0.001893	0.015506	0.023907	0.037081	0.062765	0.104764							25.2	0.0666555	0.00832158	0.0104676	0.0203987	0.0282323	0.0360222							25.2	0.0899642	0.00330213	0.00665875	0.0152725	0.0324194	0.0360007
	25.4	0.001665	0.015006	0.023712	0.036662	0.06264	0.104997							25.4	0.0671055	0.00835601	0.0103542	0.0208736	0.0278099	0.035753							25.4	0.0901627	0.00305248	0.00605118	0.0154291	0.0325001	0.0361453
	25.6	0.001768	0.014174	0.02377	0.036956	0.063019	0.105322							25.6	0.0673411	0.00811518	0.0104018	0.021351	0.0271746	0.0356742							25.6	0.0910393	0.0034047	0.00651639	0.0162098	0.0334296	0.0368134
	25.8	0.001684	0.014063	0.024086	0.036933	0.063519	0.106123							25.8	0.0678209	0.00848215	0.0104455	0.0213162	0.027242	0.0359991							25.8	0.0911427	0.00270884	0.0065076	0.0158027	0.0335106	0.0369412
	26	0.002073	0.013872	0.023975	0.037022	0.06418	0.106907							26	0.0685935	0.0080169	0.0105644	0.0216536	0.0272946	0.036612							26	0.091326	0.00229458	0.00680714	0.0156354	0.0335101	0.0368224
	26.2	0.001753	0.013509	0.023562	0.03702	0.064138	0.10716							26.2	0.0691506	0.00831548	0.0109425	0.0218233	0.0278318	0.0368744							26.2	0.0921323	0.00271121	0.0075682	0.0155804	0.0337167	0.0372663
	26.4	0.001807	0.01374	0.023723	0.037427	0.064484	0.107531							26.4	0.0695527	0.0084184	0.0113203	0.022364	0.0282801	0.0369515							26.4	0.0926412	0.00337643	0.00814341	0.0155674	0.033728	0.037288
	26.6	0.001646	0.013671	0.023801	0.037469	0.064803	0.108089							26.6	0.0697759	0.00847766	0.0115461	0.0226364	0.02837	0.0372814							26.6	0.0930405	0.00308968	0.00808149	0.0152566	0.0333701	0.0373676
	26.8	0.002034	0.014272	0.024073	0.037929	0.065603	0.108696							26.8	0.0704957	0.00919695	0.0119028	0.0231368	0.0289605	0.0373899							26.8	0.0938329	0.00334992	0.0083634	0.0153659	0.0340148	0.0377284
	27	0.002423	0.014981	0.02487	0.038371	0.066325	0.109251							27	0.07075	0.00912826	0.0118305	0.0229586	0.0290186	0.0373103							27	0.0943455	0.00355016	0.00809175	0.0147746	0.0341267	0.0373367
	27.2	0.002921	0.01594	0.025651	0.03887	0.067315	0.109749							27.2	0.0706433	0.00931055	0.0116517	0.0222997	0.0286653	0.0366652							27.2	0.0949226	0.0037461	0.00804847	0.0148919	0.0345748	0.0374976
	27.4	0.002399	0.01585	0.025649	0.038769	0.067262	0.109512							27.4	0.0708057	0.00965999	0.012014	0.0219875	0.0285304	0.0366746							27.4	0.0953374	0.00391205	0.0076353	0.0149121	0.0348367	0.0375089
	27.6	0.002227	0.016399	0.026135	0.039141	0.067626	0.109719							27.6	0.0712316	0.00952689	0.0120046	0.0219168	0.0285122	0.0364364							27.6	0.0951969	0.00375015	0.00718078	0.0146903	0.0345259	0.037085
	27.8	0.002187	0.016949	0.026906	0.039422	0.06822	0.110857							27.8	0.0716655	0.00987205	0.0120996	0.0218267	0.0284395	0.0364817							27.8	0.0956651	0.00373241	0.00688136	0.015126	0.0346636	0.037058
	28	0.002103	0.01705	0.026961	0.039479	0.068285	0.111325							28	0.0724335	0.0103628	0.013027	0.0220324	0.0291432	0.0371894							28	0.095971	0.00379422	0.00655307	0.0152754	0.034685	0.0370971
	28.2	0.001945	0.017862	0.027224	0.039303	0.068592	0.1116							28.2	0.0727357	0.0100364	0.0125261	0.0216944	0.0292013	0.0370028							28.2	0.097147	0.00441128	0.00660385	0.015735	0.0354235	0.0377235
	28.4	0.001611	0.018116	0.027449	0.039196	0.069193	0.112032							28.4	0.0729016	0.00977763	0.011979	0.021819	0.0290902	0.0371985							28.4	0.0977942	0.00477914	0.00661615	0.0161437	0.035685	0.0382893
	28.6	0.00165	0.01791	0.027208	0.039565	0.069311	0.112525							28.6	0.0735843	0.0100769	0.011913	0.0215917	0.0290524	0.0375479							28.6	0.0983659	0.00472834	0.00657333	0.0161096	0.0354966	0.0384379
	28.8	0.001628	0.018142	0.02746	0.039695	0.069926	0.11277							28.8	0.0734438	0.0096521	0.0116459	0.0216046	0.0291605	0.0377468							28.8	0.0987426	0.00432413	0.00635791	0.0166337	0.0353182	0.0386486
	29	0.001445	0.01828	0.027412	0.039776	0.070572	0.113061							29	0.0735454	0.00977628	0.0114232	0.0222038	0.0295555	0.037608							29	0.0999654	0.0044016	0.00655334	0.0175339	0.0357213	0.0392995
	29.2	0.00144	0.018587	0.027771	0.040251	0.070763	0.113617							29.2	0.0737343	0.00921972	0.0111019	0.0224875	0.0294916	0.0373519							29.2	0.100981	0.00425566	0.00691325	0.0181967	0.0360572	0.0399691
	29.4	0.000939	0.018535	0.027816	0.040436	0.071401	0.114283							29.4	0.0734128	0.00832284	0.0104919	0.0229055	0.0291616	0.0371459							29.4	0.10128	0.00416499	0.00685214	0.0178235	0.0359473	0.0402948
	29.6	0.001292	0.019004	0.028348	0.041087	0.07234	0.115481							29.6	0.0731763	0.00794539	0.0103519	0.02287	0.0292271	0.0370419							29.6	0.10212	0.00393036	0.00711996	0.0178255	0.0363814	0.0405518
	29.8	0.001176	0.019532	0.028279	0.041465	0.072893	0.116509							29.8	0.0734512	0.00818526	0.0105109	0.022889	0.0293885	0.0372537							29.8	0.102471	0.00355074	0.00778809	0.0175853	0.0364727	0.0412872
	30	0.001426	0.019743	0.028078	0.041802	0.07339	0.117506							30	0.0736529	0.00807739	0.0110262	0.0231715	0.0294523	0.0377356							30	0.10301	0.00405665	0.00873034	0.0180266	0.0363781	0.0420649
	30.2	0.00186	0.020042	0.028335	0.042049	0.073957	0.118744							30.2	0.0738903	0.00885353	0.0112473	0.0232735	0.0300377	0.0379926							30.2	0.103797	0.00437263	0.00933724	0.0182053	0.0363434	0.0422394
	30.4	0.002222	0.020162	0.028843	0.042413	0.074176	0.119529							30.4	0.074776	0.00913013	0.0116519	0.0237991	0.0304573	0.0390997							30.4	0.104274	0.0048777	0.00935521	0.0188018	0.03604	0.0425855
	30.6	0.002662	0.020423	0.028969	0.042647	0.074771	0.120414							30.6	0.0750786	0.00934135	0.0119564	0.0239636	0.0305517	0.0396146							30.6	0.104876	0.00478202	0.00897781	0.0192059	0.0361793	0.0429511
	30.8	0.003069	0.02065	0.029249	0.042424	0.075182	0.120981							30.8	0.0760383	0.00974373	0.01207	0.0245743	0.0311033	0.0399134							30.8	0.105253	0.00499547	0.00887514	0.0190314	0.0360985	0.042935
	31	0.002872	0.020621	0.029995	0.042554	0.075595	0.121883							31	0.0762107	0.00991168	0.0121475	0.0246535	0.0314055	0.0400999							31	0.105591	0.00524685	0.00858547	0.0189619	0.036164	0.0428985
	31.2	0.003272	0.02069	0.029948	0.042269	0.076004	0.121822							31.2	0.0766767	0.0105208	0.0125943	0.0244368	0.0321176	0.0403754							31.2	0.106043	0.00533722	0.00871857	0.0192645	0.0366276	0.0432046
	31.4	0.002658	0.020446	0.029572	0.042315	0.075879	0.121918							31.4	0.0779348	0.0113352	0.0132373	0.0249809	0.0325825	0.0409387							31.4	0.105993	0.00499292	0.00835211	0.019346	0.0365783	0.0426693
	31.6	0.002897	0.020726	0.029712	0.042681	0.076186	0.122724							31.6	0.0788247	0.0115964	0.013142	0.0253309	0.0333127	0.0415061							31.6	0.105839	0.00496155	0.00847887	0.0193806	0.0360673	0.0423297
	31.8	0.003016	0.020859	0.029937	0.043123	0.07703	0.1237							31.8	0.0794514	0.0122032	0.0129599	0.0253184	0.0334913	0.0413174							31.8	0.106207	0.0053156	0.00887127	0.0196737	0.0363547	0.0426937
	32	0.00265	0.020572	0.029451	0.042737	0.076871	0.123837							32	0.0801809	0.0122104	0.0129482	0.0254378	0.0338202	0.0411907							32	0.106605	0.00544693	0.00880642	0.0193513	0.0363586	0.0425258
	32.2	0.002662	0.020667	0.029545	0.042685	0.077541	0.124117							32.2	0.0805884	0.0117356	0.0123681	0.0251169	0.0335773	0.0409328							32.2	0.107062	0.00531939	0.00916569	0.0194228	0.0364505	0.0425663
	32.4	0.002665	0.020129	0.029576	0.042897	0.078114	0.124635							32.4	0.0809455	0.0118353	0.0119672	0.0251147	0.0335514	0.0414067							32.4	0.106934	0.0053002	0.00899065	0.0195606	0.0363164	0.0419982
	32.6	0.003056	0.020036	0.029686	0.043484	0.077914	0.125028							32.6	0.081244	0.0114002	0.0117443	0.0246093	0.0332903	0.0412228							32.6	0.107839	0.00533445	0.00950563	0.0197556	0.0365452	0.0421109
	32.8	0.003149	0.020112	0.03018	0.0435	0.07894	0.125349							32.8	0.0810089	0.0103363	0.0112756	0.0241961	0.0331697	0.0408681							32.8	0.108809	0.00574281	0.0101313	0.0203125	0.0368083	0.0424016
	33	0.003128	0.019552	0.030324	0.043551	0.079534	0.125639							33	0.0809391	0.00987476	0.0110361	0.0242149	0.0332225	0.040688							33	0.109525	0.00588855	0.0104484	0.0208275	0.0377659	0.042677
	33.2	0.003389	0.019769	0.030817	0.04368	0.080303	0.126497							33.2	0.0813382	0.00954215	0.0112507	0.0248924	0.0334879	0.0408443							33.2	0.110337	0.00557874	0.010812	0.0208277	0.0382659	0.04269
	33.4	0.003396	0.019974	0.03079	0.044142	0.081237	0.127598							33.4	0.0809172	0.00899287	0.0111359	0.024676	0.0330771	0.0408679							33.4	0.110897	0.00589528	0.0105583	0.0206253	0.0384712	0.0430349
	33.6	0.004068	0.020487	0.030972	0.044425	0.081476	0.128312							33.6	0.0812574	0.00909482	0.0112511	0.0248846	0.0329806	0.0409024							33.6	0.111689	0.00593603	0.010844	0.0207684	0.0389427	0.0433716
	33.8	0.004561	0.021037	0.031094	0.045011	0.081952	0.129452							33.8	0.0811735	0.00918518	0.0110986	0.0246156	0.0322867	0.04122							33.8	0.112061	0.00645626	0.0110807	0.0207389	0.0391502	0.043911
	34	0.004637	0.021223	0.031292	0.044905	0.082016	0.13051							34	0.0811387	0.00896965	0.0113238	0.0244607	0.0322464	0.0416534							34	0.111834	0.00637675	0.0107025	0.0202605	0.0385977	0.0435818
	34.2	0.004657	0.021314	0.031543	0.044806	0.082238	0.130888							34.2	0.081708	0.00917014	0.0116261	0.0248811	0.0322304	0.0423511							34.2	0.112226	0.00611948	0.0102881	0.0201331	0.0390107	0.0437213
	34.4	0.004381	0.021495	0.031537	0.045082	0.082154	0.130997							34.4	0.0825794	0.0093946	0.0123455	0.0254293	0.03263	0.0434931							34.4	0.112437	0.00604709	0.00989609	0.0202087	0.0394803	0.0440956
	34.6	0.004588	0.021734	0.031342	0.045122	0.082673	0.130992							34.6	0.0823508	0.00923532	0.012213	0.0259108	0.032494	0.0438374							34.6	0.112486	0.00594671	0.00889383	0.0195489	0.039458	0.0439569
	34.8	0.004431	0.021663	0.031491	0.044734	0.08288	0.131191							34.8	0.083336	0.00934658	0.0128776	0.0264731	0.0330563	0.0444172							34.8	0.112741	0.00565005	0.00854047	0.0189496	0.0398898	0.0443195
	35	0.00415	0.021707	0.031901	0.045082	0.083395	0.131843							35	0.0837821	0.0098896	0.0133081	0.0262411	0.0333492	0.0444564							35	0.112515	0.00549686	0.00808167	0.0184205	0.0399612	0.0446795
	35.2	0.004309	0.021854	0.031705	0.044955	0.083509	0.131587							35.2	0.0844202	0.0104758	0.0139609	0.0262093	0.0332401	0.0446258							35.2	0.112726	0.00571555	0.00823016	0.018124	0.0403239	0.0451569
	35.4	0.003752	0.021881	0.031707	0.044883	0.083769	0.131942							35.4	0.0856991	0.0114116	0.0142426	0.0270038	0.033474	0.0453343							35.4	0.112651	0.00491108	0.00774064	0.0175278	0.0403118	0.0451565
	35.6	0.003405	0.021778	0.031947	0.045152	0.083721	0.132305							35.6	0.0863928	0.0115807	0.0144166	0.0272462	0.0337288	0.0453991							35.6	0.112587	0.00441369	0.0079005	0.0174524	0.0402908	0.0456246
	35.8	0.003144	0.021757	0.032601	0.045462	0.084201	0.133054							35.8	0.0867211	0.0117488	0.0143522	0.0277415	0.0334471	0.0450012							35.8	0.113271	0.00441423	0.00835196	0.0175591	0.0407393	0.0459398
	36	0.002632	0.021593	0.032655	0.045382	0.083901	0.133245							36	0.0873448	0.0115962	0.0140781	0.0278444	0.0333596	0.0451215							36	0.113597	0.00386637	0.00822281	0.0173955	0.0407879	0.0457025
	36.2	0.003062	0.021895	0.033671	0.045593	0.084872	0.134053							36.2	0.0874533	0.0113209	0.0140032	0.0279069	0.033724	0.0451483							36.2	0.114345	0.00349087	0.00859484	0.0179895	0.041022	0.0461839
	36.4	0.003169	0.021776	0.034519	0.046145	0.08528	0.13445							36.4	0.0883213	0.0117662	0.0140661	0.0282464	0.0342025	0.0455287							36.4	0.114317	0.00292308	0.00775719	0.0177165	0.0404609	0.0454642
	36.6	0.00326	0.021644	0.034632	0.046359	0.085425	0.134457							36.6	0.089301	0.0120465	0.0144004	0.028394	0.0347508	0.0458027							36.6	0.115647	0.0034671	0.00833502	0.0184168	0.0410955	0.0460604
	36.8	0.003206	0.021181	0.035208	0.046175	0.086664	0.13539							36.8	0.0898572	0.011892	0.0144954	0.0283661	0.0353875	0.0463199							36.8	0.116812	0.00374784	0.00919656	0.0191554	0.0412934	0.0467666
	37	0.003273	0.020846	0.035308	0.046416	0.087092	0.135887							37	0.0902481	0.0120563	0.0149173	0.0289938	0.0361507	0.0471665							37	0.117024	0.00381393	0.00895238	0.0192663	0.0414853	0.0468401
	37.2	0.003405	0.021085	0.035246	0.047012	0.087685	0.136976							37.2	0.0903414	0.0120134	0.0147511	0.0293342	0.0362169	0.0471638							37.2	0.118296	0.00418447	0.00946045	0.0194707	0.0415585	0.0471237
	37.4	0.003205	0.021151	0.035013	0.047362	0.088288	0.137929							37.4	0.0908298	0.0127388	0.0151449	0.0295314	0.0369028	0.0480603							37.4	0.118947	0.00483768	0.0094377	0.0198235	0.0416534	0.0479302
	37.6	0.003737	0.021546	0.034827	0.048021	0.088491	0.13862							37.6	0.0905388	0.0126481	0.0149288	0.0297658	0.0365585	0.0485665							37.6	0.119791	0.00494405	0.00993282	0.0197954	0.0416124	0.0479484
	37.8	0.003879	0.022218	0.03478	0.048613	0.089042	0.139808							37.8	0.0903773	0.0123288	0.015014	0.0293085	0.0364789	0.0486104							37.8	0.120784	0.00543093	0.0105025	0.0201531	0.0415558	0.0482556
	38	0.003838	0.022353	0.034731	0.049045	0.089397	0.14034							38	0.090448	0.0119346	0.0155214	0.0292576	0.0367036	0.0486011							38	0.121582	0.0056369	0.0108495	0.0207241	0.0413297	0.0487402
	38.2	0.004266	0.02223	0.034712	0.049148	0.090146	0.140768							38.2	0.0906934	0.0119493	0.016004	0.0296614	0.0368901	0.049211							38.2	0.122426	0.00589452	0.0110041	0.0215604	0.0415017	0.0493837
	38.4	0.004357	0.022671	0.034269	0.049762	0.090502	0.141521							38.4	0.0907688	0.011672	0.0159518	0.0296354	0.0368511	0.049016							38.4	0.123353	0.00653974	0.0113155	0.0218653	0.0415921	0.0494118
	38.6	0.004837	0.022977	0.034946	0.05046	0.091251	0.142344							38.6	0.0906301	0.0109073	0.0154881	0.0292989	0.0362598	0.04897							38.6	0.123748	0.00681159	0.0112186	0.0215541	0.0415368	0.0497907
	38.8	0.004868	0.023365	0.035173	0.050676	0.091743	0.142792							38.8	0.0909356	0.0105793	0.0159393	0.0289185	0.0360526	0.0490258							38.8	0.124802	0.00738905	0.0120734	0.0220933	0.0424392	0.0508513
	39	0.004703	0.023621	0.035072	0.050779	0.091782	0.143297							39	0.0908091	0.0106084	0.0161118	0.0284327	0.0360278	0.048649							39	0.125248	0.00799557	0.0126119	0.0222836	0.0422292	0.0512234
	39.2	0.00436	0.023632	0.03509	0.050517	0.091642	0.143136							39.2	0.0909732	0.0107025	0.015886	0.0279405	0.0354978	0.048428							39.2	0.126155	0.00848603	0.0131635	0.0226158	0.0430413	0.0521228
	39.4	0.003947	0.023548	0.0354	0.050665	0.091831	0.143545							39.4	0.0915448	0.0107589	0.0154975	0.0281	0.0356962	0.0485787							39.4	0.126554	0.00798288	0.012896	0.0222593	0.0429446	0.0519136
	39.6	0.003801	0.023514	0.035981	0.051184	0.092048	0.144051							39.6	0.0914472	0.0103701	0.0149744	0.0277877	0.0353241	0.0477522							39.6	0.127269	0.00823967	0.0135218	0.0229573	0.0435682	0.052339
	39.8	0.003864	0.023713	0.036209	0.051469	0.092754	0.144232							39.8	0.0920903	0.0105336	0.0148902	0.0281421	0.0352762	0.0479835							39.8	0.127862	0.00831716	0.013569	0.0231896	0.0437477	0.0523132
	40	0.003587	0.023642	0.03598	0.051442	0.092667	0.143717							40	0.0924759	0.0106835	0.0147011	0.0279154	0.0352578	0.0480059							40	0.128038	0.00789422	0.0132312	0.0236705	0.0440811	0.052076
	40.2	0.003807	0.023162	0.036401	0.051678	0.093194	0.143919							40.2	0.0928622	0.0109635	0.0149837	0.0275516	0.0354015	0.047788							40.2	0.128702	0.00734929	0.0132066	0.0238734	0.0446028	0.0522091
	40.4	0.003689	0.022949	0.036441	0.05202	0.093483	0.143774							40.4	0.0939581	0.0119069	0.0158259	0.027959	0.0358134	0.0486512							40.4	0.128615	0.00737908	0.0128108	0.0235192	0.0446556	0.0517109
	40.6	0.003199	0.02256	0.036164	0.051362	0.093276	0.143436							40.6	0.0943942	0.0124622	0.0161222	0.0275391	0.0362154	0.0489857							40.6	0.129012	0.00736723	0.0128643	0.0237874	0.0453368	0.0522287
	40.8	0.003007	0.022466	0.036261	0.051375	0.093554	0.144244							40.8	0.0948443	0.0125993	0.0163161	0.0273911	0.0366926	0.0495653							40.8	0.129296	0.00683686	0.0127056	0.0235535	0.045395	0.0522379
	41	0.002711	0.022315	0.03594	0.050868	0.093142	0.143959							41	0.0954333	0.0130161	0.0165878	0.0277238	0.0370651	0.0499008							41	0.128593	0.00657221	0.012332	0.0231264	0.0455143	0.052028
	41.2	0.002902	0.022364	0.036046	0.050776	0.093449	0.144891							41.2	0.0960763	0.0134082	0.0168149	0.0281271	0.0371308	0.0497781							41.2	0.12908	0.00630889	0.0124854	0.0229932	0.0454714	0.0517633
	41.4	0.00312	0.022441	0.036344	0.050846	0.093866	0.145759							41.4	0.0967851	0.0146171	0.0172854	0.0288334	0.0378076	0.0504652							41.4	0.129201	0.00605082	0.0121785	0.0231138	0.0454424	0.0519577
	41.6	0.003428	0.022536	0.035978	0.051074	0.094204	0.146008							41.6	0.0966205	0.0145574	0.0171119	0.0288347	0.0371757	0.0504812							41.6	0.129495	0.00590754	0.011793	0.0229278	0.0456408	0.0513777
	41.8	0.003737	0.022534	0.036504	0.05088	0.095064	0.146868							41.8	0.097212	0.0149201	0.0174153	0.0290842	0.0371674	0.0507419							41.8	0.129963	0.00600859	0.0117833	0.0233778	0.0460256	0.0516911
	42	0.003909	0.022371	0.036744	0.050847	0.095563	0.147493							42	0.0975255	0.0146386	0.0174649	0.0291204	0.0374142	0.0507005							42	0.130163	0.00579619	0.0116458	0.0232381	0.0460665	0.051833
	42.2	0.004154	0.022279	0.036767	0.050744	0.095994	0.148193							42.2	0.0980666	0.0145251	0.0174113	0.0296985	0.037659	0.051112							42.2	0.130362	0.00574913	0.0113606	0.0229382	0.0463237	0.0518383
	42.4	0.004122	0.022456	0.036883	0.051059	0.096565	0.148731							42.4	0.098111	0.0136902	0.0168554	0.0295544	0.0372774	0.0506852							42.4	0.130931	0.00587677	0.0111727	0.0227559	0.0467908	0.0522507
	42.6	0.004833	0.022419	0.037369	0.051828	0.097724	0.149868							42.6	0.0983177	0.013077	0.0169242	0.02985	0.0374781	0.050844							42.6	0.130887	0.00559156	0.0107778	0.0220788	0.0466331	0.0525532
	42.8	0.004829	0.022793	0.037275	0.052015	0.098505	0.150502							42.8	0.0980711	0.013097	0.0169779	0.0302651	0.0376488	0.0504153							42.8	0.132059	0.00616387	0.011354	0.0224915	0.0469586	0.0532861
	43	0.004729	0.022792	0.037244	0.052106	0.099189	0.151658							43	0.0985102	0.0129289	0.0165329	0.0301952	0.0379749	0.0501762							43	0.132708	0.00659037	0.0113762	0.0224415	0.0468669	0.0536615
	43.2	0.005069	0.022701	0.037831	0.05271	0.100204	0.152538							43.2	0.0988699	0.0129689	0.0162894	0.0302694	0.0382752	0.0503431							43.2	0.133389	0.00666776	0.0113302	0.0222713	0.0471968	0.0538052
	43.4	0.005035	0.023075	0.038238	0.053321	0.10096	0.153571							43.4	0.0991907	0.012534	0.0161328	0.0305266	0.0383876	0.0505089							43.4	0.134054	0.00672789	0.0110917	0.0217797	0.0467242	0.0531847
	43.6	0.004903	0.022992	0.03811	0.053102	0.101168	0.153582							43.6	0.0994259	0.0119959	0.0159474	0.0305211	0.0382253	0.0503565							43.6	0.134857	0.00724969	0.0115547	0.0221696	0.0473075	0.0535538
	43.8	0.004961	0.0233	0.038092	0.053335	0.101475	0.153988							43.8	0.0999835	0.0122053	0.0166452	0.0305807	0.0381303	0.050954							43.8	0.135065	0.00698318	0.0110654	0.0218951	0.0467245	0.0532739
	44	0.004868	0.023284	0.038117	0.053582	0.101697	0.154716							44	0.0998402	0.0120893	0.0165462	0.0297187	0.037781	0.050544							44	0.13537	0.00703218	0.0109786	0.0224369	0.0470209	0.0532733
	44.2	0.004946	0.023465	0.038354	0.053971	0.102145	0.155481							44.2	0.0998572	0.0121086	0.0165699	0.0291429	0.0373583	0.0503771							44.2	0.136072	0.0071533	0.0113165	0.0227568	0.0471651	0.0537046
	44.4	0.004447	0.023846	0.03817	0.053604	0.102103	0.155778							44.4	0.100134	0.012378	0.0169553	0.0291916	0.0373754	0.0511343							44.4	0.136376	0.00752974	0.0115041	0.023168	0.0470057	0.0532487
	44.6	0.004364	0.024648	0.03873	0.053537	0.102178	0.156431							44.6	0.100164	0.0126945	0.0170386	0.0291255	0.0368829	0.051098							44.6	0.136867	0.00715855	0.0116499	0.0232925	0.0470165	0.0531588
	44.8	0.004013	0.024832	0.03886	0.054126	0.102765	0.157618							44.8	0.100576	0.0130588	0.017418	0.0295478	0.0370306	0.051574							44.8	0.137401	0.00757847	0.0124503	0.0238354	0.0475354	0.0533874
	45	0.003516	0.024725	0.038937	0.053714	0.102896	0.157763							45	0.101122	0.0128909	0.0173772	0.0297929	0.0369362	0.0515775							45	0.137345	0.00797597	0.012931	0.023699	0.0473804	0.0537105
	45.2	0.003412	0.025224	0.039513	0.054458	0.103345	0.158945							45.2	0.101445	0.0133273	0.0171787	0.0299623	0.0369727	0.051946							45.2	0.138059	0.00820452	0.0134037	0.0241973	0.0473073	0.0541123
	45.4	0.003061	0.025262	0.039332	0.054633	0.103204	0.158845							45.4	0.101697	0.0139241	0.0172853	0.0300994	0.0371067	0.0525894							45.4	0.138567	0.00849481	0.013752	0.0248001	0.0478652	0.0547102
	45.6	0.002747	0.025008	0.039372	0.054329	0.103374	0.158556							45.6	0.101842	0.0145037	0.0174339	0.0300697	0.0368481	0.0531408							45.6	0.139245	0.00878435	0.0141316	0.0253579	0.0491061	0.0551944
	45.8	0.002875	0.02489	0.039836	0.054378	0.103974	0.158959							45.8	0.102235	0.0144907	0.0173169	0.0297749	0.0367409	0.0532936							45.8	0.139254	0.00871725	0.0146246	0.0254017	0.0497374	0.055865
	46	0.003134	0.024885	0.039778	0.054828	0.104039	0.159582							46	0.102484	0.0142405	0.0176558	0.0297973	0.0369477	0.0531653							46	0.139297	0.00814905	0.0145877	0.0248227	0.0495765	0.0560118
	46.2	0.003329	0.02466	0.039992	0.055523	0.104048	0.159622							46.2	0.102994	0.0144555	0.0180023	0.0303711	0.0372189	0.0534686							46.2	0.139557	0.00794405	0.0142705	0.0250418	0.0496573	0.0565487
	46.4	0.003408	0.024503	0.040413	0.055932	0.104665	0.159893							46.4	0.103431	0.0145069	0.0184966	0.030754	0.0374089	0.0536516							46.4	0.140367	0.00828535	0.0144703	0.0254911	0.0502532	0.0575404
	46.6	0.003984	0.024502	0.040547	0.056831	0.105445	0.160932							46.6	0.104192	0.0147201	0.0186507	0.0315069	0.038115	0.0538185							46.6	0.140571	0.00809845	0.0144542	0.025303	0.0502182	0.0576951
	46.8	0.003702	0.02458	0.04068	0.057224	0.10574	0.161275							46.8	0.104426	0.0149904	0.0188815	0.0315484	0.0385529	0.0540622							46.8	0.141308	0.00804245	0.0145469	0.0254801	0.050608	0.0580547
	47	0.004064	0.024337	0.040774	0.057575	0.106385	0.161624							47	0.105291	0.0149765	0.0189499	0.031566	0.0393465	0.0547512							47	0.141563	0.0080336	0.0145347	0.0253269	0.0509403	0.0578392
	47.2	0.004287	0.02387	0.041246	0.05787	0.106592	0.16176							47.2	0.106321	0.0152979	0.0194026	0.0319077	0.0399061	0.0550389							47.2	0.142107	0.00800642	0.0145747	0.0251244	0.050927	0.0576971
	47.4	0.003813	0.023525	0.04124	0.057884	0.106489	0.161817							47.4	0.106997	0.0151165	0.0196458	0.0314544	0.0395511	0.0547281							47.4	0.142497	0.0083093	0.0144713	0.0251797	0.0508838	0.0574539
	47.6	0.003705	0.023075	0.041035	0.057981	0.106387	0.161474							47.6	0.107655	0.0150466	0.0199299	0.031287	0.0396821	0.0547649							47.6	0.14311	0.0087386	0.0146061	0.0251221	0.0514702	0.0579294
	47.8	0.004136	0.02295	0.041539	0.058469	0.107003	0.162238							47.8	0.108004	0.0153261	0.0199585	0.0308388	0.0396162	0.0547967							47.8	0.143636	0.00830169	0.0140541	0.0255748	0.0511491	0.0580951
	48	0.00439	0.023255	0.041292	0.058614	0.107364	0.162431							48	0.108219	0.014856	0.0192555	0.0301518	0.0394043	0.0546197							48	0.14443	0.00888855	0.014349	0.0265734	0.0516742	0.0579922
	48.2	0.004301	0.023508	0.041492	0.058497	0.107675	0.16265							48.2	0.108593	0.0146465	0.0191567	0.030343	0.0391859	0.054635							48.2	0.144974	0.00921917	0.014853	0.026943	0.0516261	0.0576817
	48.4	0.004163	0.023977	0.04148	0.058103	0.108086	0.162863							48.4	0.108849	0.0145411	0.0193384	0.0303315	0.0390853	0.0549927							48.4	0.145562	0.00920208	0.0152666	0.0269808	0.0516771	0.0573889
	48.6	0.004041	0.024407	0.041942	0.058497	0.109081	0.163967							48.6	0.109395	0.0151346	0.0197555	0.0310631	0.0396205	0.0553503							48.6	0.146134	0.00986231	0.0161402	0.0271101	0.0519716	0.0577764
	48.8	0.003435	0.023901	0.041746	0.058669	0.109675	0.164663							48.8	0.109934	0.0147922	0.0196615	0.0313925	0.0403172	0.0554642							48.8	0.146327	0.0102623	0.0169908	0.0272072	0.0520289	0.0581691
	49	0.003086	0.02384	0.041709	0.058475	0.109649	0.164612							49	0.110345	0.014219	0.0193787	0.0314401	0.0404291	0.0557305							49	0.146795	0.0102068	0.017615	0.0271467	0.0521225	0.0588826
	49.2	0.003064	0.024397	0.041714	0.058758	0.109751	0.165357							49.2	0.110658	0.0148817	0.0192335	0.0318375	0.0406556	0.0560112							49.2	0.147444	0.0101859	0.0179894	0.0276733	0.0523089	0.0592449
	49.4	0.003461	0.024356	0.041576	0.058548	0.110068	0.165748							49.4	0.110627	0.0146598	0.0189438	0.0315539	0.040478	0.0558818							49.4	0.148403	0.0102975	0.0183417	0.0280355	0.0528484	0.0592799
	49.6	0.0036	0.02449	0.041723	0.058076	0.110797	0.166547							49.6	0.110498	0.0149086	0.0190827	0.0316343	0.0402588	0.0557641							49.6	0.148816	0.0100847	0.0183432	0.02804	0.0533946	0.0594954
	49.8	0.003895	0.024702	0.041549	0.058171	0.111706	0.167533							49.8	0.110506	0.0146271	0.0189253	0.03148	0.0400994	0.055441							49.8	0.148831	0.00993087	0.0183203	0.0277008	0.0529025	0.0597434
	50	0.004272	0.025151	0.041676	0.058592	0.112223	0.168313							50	0.110454	0.01436	0.0190937	0.0319624	0.039677	0.0553668							50	0.149288	0.00946364	0.0182383	0.0275192	0.0530867	0.0602358
	50.2	0.004011	0.025304	0.041774	0.058999	0.112557	0.168465							50.2	0.111202	0.0144227	0.0191647	0.0324525	0.0398279	0.0553206							50.2	0.149463	0.00941152	0.0181512	0.0278215	0.0532951	0.0609321
	50.4	0.004041	0.025465	0.041636	0.059257	0.113483	0.168977							50.4	0.111372	0.0144548	0.0192589	0.0329301	0.0397543	0.0555822							50.4	0.150011	0.00936781	0.0182288	0.0278138	0.0540505	0.0612578
	50.6	0.004184	0.025433	0.04113	0.05972	0.114052	0.169881							50.6	0.111616	0.0139009	0.0193223	0.0331639	0.0399089	0.055649							50.6	0.149524	0.00833487	0.0174286	0.0270926	0.0535473	0.0607321
	50.8	0.00384	0.02548	0.040806	0.059718	0.11445	0.169948							50.8	0.111594	0.0140492	0.0197774	0.0331244	0.0401136	0.0561185							50.8	0.14983	0.00828154	0.0171649	0.0266401	0.0535157	0.0606277
	51	0.00401	0.025567	0.040743	0.059992	0.115067	0.170417							51	0.112377	0.0145368	0.0200603	0.0334707	0.0400749	0.0566552							51	0.150465	0.00827549	0.0171547	0.0269262	0.0537785	0.0605187
	51.2	0.003894	0.025379	0.040908	0.060157	0.115197	0.171097							51.2	0.113145	0.015259	0.0205041	0.0340562	0.0401863	0.056753							51.2	0.151152	0.00842718	0.0167188	0.0265868	0.0538196	0.060871
	51.4	0.004001	0.025697	0.040917	0.060542	0.115021	0.171556							51.4	0.113457	0.0155218	0.0211783	0.0338993	0.0401709	0.0574373							51.4	0.151683	0.00839921	0.016434	0.0268205	0.0542969	0.0611898
	51.6	0.004356	0.026358	0.041188	0.061042	0.115367	0.171901							51.6	0.113664	0.0155189	0.0214226	0.0342216	0.0410458	0.0577077							51.6	0.152518	0.00849607	0.0165538	0.0270426	0.0545338	0.0618615
	51.8	0.004936	0.026746	0.041397	0.061034	0.115836	0.172872							51.8	0.113983	0.0157823	0.0212334	0.0339838	0.0414409	0.0578374							51.8	0.152761	0.00787493	0.0160467	0.0274225	0.0543912	0.0619596
	52	0.0052	0.027384	0.041216	0.061592	0.115813	0.173278							52	0.114385	0.0158456	0.0216793	0.0341512	0.0417894	0.0578905							52	0.152652	0.00823795	0.0161405	0.0275259	0.0545597	0.061661
	52.2	0.00515	0.027688	0.041675	0.061827	0.116109	0.174156							52.2	0.114707	0.0158004	0.0220136	0.0343682	0.0421913	0.0579727							52.2	0.152734	0.0083754	0.0163915	0.0275311	0.0546603	0.0617239
	52.4	0.005454	0.028359	0.041784	0.062049	0.11673	0.174771							52.4	0.115131	0.0162962	0.0227687	0.0347976	0.0426359	0.0589206							52.4	0.152764	0.00834997	0.016711	0.0271501	0.0544448	0.0622812
	52.6	0.004957	0.028009	0.041909	0.062263	0.116841	0.175707							52.6	0.115816	0.0168773	0.0234211	0.0354217	0.0432784	0.0597177							52.6	0.152894	0.00929214	0.0170848	0.0272398	0.054362	0.0623669
	52.8	0.005114	0.027671	0.042293	0.062637	0.116825	0.176133							52.8	0.116143	0.0167393	0.0237999	0.0353663	0.0437334	0.0604125							52.8	0.152664	0.00891063	0.0166746	0.0268181	0.0539813	0.0620423
	53	0.005165	0.027733	0.042297	0.06265	0.11687	0.176188							53	0.116215	0.0169403	0.0241139	0.0353113	0.0438144	0.0609149							53	0.153204	0.00923317	0.0165682	0.0267655	0.0540468	0.0624083
	53.2	0.0059	0.028197	0.042968	0.062954	0.11726	0.177229							53.2	0.116277	0.0174424	0.0236531	0.0353748	0.0440262	0.0607915							53.2	0.15379	0.00946644	0.0162754	0.0269165	0.0541515	0.0620562
	53.4	0.006218	0.028304	0.043329	0.062849	0.117524	0.177979							53.4	0.116544	0.017433	0.0233456	0.0352153	0.0439293	0.0610541							53.4	0.154317	0.00998518	0.0165625	0.027337	0.0544369	0.0624258
	53.6	0.005996	0.028524	0.043555	0.062659	0.117408	0.178417							53.6	0.116508	0.0175603	0.0230019	0.0355523	0.0438001	0.0607072							53.6	0.154664	0.00997501	0.0164208	0.027419	0.0547245	0.062597
	53.8	0.005983	0.028804	0.043889	0.062842	0.118074	0.178634							53.8	0.116582	0.0173826	0.0222601	0.0354934	0.0435164	0.060519							53.8	0.155166	0.0103946	0.0168458	0.0277114	0.0547656	0.0633298
	54	0.005654	0.028573	0.044054	0.062815	0.118147	0.178563							54	0.116809	0.0172098	0.021785	0.0352925	0.0432216	0.0604359							54	0.155986	0.0104461	0.0171446	0.0279643	0.055331	0.0641289
	54.2	0.005401	0.028585	0.044198	0.063452	0.118781	0.178812							54.2	0.11732	0.0173289	0.0214188	0.0355833	0.0433885	0.0605257							54.2	0.156452	0.0103486	0.0169745	0.0283978	0.055568	0.0641894
	54.4	0.005485	0.028678	0.044846	0.063803	0.119646	0.179212							54.4	0.117287	0.0169451	0.0207151	0.0356305	0.0430726	0.0607277							54.4	0.157233	0.0101627	0.0169611	0.0283818	0.0560852	0.0641556
	54.6	0.005223	0.02852	0.045215	0.064035	0.119982	0.179614							54.6	0.117858	0.0163189	0.0205429	0.0355783	0.0421184	0.0607974							54.6	0.157273	0.00940954	0.0169103	0.0278477	0.055356	0.0638985
	54.8	0.005361	0.028991	0.045778	0.064521	0.120429	0.180024							54.8	0.118061	0.0162328	0.0206335	0.0356798	0.041856	0.0609583							54.8	0.157872	0.00967295	0.017028	0.0277764	0.0551217	0.0640862
	55	0.00514	0.028875	0.045812	0.064684	0.120675	0.180405							55	0.118584	0.0165643	0.0206842	0.0361464	0.0416519	0.0611162							55	0.158681	0.00940374	0.0169277	0.0277349	0.054803	0.0640127
	55.2	0.005355	0.028738	0.046475	0.06467	0.120802	0.181469							55.2	0.119308	0.0165901	0.0208652	0.0367784	0.0420991	0.0607341							55.2	0.159456	0.00912691	0.0167648	0.027425	0.0548753	0.0640899
	55.4	0.005762	0.02909	0.046863	0.065019	0.121057	0.1822							55.4	0.119735	0.0164485	0.0207872	0.0364166	0.0423398	0.0608776							55.4	0.160371	0.00915128	0.0168904	0.0278828	0.0555795	0.0646915
	55.6	0.006055	0.028864	0.046941	0.065314	0.121491	0.183045							55.6	0.119796	0.0164697	0.020874	0.0363035	0.0430835	0.0600462							55.6	0.160783	0.00909595	0.017147	0.0278753	0.0553821	0.0650039
	55.8	0.006332	0.02899	0.046976	0.065649	0.121939	0.184041							55.8	0.120149	0.0164458	0.0207894	0.0362167	0.0431916	0.0601061							55.8	0.161004	0.00892494	0.0169048	0.0277631	0.0556297	0.0651623
	56	0.006184	0.029445	0.047246	0.066428	0.122516	0.184769							56	0.12007	0.0160291	0.0210858	0.0359886	0.0428	0.0599053							56	0.16116	0.00895402	0.0167228	0.0278636	0.0557065	0.0650177
	56.2	0.006434	0.029785	0.047527	0.066747	0.123225	0.18539							56.2	0.11998	0.015068	0.0210482	0.0357207	0.0424893	0.0601026							56.2	0.161737	0.00940614	0.016644	0.0279212	0.0558239	0.0649677
	56.4	0.006505	0.029539	0.047562	0.066918	0.123752	0.185719							56.4	0.12013	0.0146141	0.0214454	0.0354896	0.0422975	0.060277							56.4	0.161658	0.00913272	0.0160838	0.0277236	0.0554078	0.0649575
	56.6	0.006183	0.029228	0.047533	0.066789	0.123947	0.18661							56.6	0.120401	0.0145146	0.0216991	0.0351557	0.0428347	0.0605741							56.6	0.162128	0.00955732	0.0157798	0.0282439	0.0554692	0.0647875
	56.8	0.006527	0.029527	0.04752	0.067058	0.124196	0.187284							56.8	0.120541	0.0138648	0.0218519	0.0345773	0.0427575	0.060158							56.8	0.162809	0.00964482	0.0155386	0.028622	0.0558814	0.0648591
	57	0.006728	0.030287	0.047155	0.066899	0.124757	0.187902							57	0.120834	0.0139472	0.02187	0.0345668	0.0429797	0.0602757							57	0.163811	0.0104318	0.0157899	0.0291273	0.0564485	0.065464
	57.2	0.006701	0.030443	0.047183	0.067178	0.12507	0.188372							57.2	0.121065	0.0140864	0.0211669	0.0344655	0.0431326	0.059887							57.2	0.164377	0.0102566	0.0157039	0.0293711	0.0566908	0.0654691
	57.4	0.006247	0.03044	0.046955	0.067308	0.125097	0.188961							57.4	0.121691	0.0139646	0.0208676	0.0343353	0.0430943	0.0600265							57.4	0.164966	0.010915	0.0162892	0.030367	0.0571789	0.0659511
	57.6	0.005876	0.030501	0.047038	0.067197	0.125031	0.188717							57.6	0.12176	0.0143321	0.0203956	0.0345856	0.043554	0.0598713							57.6	0.165762	0.0109789	0.0168985	0.0308842	0.0574736	0.0662578
	57.8	0.005348	0.030692	0.047201	0.066754	0.125433	0.188895							57.8	0.122299	0.0148644	0.0204352	0.0351358	0.044011	0.0599703							57.8	0.166206	0.0112891	0.0176161	0.0308401	0.0576743	0.0671323
	58	0.004742	0.03038	0.047543	0.066682	0.125541	0.189096							58	0.122603	0.0150566	0.0203898	0.0352652	0.0445553	0.0598637							58	0.166756	0.0119607	0.0182368	0.0316195	0.0581576	0.0681567
	58.2	0.004672	0.031072	0.048123	0.067576	0.126633	0.18904							58.2	0.123051	0.015452	0.0203899	0.035992	0.0447122	0.0599792							58.2	0.166753	0.0116593	0.0184726	0.031941	0.0587425	0.0682136
	58.4	0.004702	0.031273	0.048712	0.067891	0.126954	0.189315							58.4	0.123095	0.0151801	0.0203456	0.0360662	0.0440582	0.0602598							58.4	0.166644	0.011509	0.0186954	0.0314003	0.0579857	0.0680061
	58.6	0.004414	0.031313	0.048724	0.068046	0.127033	0.189669							58.6	0.123639	0.0153439	0.0209258	0.0366394	0.0437137	0.0609401							58.6	0.166496	0.0108059	0.0190315	0.0309716	0.0574671	0.0677991
	58.8	0.004263	0.030897	0.048564	0.067884	0.126902	0.189645							58.8	0.123837	0.0154633	0.0212153	0.0368883	0.0441076	0.0612174							58.8	0.166206	0.0103948	0.0184952	0.0307722	0.0572027	0.0673607
	59	0.003774	0.030814	0.048603	0.067587	0.127161	0.189876							59	0.124378	0.0155921	0.0213099	0.0374703	0.044507	0.0616748							59	0.166921	0.0102962	0.0188921	0.030643	0.0575143	0.0668613
	59.2	0.003912	0.030784	0.049329	0.067902	0.127528	0.190729							59.2	0.125239	0.0155629	0.0216738	0.0376736	0.0449282	0.0622067							59.2	0.167429	0.00984851	0.019339	0.030903	0.0582413	0.0668892
	59.4	0.003546	0.030432	0.048947	0.067681	0.127802	0.190799							59.4	0.125571	0.0156681	0.0220678	0.0374248	0.0452162	0.0628448							59.4	0.167717	0.0101196	0.0195375	0.0308774	0.0589676	0.0673151
	59.6	0.003802	0.030397	0.049074	0.06806	0.127935	0.191386							59.6	0.125585	0.0155021	0.0224164	0.0376559	0.045321	0.0628281							59.6	0.167629	0.00980462	0.019813	0.0304954	0.0585263	0.0670921
	59.8	0.003855	0.031027	0.049484	0.068757	0.128747	0.192224							59.8	0.125586	0.0150682	0.022366	0.0374051	0.0450843	0.0632743							59.8	0.167952	0.00948065	0.0191695	0.0303289	0.0587227	0.0670546
	60	0.003717	0.030749	0.049631	0.068714	0.128966	0.193018							60	0.125574	0.0149675	0.0227107	0.0371054	0.0446795	0.0634702							60	0.167701	0.00891535	0.0183845	0.0299412	0.0583376	0.0665135
	60.2	0.003927	0.030562	0.04944	0.068702	0.129374	0.193558							60.2	0.12597	0.014655	0.0230456	0.0371253	0.0449646	0.0642424							60.2	0.167825	0.00854385	0.0182474	0.0295279	0.0579796	0.0662134
	60.4	0.004147	0.030739	0.049709	0.068156	0.129965	0.194457							60.4	0.126676	0.0148088	0.0233211	0.0373264	0.0455577	0.0645398							60.4	0.168119	0.00794209	0.0180052	0.030101	0.0581051	0.0665142
	60.6	0.004371	0.031453	0.050098	0.068408	0.130672	0.195829							60.6	0.127812	0.015484	0.0239462	0.0378438	0.0461526	0.0651656							60.6	0.168634	0.00800588	0.0182679	0.0300805	0.0581901	0.0666486
	60.8	0.005263	0.031996	0.050103	0.068672	0.131086	0.196479							60.8	0.128469	0.0152682	0.0240247	0.0380008	0.0462462	0.0653182							60.8	0.169442	0.00833736	0.0188425	0.0304326	0.0586509	0.0672313
	61	0.005678	0.032448	0.05048	0.069025	0.131662	0.197382							61	0.129263	0.0160127	0.0243391	0.0383288	0.0469162	0.0660916							61	0.169702	0.00814963	0.0188715	0.0302217	0.058635	0.0672798
	61.2	0.005727	0.032328	0.051022	0.069725	0.132288	0.198024							61.2	0.129794	0.016588	0.0240909	0.0388172	0.0472319	0.0662976							61.2	0.170178	0.00821297	0.0191878	0.0303009	0.0586677	0.0673789
	61.4	0.00627	0.032376	0.051967	0.070002	0.132823	0.198746							61.4	0.13049	0.0167711	0.0243433	0.0392465	0.0477119	0.0668491							61.4	0.170868	0.00917101	0.0195273	0.0308983	0.0590991	0.0678691
	61.6	0.006549	0.032452	0.052693	0.070105	0.133351	0.199114							61.6	0.130938	0.0176575	0.0245582	0.0405334	0.0487368	0.0671878							61.6	0.170987	0.00938309	0.0197027	0.0310431	0.0594167	0.0687103
	61.8	0.006491	0.032148	0.052804	0.069938	0.133572	0.199435							61.8	0.131678	0.0182025	0.0250576	0.0414911	0.0491536	0.0673949							61.8	0.171373	0.0100539	0.0198577	0.0310046	0.060116	0.0693528
	62	0.0066	0.031717	0.053092	0.070081	0.133719	0.199536							62	0.13185	0.0180299	0.0247449	0.0411205	0.0491355	0.0672432							62	0.172137	0.0111638	0.0200134	0.0315103	0.0605956	0.0699976
	62.2	0.007025	0.031882	0.05303	0.070779	0.134477	0.19988							62.2	0.132144	0.0182146	0.0247233	0.0409827	0.0490578	0.0675204							62.2	0.173006	0.0114145	0.0202144	0.0315542	0.0610232	0.0698417
	62.4	0.006778	0.031378	0.052302	0.070519	0.134208	0.199748							62.4	0.132264	0.0177641	0.0244439	0.0408371	0.0486094	0.067883							62.4	0.173375	0.01151	0.0199322	0.0314629	0.0607313	0.0696266
	62.6	0.006884	0.030995	0.052491	0.070492	0.134381	0.199838							62.6	0.132535	0.0181546	0.0243077	0.0410728	0.0488296	0.0682546							62.6	0.17374	0.0111084	0.0195458	0.0319298	0.061072	0.0698166
	62.8	0.006603	0.030299	0.05218	0.070248	0.134375	0.199612							62.8	0.132584	0.0176398	0.0239099	0.0407983	0.0485136	0.0682842							62.8	0.174346	0.0113201	0.0195131	0.0324815	0.0614089	0.0698752
	63	0.006532	0.030521	0.052381	0.070623	0.134752	0.200123							63	0.133163	0.0174468	0.024141	0.0408854	0.0484983	0.0688418							63	0.176047	0.0120829	0.0201205	0.0331406	0.0625869	0.0702869
	63.2	0.006636	0.030141	0.052197	0.071351	0.134844	0.200511							63.2	0.13346	0.0175154	0.0241541	0.0406822	0.0485744	0.0691969							63.2	0.176558	0.0121274	0.0203316	0.0332821	0.0630638	0.0710345
	63.4	0.006788	0.029887	0.05193	0.071298	0.135095	0.20073							63.4	0.13305	0.0170393	0.0242775	0.0401518	0.0483856	0.0687891							63.4	0.176696	0.0124651	0.0199372	0.0330941	0.0629729	0.071677
	63.6	0.007101	0.030316	0.052117	0.072077	0.135487	0.201562							63.6	0.132809	0.0165691	0.024074	0.0393921	0.0480836	0.0686155							63.6	0.176972	0.0124829	0.0198659	0.0329912	0.0628201	0.0720004
	63.8	0.007141	0.030291	0.051843	0.072181	0.135316	0.201951							63.8	0.132631	0.0166748	0.0243974	0.0388878	0.0481596	0.0688066							63.8	0.177586	0.012605	0.0197012	0.0335076	0.0631337	0.0724884
	64	0.006967	0.030173	0.052023	0.07213	0.135401	0.202464							64	0.132726	0.0168166	0.024577	0.038663	0.0478053	0.0687141							64	0.177932	0.0123942	0.0200791	0.0334739	0.0629997	0.0725598
	64.2	0.006916	0.031097	0.052059	0.072085	0.135785	0.202993							64.2	0.133457	0.0169806	0.0250614	0.0389831	0.0481166	0.0691261							64.2	0.178375	0.0123997	0.0202309	0.0337602	0.063419	0.0727612
	64.4	0.007248	0.031786	0.052644	0.072159	0.13638	0.203616							64.4	0.133631	0.0167544	0.0252413	0.0391021	0.0480439	0.0684685							64.4	0.178229	0.0118662	0.0202044	0.0339745	0.0632993	0.0726006
	64.6	0.007143	0.032327	0.053046	0.072764	0.136769	0.204362							64.6	0.13431	0.0166515	0.0259537	0.0394016	0.0481184	0.0684634							64.6	0.178121	0.0113532	0.0199173	0.0331675	0.0630901	0.0723317
	64.8	0.007641	0.032812	0.053401	0.073212	0.137166	0.204897							64.8	0.134316	0.0165541	0.0258029	0.0393366	0.0477836	0.0683661							64.8	0.177972	0.0109061	0.0200334	0.0332699	0.0631024	0.0718624
	65	0.007482	0.03337	0.054209	0.073518	0.137577	0.205752							65	0.134349	0.0170218	0.0260212	0.0393881	0.0479012	0.0682605							65	0.177975	0.010366	0.0198304	0.0334142	0.0629446	0.0714095
	65.2	0.007041	0.033098	0.05428	0.073327	0.138283	0.206152							65.2	0.13478	0.0173641	0.0260058	0.0399397	0.0484474	0.0682959							65.2	0.178286	0.0101509	0.0195388	0.0331636	0.0628902	0.071196
	65.4	0.006997	0.033363	0.05424	0.073465	0.138453	0.20633							65.4	0.135002	0.017055	0.0262044	0.0403295	0.0487453	0.067937							65.4	0.17831	0.00974173	0.019405	0.0331889	0.0627565	0.0713504
	65.6	0.006811	0.03304	0.054218	0.073787	0.138825	0.206832							65.6	0.135562	0.0170271	0.0261558	0.0409995	0.0492118	0.0678239							65.6	0.178563	0.0100005	0.0195623	0.0335242	0.0633907	0.071594
	65.8	0.006092	0.032817	0.053746	0.073479	0.138363	0.206693							65.8	0.135889	0.0165363	0.0259358	0.0407111	0.0491753	0.0675316							65.8	0.179419	0.0106263	0.0198952	0.0332624	0.0635916	0.0713009
	66	0.005555	0.032433	0.053399	0.073711	0.138433	0.206886							66	0.136297	0.0162879	0.0258657	0.0402445	0.0493812	0.0673723							66	0.180137	0.0109108	0.0200611	0.0330877	0.0637683	0.0709545
	66.2	0.004868	0.032498	0.052972	0.073654	0.13848	0.206506							66.2	0.136964	0.0163778	0.026322	0.0407697	0.0497881	0.0676793							66.2	0.1809	0.0111075	0.0202077	0.0334732	0.0642459	0.0709806
	66.4	0.004095	0.032303	0.052453	0.073274	0.138132	0.206006							66.4	0.137203	0.0165168	0.026389	0.040865	0.0498774	0.0679455							66.4	0.181243	0.0112922	0.0199066	0.0333617	0.0639843	0.0709989
	66.6	0.003925	0.031875	0.052521	0.073079	0.13823	0.206436							66.6	0.137512	0.0173108	0.0263999	0.040973	0.0503005	0.0683804							66.6	0.181652	0.0117907	0.0195486	0.0337581	0.0640422	0.0714224
	66.8	0.003612	0.031628	0.052546	0.072996	0.138632	0.206951							66.8	0.137608	0.0171625	0.0260239	0.0410063	0.0501849	0.0686645							66.8	0.182608	0.0124391	0.0201598	0.0341219	0.064728	0.0719768
	67	0.003847	0.031486	0.052464	0.073185	0.13878	0.207562							67	0.138102	0.017377	0.0258208	0.0408823	0.0503065	0.0691948							67	0.183413	0.0129959	0.0206624	0.0338755	0.0650905	0.0729015
	67.2	0.004074	0.031317	0.052219	0.073502	0.139158	0.207929							67.2	0.138214	0.0176147	0.0257727	0.0406879	0.0502764	0.0695473							67.2	0.183927	0.0134073	0.02138	0.0339685	0.0651695	0.0738595
	67.4	0.004181	0.031316	0.052544	0.073694	0.140013	0.208237							67.4	0.138204	0.0171975	0.0259137	0.0402788	0.0502487	0.0698163							67.4	0.184226	0.0140027	0.0213313	0.0339678	0.06497	0.0745707
	67.6	0.003862	0.031267	0.052104	0.073757	0.14063	0.208816							67.6	0.138298	0.0168926	0.0254036	0.0397596	0.0500123	0.0699021							67.6	0.184812	0.0144823	0.0215944	0.0342419	0.065411	0.0750247
	67.8	0.00417	0.03168	0.052148	0.074258	0.140764	0.209193							67.8	0.138487	0.0168712	0.0256159	0.0398241	0.0498815	0.0699834							67.8	0.185947	0.0145005	0.0225067	0.0351057	0.0661748	0.0759532
	68	0.00405	0.031762	0.052397	0.074578	0.141608	0.20957							68	0.139044	0.0171529	0.0260526	0.0398248	0.0497103	0.0701108							68	0.186223	0.0139803	0.0225564	0.0346565	0.0660618	0.0760766
	68.2	0.004315	0.031828	0.052548	0.074972	0.142068	0.210571							68.2	0.139464	0.0175397	0.0263534	0.0403651	0.0500789	0.0706112							68.2	0.186545	0.0136141	0.0220912	0.0347657	0.0658729	0.0761221
	68.4	0.004426	0.031864	0.053059	0.075743	0.142656	0.211463							68.4	0.139412	0.0170472	0.0259709	0.0401184	0.0500265	0.0703892							68.4	0.18624	0.012717	0.0218628	0.0342613	0.0655118	0.0758545
	68.6	0.005184	0.032483	0.053825	0.076181	0.143556	0.212491							68.6	0.140236	0.017346	0.0257926	0.0402173	0.0503084	0.0707426							68.6	0.186301	0.0124188	0.0213693	0.0339348	0.0654915	0.0757717
	68.8	0.005524	0.032291	0.053864	0.076227	0.143838	0.212872							68.8	0.140168	0.0173522	0.0253896	0.039826	0.049844	0.0706159							68.8	0.186244	0.0116889	0.0213284	0.0339598	0.0652521	0.0752674
	69	0.005737	0.032594	0.053705	0.076089	0.144317	0.213325							69	0.140523	0.0176422	0.0253279	0.040174	0.0505853	0.0709493							69	0.186448	0.0110418	0.0208121	0.033783	0.0650006	0.0751727
	69.2	0.005833	0.032915	0.054052	0.076488	0.145205	0.214295							69.2	0.141137	0.0177144	0.0253307	0.0407686	0.0512702	0.0710155							69.2	0.186796	0.0102096	0.0206014	0.0330274	0.0646844	0.0753725
	69.4	0.005486	0.032982	0.053993	0.076638	0.145294	0.214961							69.4	0.14134	0.0175596	0.0257637	0.0412952	0.0516391	0.0714674							69.4	0.187575	0.0100049	0.0208879	0.0336645	0.0651282	0.0757852
	69.6	0.005371	0.032956	0.054206	0.076551	0.145546	0.215623							69.6	0.141639	0.0169782	0.0258241	0.0410227	0.0519461	0.0715305							69.6	0.188413	0.0103252	0.0208912	0.034172	0.0656663	0.0758266
	69.8	0.005346	0.033122	0.054328	0.076591	0.145614	0.21577							69.8	0.141541	0.0166554	0.0257847	0.0410911	0.0519566	0.0717712							69.8	0.189474	0.0102899	0.021437	0.0344193	0.0662899	0.0761282
	70	0.005149	0.033016	0.054228	0.076649	0.145979	0.215904							70	0.141857	0.0169556	0.0263662	0.0408623	0.0519713	0.0721511							70	0.190021	0.0102555	0.0216356	0.0349615	0.0667125	0.0764794
	70.2	0.005039	0.033544	0.054449	0.07639	0.145996	0.215946							70.2	0.142288	0.0171911	0.0262559	0.0409751	0.0520232	0.0719724							70.2	0.190475	0.0103127	0.0215622	0.0353216	0.0670253	0.0766683
	70.4	0.00552	0.033788	0.054637	0.076237	0.14675	0.216888							70.4	0.142131	0.0173165	0.0254633	0.0400272	0.0517769	0.0713905							70.4	0.190682	0.0109949	0.0216281	0.0354426	0.0666755	0.0767735
	70.6	0.005421	0.032884	0.054307	0.075571	0.147058	0.217263							70.6	0.142446	0.0180494	0.0253351	0.0398051	0.0519411	0.071126							70.6	0.191391	0.0116919	0.0220203	0.035934	0.0668948	0.0773223
	70.8	0.005453	0.032947	0.054549	0.075662	0.147278	0.217788							70.8	0.142553	0.0178285	0.0252207	0.0396752	0.0516684	0.0713385							70.8	0.192252	0.0122106	0.0228224	0.0361738	0.0671609	0.0778278
	71	0.005808	0.032782	0.054473	0.075509	0.147525	0.218034							71	0.142802	0.018093	0.025448	0.0396507	0.0517415	0.0717284							71	0.192874	0.0127328	0.0235207	0.0362487	0.0671125	0.0780785
	71.2	0.005738	0.032937	0.054629	0.075428	0.148086	0.21839							71.2	0.143256	0.0186078	0.0263817	0.0399065	0.0519953	0.0720205							71.2	0.193451	0.0131612	0.0238577	0.0366271	0.0672885	0.0780775
	71.4	0.005616	0.033082	0.054851	0.075756	0.149016	0.218882							71.4	0.143214	0.0184572	0.0265507	0.0401321	0.0523549	0.0721233							71.4	0.194103	0.013907	0.0241022	0.0366473	0.0675927	0.0784472
	71.6	0.005564	0.033202	0.054962	0.075742	0.14956	0.219266							71.6	0.143604	0.0192768	0.0268437	0.0402902	0.0523221	0.0723491							71.6	0.194307	0.0139334	0.0244789	0.0368477	0.0678887	0.0790659
	71.8	0.006108	0.033583	0.055563	0.076369	0.149828	0.219676							71.8	0.144138	0.0200449	0.0274881	0.0405166	0.0527608	0.0731109							71.8	0.195172	0.0141875	0.0251494	0.0372466	0.0685439	0.0798433
	72	0.006133	0.033199	0.055448	0.077169	0.150245	0.220044							72	0.144662	0.020979	0.0278743	0.0408386	0.0529839	0.0734053							72	0.195093	0.0144289	0.0245983	0.0369016	0.068238	0.0793923
	72.2	0.006413	0.033421	0.056101	0.077813	0.150423	0.221223							72.2	0.144492	0.0209659	0.0272751	0.0411355	0.0529428	0.0732917							72.2	0.195253	0.0145454	0.0239632	0.0368425	0.0682269	0.0793392
	72.4	0.006782	0.034031	0.056935	0.078377	0.151261	0.222014							72.4	0.145074	0.0206495	0.0270623	0.0412674	0.0530668	0.0734092							72.4	0.195188	0.0149377	0.0239448	0.0369446	0.0687596	0.0794947
	72.6	0.007412	0.034207	0.05723	0.078338	0.151549	0.222412							72.6	0.146103	0.0209804	0.0273602	0.0418006	0.053241	0.0737951							72.6	0.194555	0.0148343	0.0232949	0.0367298	0.068537	0.0792981
	72.8	0.007073	0.033745	0.057213	0.078248	0.151527	0.222391							72.8	0.146368	0.0205908	0.0275456	0.0418399	0.0532486	0.0739345							72.8	0.194947	0.014514	0.0230427	0.0366976	0.0684948	0.0795342
	73	0.007511	0.033718	0.057676	0.0786	0.152185	0.22317							73	0.147051	0.0206229	0.0278061	0.0424042	0.0537645	0.0745384							73	0.195312	0.0140754	0.0225667	0.0362971	0.068516	0.0793364
	73.2	0.007566	0.033565	0.058341	0.078902	0.152425	0.223802							73.2	0.147835	0.0207968	0.0283943	0.0430576	0.0541708	0.0749331							73.2	0.195352	0.0132796	0.0225653	0.0361477	0.0685342	0.0792634
	73.4	0.006891	0.033111	0.058215	0.078317	0.152481	0.223797							73.4	0.148151	0.0204073	0.0288176	0.0428799	0.0541155	0.0748932							73.4	0.195983	0.0130085	0.0225969	0.0368418	0.0690511	0.0792365
	73.6	0.007264	0.033627	0.058504	0.07848	0.152942	0.224174							73.6	0.147924	0.019471	0.0282191	0.0425006	0.0536814	0.0743034							73.6	0.196003	0.0124717	0.0223632	0.0369339	0.0695952	0.0792017
	73.8	0.007594	0.033604	0.058819	0.078729	0.153362	0.224128							73.8	0.148234	0.0194391	0.0280651	0.0424299	0.0536741	0.0746119							73.8	0.196678	0.0117954	0.022279	0.0371349	0.0702422	0.0793786
	74	0.007535	0.034215	0.059062	0.079068	0.15403	0.224832							74	0.148461	0.0191848	0.0278711	0.0417854	0.0534869	0.0741051							74	0.196494	0.0114404	0.0218894	0.036713	0.0700603	0.0789491
	74.2	0.007679	0.034346	0.059286	0.079473	0.154409	0.225175							74.2	0.149034	0.0189088	0.0271351	0.0414427	0.0538045	0.0738666							74.2	0.196845	0.011273	0.021816	0.0365965	0.0700724	0.0784937
	74.4	0.007923	0.034547	0.059721	0.080095	0.155143	0.226308							74.4	0.149078	0.0183711	0.0269719	0.0407341	0.0534657	0.0733074							74.4	0.197552	0.0114259	0.0220627	0.0363097	0.070244	0.0785418
	74.6	0.007474	0.034062	0.05951	0.079968	0.154906	0.226421							74.6	0.149714	0.0183953	0.0272825	0.0408567	0.0540338	0.0736265							74.6	0.198031	0.0111402	0.0222767	0.0361518	0.0701481	0.0783239
	74.8	0.007191	0.034407	0.059676	0.080321	0.155167	0.226974							74.8	0.149955	0.0180295	0.0275069	0.0408832	0.0537538	0.0739376							74.8	0.198788	0.0108026	0.0223371	0.0362635	0.070159	0.0784703
	75	0.007375	0.034994	0.059993	0.080437	0.155937	0.227583							75	0.149534	0.0178803	0.0271374	0.0404988	0.0535423	0.0736697							75	0.19926	0.0105175	0.022465	0.0359626	0.069906	0.0785558
	75.2	0.006443	0.035145	0.059727	0.079925	0.155766	0.227886							75.2	0.15021	0.018481	0.0277813	0.040986	0.0541703	0.0743029							75.2	0.200114	0.011171	0.0226615	0.0360774	0.0700632	0.0788755
	75.4	0.005746	0.035027	0.059268	0.080281	0.156396	0.228192							75.4	0.150413	0.0185083	0.0278774	0.041174	0.054477	0.0748022							75.4	0.20099	0.011413	0.023204	0.0362568	0.0706405	0.0795735
	75.6	0.005673	0.035433	0.05916	0.080451	0.156646	0.228239							75.6	0.150769	0.0187347	0.0277824	0.0411084	0.0546361	0.0752918							75.6	0.201323	0.0117078	0.0233775	0.0359525	0.0704056	0.0800837
	75.8	0.005794	0.035667	0.058855	0.080972	0.156902	0.228857							75.8	0.150391	0.0186645	0.0272035	0.0409299	0.05463	0.0754034							75.8	0.201899	0.0118732	0.0233214	0.0359365	0.0702577	0.0798379
	76	0.005453	0.036211	0.058525	0.081638	0.15745	0.2295							76	0.150449	0.0188469	0.0269354	0.0413207	0.0545497	0.0751588							76	0.202319	0.0121559	0.0229062	0.0359765	0.0700613	0.0800468
	76.2	0.005642	0.036463	0.058792	0.081799	0.157874	0.230026							76.2	0.150521	0.0185039	0.0263624	0.04186	0.0545573	0.0755078							76.2	0.202557	0.0123611	0.0227894	0.0362925	0.0699111	0.0806287
	76.4	0.006116	0.036703	0.058921	0.08225	0.158811	0.230513							76.4	0.151156	0.0190004	0.0263014	0.0426507	0.0550074	0.07621							76.4	0.202923	0.0129049	0.0231837	0.0375371	0.0702189	0.0814318
	76.6	0.005418	0.036231	0.05859	0.081694	0.158397	0.229981							76.6	0.151479	0.0193275	0.0265525	0.0435542	0.0552106	0.0768126							76.6	0.203034	0.0129956	0.0234442	0.0379252	0.070191	0.0815861
	76.8	0.005509	0.036309	0.058883	0.081886	0.158869	0.23026							76.8	0.151798	0.0195515	0.0267852	0.0442471	0.0556181	0.0769113							76.8	0.20432	0.0136256	0.0238504	0.0383644	0.0702478	0.0821192
	77	0.005828	0.036113	0.059041	0.081857	0.159154	0.231028							77	0.152153	0.0200742	0.0273411	0.0444882	0.0559093	0.0774631							77	0.204857	0.0142421	0.0241914	0.0389114	0.0707481	0.0823771
	77.2	0.005726	0.036046	0.059439	0.08142	0.159063	0.231145							77.2	0.152609	0.0206946	0.0277545	0.0455221	0.0561924	0.0778445							77.2	0.204347	0.0142355	0.0244232	0.0393883	0.0707911	0.0822186
	77.4	0.005858	0.036172	0.059409	0.081275	0.159355	0.231422							77.4	0.15255	0.0206179	0.0278473	0.045574	0.0564468	0.0774683							77.4	0.205011	0.0149195	0.0247364	0.0402537	0.07146	0.0822535
	77.6	0.006355	0.036515	0.05966	0.081402	0.159724	0.2319							77.6	0.152628	0.0203511	0.0278591	0.0456195	0.0564255	0.078031							77.6	0.205297	0.014996	0.0247194	0.0406131	0.0720286	0.0820805
	77.8	0.006671	0.036553	0.059779	0.081608	0.159737	0.232133							77.8	0.15302	0.0205471	0.0279251	0.0456028	0.0565292	0.078596							77.8	0.205596	0.0149664	0.024582	0.0406088	0.0718054	0.0817322
	78	0.006529	0.036875	0.0603	0.082024	0.160164	0.232978							78	0.15315	0.0201326	0.028044	0.0455437	0.056112	0.0782781							78	0.205655	0.0154148	0.0246958	0.040835	0.0720281	0.0815365
	78.2	0.006769	0.036597	0.060852	0.082469	0.160159	0.233631							78.2	0.153461	0.0199924	0.0280608	0.0450107	0.0562011	0.0782527							78.2	0.206094	0.0148773	0.0246124	0.040755	0.0718368	0.0814187
	78.4	0.00709	0.036698	0.061327	0.082626	0.160714	0.234751							78.4	0.15366	0.0197547	0.0285252	0.0450205	0.055849	0.0782591							78.4	0.206346	0.0144354	0.0247516	0.0407019	0.0719728	0.0816803
	78.6	0.007295	0.036382	0.061461	0.082446	0.160262	0.234938							78.6	0.153757	0.0192764	0.0282635	0.0446565	0.0555228	0.0779049							78.6	0.206846	0.0142934	0.0250139	0.0412067	0.0722686	0.0820343
	78.8	0.007498	0.036495	0.06158	0.082831	0.160452	0.235617							78.8	0.154102	0.0190792	0.0285942	0.0444466	0.0548759	0.0779603							78.8	0.207954	0.0144075	0.0250835	0.0412301	0.0726691	0.0828238
	79	0.007527	0.036296	0.061675	0.082631	0.160464	0.235966							79	0.15442	0.0186571	0.0287707	0.0444172	0.0550914	0.0780724							79	0.208334	0.0145811	0.0254478	0.0408893	0.073089	0.0830064
	79.2	0.006815	0.035408	0.0612	0.082198	0.160138	0.236101							79.2	0.155604	0.0189603	0.0297658	0.0453129	0.0556592	0.0787244							79.2	0.208672	0.0144841	0.0253302	0.0410635	0.0730675	0.0829934
	79.4	0.006867	0.03517	0.061004	0.082621	0.160837	0.236569							79.4	0.15605	0.018659	0.0297209	0.045112	0.05542	0.0781911							79.4	0.208516	0.0141917	0.025357	0.0403563	0.0728846	0.0829242
	79.6	0.00736	0.035661	0.061199	0.082776	0.161246	0.236961							79.6	0.156204	0.018583	0.0296531	0.0450948	0.0555641	0.078153							79.6	0.209126	0.0145642	0.0257783	0.0401062	0.0730134	0.0835979
	79.8	0.007337	0.035697	0.06088	0.082615	0.161602	0.237657							79.8	0.156392	0.018719	0.0294182	0.0450407	0.0557425	0.0780596							79.8	0.208875	0.0138101	0.0254642	0.0397453	0.0728997	0.0839892
	80	0.006685	0.03586	0.060379	0.082456	0.16191	0.237589							80	0.156682	0.0191095	0.0295169	0.0451076	0.0558474	0.0781973							80	0.209094	0.0140533	0.0255665	0.0399596	0.0735016	0.0849795
	80.2	0.006784	0.035764	0.059954	0.082324	0.162309	0.237904							80.2	0.157109	0.0191612	0.029666	0.045382	0.0560215	0.0788875							80.2	0.20934	0.014618	0.025895	0.0401962	0.0739431	0.0857862
	80.4	0.006901	0.036268	0.059805	0.082362	0.162821	0.238205							80.4	0.156973	0.0195735	0.0297941	0.0456721	0.0564525	0.078932							80.4	0.209618	0.0146305	0.025607	0.0401947	0.0741636	0.0860205
	80.6	0.006307	0.036235	0.059804	0.082343	0.163014	0.238148							80.6	0.157298	0.0199479	0.0303443	0.0462718	0.0568282	0.0794702							80.6	0.210065	0.0146981	0.0260376	0.0397739	0.0745482	0.0862059
	80.8	0.006896	0.036913	0.060344	0.083283	0.163945	0.239154							80.8	0.157493	0.0200733	0.0304238	0.0463143	0.0570841	0.0793144							80.8	0.210608	0.0157752	0.0261055	0.0397916	0.0749927	0.0868243
	81	0.006965	0.036938	0.060063	0.083254	0.164178	0.239928							81	0.157939	0.0203953	0.030506	0.0462085	0.0577055	0.0800609							81	0.210885	0.0162833	0.0266122	0.0402306	0.0757944	0.0871774
	81.2	0.007231	0.036916	0.060151	0.083615	0.164574	0.239971							81.2	0.158593	0.0212014	0.0308046	0.0470039	0.0581987	0.0803667							81.2	0.210829	0.0161036	0.0264668	0.0401227	0.0757239	0.0864689
	81.4	0.007696	0.037565	0.060304	0.084142	0.165466	0.240777							81.4	0.15896	0.0214065	0.0307868	0.0469483	0.0587741	0.0809701							81.4	0.211207	0.0158284	0.0261314	0.0399506	0.0759085	0.0861
	81.6	0.007761	0.03796	0.060808	0.084336	0.166344	0.241242							81.6	0.158784	0.0214474	0.0301713	0.0467385	0.0584751	0.0814008							81.6	0.211759	0.0154379	0.0260345	0.0400067	0.0758415	0.0859187
	81.8	0.007912	0.037849	0.061136	0.084809	0.166743	0.241695							81.8	0.158936	0.0217258	0.0298972	0.0468859	0.0587733	0.0812629							81.8	0.212056	0.0147908	0.0254416	0.0394269	0.0751846	0.0852438
	82	0.008184	0.037858	0.062082	0.085468	0.167622	0.242581							82	0.159179	0.0217508	0.0301184	0.0467788	0.0591113	0.0809319							82	0.213107	0.0149133	0.025759	0.039853	0.0753699	0.0855543
	82.2	0.008451	0.038023	0.062575	0.085898	0.16815	0.243359							82.2	0.159452	0.0220136	0.0298322	0.0466718	0.0593574	0.0812171							82.2	0.213969	0.0143658	0.0255918	0.0395676	0.0747708	0.0853654
	82.4	0.008483	0.037859	0.062847	0.085912	0.168636	0.24421							82.4	0.159672	0.0216231	0.0297981	0.0467607	0.0594464	0.081552							82.4	0.2146	0.0145555	0.0258853	0.0406261	0.0751655	0.0856879
	82.6	0.008362	0.037933	0.063383	0.086441	0.168703	0.244871							82.6	0.160501	0.0215318	0.030326	0.0467781	0.0595039	0.0814468							82.6	0.215293	0.0145373	0.026042	0.0410713	0.0752554	0.0857163
	82.8	0.008108	0.037704	0.063916	0.086453	0.168949	0.245762							82.8	0.161178	0.0215551	0.0302276	0.0471796	0.0600724	0.0818738							82.8	0.215999	0.014377	0.0256791	0.0411728	0.0752521	0.0856904
	83	0.007744	0.037771	0.064476	0.086413	0.169596	0.246501							83	0.161585	0.0216208	0.0299857	0.0469487	0.0602233	0.0817093							83	0.216199	0.0141562	0.0259565	0.0413129	0.0750772	0.0853747
	83.2	0.007218	0.037478	0.064591	0.08639	0.169894	0.247212							83.2	0.161928	0.0215225	0.029882	0.0471266	0.0601097	0.0815524							83.2	0.216033	0.0136461	0.0257598	0.0414972	0.0745766	0.0852725
	83.4	0.007166	0.038033	0.065077	0.086286	0.170416	0.247873							83.4	0.162141	0.0216576	0.0296841	0.0466422	0.0600395	0.0811932							83.4	0.216504	0.0143868	0.0261798	0.0419642	0.0748093	0.0857102
	83.6	0.007131	0.038459	0.065186	0.086335	0.170679	0.248572							83.6	0.162278	0.021081	0.0299332	0.0465045	0.0598371	0.0810301							83.6	0.21748	0.0147888	0.0270181	0.042687	0.0757367	0.0869229
	83.8	0.006322	0.037901	0.064459	0.085694	0.170671	0.248366							83.8	0.162607	0.0207602	0.0296855	0.0458569	0.0593752	0.0807086							83.8	0.21751	0.0143342	0.0269133	0.0426792	0.0754648	0.0869288
	84	0.005736	0.038077	0.064309	0.085781	0.170749	0.248415							84	0.162668	0.0208157	0.0297572	0.045663	0.0588521	0.0807389							84	0.217863	0.0148421	0.0270349	0.0431946	0.0757619	0.0876177
	84.2	0.005744	0.038216	0.064145	0.08589	0.170611	0.248489							84.2	0.162533	0.020649	0.0295975	0.0459868	0.0585854	0.0807634							84.2	0.218395	0.0152295	0.0269058	0.0428709	0.0756736	0.0876452
	84.4	0.006102	0.038623	0.064083	0.08617	0.170818	0.248193							84.4	0.162366	0.0204566	0.0296317	0.0459825	0.0584152	0.0806629							84.4	0.218133	0.0148232	0.0266971	0.0426134	0.0757261	0.0874191
	84.6	0.005837	0.038711	0.063959	0.086516	0.171031	0.247966							84.6	0.162333	0.0200867	0.0298102	0.0462689	0.0582753	0.0808902							84.6	0.218516	0.0148501	0.0273864	0.0426959	0.0764307	0.0876837
	84.8	0.005625	0.038897	0.063836	0.086945	0.170957	0.248006							84.8	0.162338	0.0198015	0.029524	0.0460157	0.0579759	0.0810794							84.8	0.219017	0.0154432	0.027382	0.0430773	0.0768087	0.0880078
	85	0.005478	0.039169	0.063775	0.087337	0.170939	0.248258							85	0.16294	0.0200927	0.0298984	0.0466384	0.0583654	0.0820587							85	0.219383	0.0149899	0.0276684	0.0426765	0.0768076	0.0873903
	85.2	0.005719	0.039136	0.063909	0.087623	0.171389	0.248224							85.2	0.163311	0.0203136	0.0304091	0.0471878	0.0587327	0.0825245							85.2	0.219742	0.0147296	0.027287	0.0426898	0.0770278	0.0871731
	85.4	0.00596	0.039182	0.063967	0.08763	0.171775	0.248379							85.4	0.163565	0.0203938	0.0306014	0.0479981	0.0589792	0.0830067							85.4	0.220207	0.0146578	0.0274998	0.0425006	0.0778036	0.0878983
	85.6	0.006273	0.038898	0.064106	0.087916	0.172326	0.248346							85.6	0.163492	0.0203979	0.0300909	0.0478461	0.0587513	0.0824765							85.6	0.220884	0.0145209	0.0277111	0.0426822	0.0776982	0.0881093
	85.8	0.006761	0.039079	0.064603	0.088288	0.172915	0.248808							85.8	0.164723	0.0209724	0.0305941	0.0483013	0.0593002	0.0828847							85.8	0.221162	0.0143397	0.0276147	0.0425098	0.0771977	0.0879088
	86	0.007238	0.039555	0.064898	0.088485	0.173724	0.249783							86	0.165383	0.0210483	0.0313207	0.048727	0.0596064	0.0836281							86	0.221735	0.0148466	0.0278674	0.0429476	0.0771562	0.0884151
	86.2	0.007426	0.040143	0.065361	0.088328	0.174407	0.250738							86.2	0.165835	0.0212712	0.0311233	0.0487693	0.0599751	0.0843602							86.2	0.221516	0.0139201	0.0268168	0.0425407	0.0768856	0.0882521
	86.4	0.007366	0.04026	0.065315	0.088088	0.174845	0.251354							86.4	0.166467	0.0215508	0.0311784	0.0489873	0.0607768	0.0852054							86.4	0.221496	0.013554	0.0266262	0.0427033	0.0770244	0.088684
	86.6	0.007532	0.040781	0.065971	0.088262	0.175716	0.25254							86.6	0.167082	0.0215394	0.0313696	0.0490272	0.0612222	0.0851964							86.6	0.221875	0.013351	0.0263738	0.0425922	0.0769824	0.0887968
	86.8	0.007579	0.041073	0.066481	0.088323	0.176144	0.25325							86.8	0.16721	0.0214955	0.0311337	0.0486779	0.0616087	0.0855734							86.8	0.221878	0.0130167	0.0259021	0.0422539	0.076804	0.0892251
	87	0.008327	0.042262	0.067112	0.089146	0.177317	0.254351							87	0.1679	0.0219771	0.0314894	0.0484009	0.0617694	0.0856801							87	0.222077	0.0133531	0.0263628	0.0421086	0.076937	0.0896005
	87.2	0.008348	0.042057	0.067083	0.089141	0.177784	0.254946							87.2	0.168384	0.0218011	0.0317213	0.0484969	0.0616407	0.0855063							87.2	0.222346	0.013717	0.0264487	0.0422703	0.0771073	0.0898666
	87.4	0.008805	0.042242	0.06715	0.089253	0.177819	0.255398							87.4	0.168597	0.0217045	0.0316827	0.0481951	0.0614048	0.0849486							87.4	0.223465	0.0145732	0.0268784	0.0427504	0.0776295	0.0908973
	87.6	0.009174	0.042045	0.067552	0.08991	0.178391	0.256313							87.6	0.168852	0.0214389	0.0318365	0.0480593	0.0614099	0.0845708							87.6	0.224199	0.014678	0.0276963	0.0428045	0.07779	0.0912683
	87.8	0.008792	0.041616	0.067455	0.089616	0.178235	0.256338							87.8	0.168901	0.02188	0.0318571	0.0478213	0.0616045	0.0845127							87.8	0.224958	0.0147441	0.027849	0.0429627	0.0777447	0.0915162
	88	0.008761	0.041968	0.067524	0.09015	0.178164	0.257027							88	0.168713	0.0223629	0.0319635	0.0481308	0.062195	0.0843445							88	0.225728	0.0152828	0.0282109	0.0434173	0.0785294	0.0922594
	88.2	0.00849	0.041535	0.067047	0.090285	0.177897	0.257026							88.2	0.168273	0.0221584	0.0318314	0.0482584	0.0617482	0.0838973							88.2	0.226648	0.0153502	0.0287716	0.0435907	0.0793521	0.0925673
	88.4	0.008699	0.041505	0.06736	0.090658	0.178278	0.257363							88.4	0.167907	0.021599	0.0317817	0.047934	0.0612568	0.0838115							88.4	0.226949	0.0159126	0.0295379	0.0436248	0.0801153	0.0928288
	88.6	0.008409	0.04117	0.067633	0.091509	0.178351	0.257572							88.6	0.167456	0.0213774	0.0314969	0.0477975	0.0609378	0.0837809							88.6	0.227975	0.0166156	0.0303079	0.0442275	0.0806896	0.093132
	88.8	0.007998	0.040962	0.067918	0.092159	0.178381	0.25806							88.8	0.16749	0.0211866	0.0312987	0.0477614	0.0604635	0.0839984							88.8	0.228711	0.0172133	0.0306446	0.0448485	0.0808516	0.0933463
	89	0.007828	0.040559	0.068016	0.092414	0.178774	0.258601							89	0.167854	0.0209297	0.0313894	0.0481095	0.0603649	0.084033							89	0.229452	0.0176798	0.0311056	0.0451735	0.0811042	0.0933946
	89.2	0.00755	0.039773	0.067569	0.092132	0.178643	0.258504							89.2	0.168088	0.0209198	0.0313615	0.0482448	0.0607014	0.0835714							89.2	0.230213	0.0184181	0.0316059	0.0459831	0.0816848	0.0939338
	89.4	0.007491	0.039386	0.067847	0.092069	0.17898	0.258799							89.4	0.168297	0.0211564	0.0311308	0.0483811	0.060481	0.083203							89.4	0.230356	0.0187043	0.0318825	0.0461029	0.0823133	0.0944757
	89.6	0.007385	0.039667	0.068221	0.092294	0.179956	0.259563							89.6	0.168452	0.0205428	0.0305855	0.0478778	0.0599309	0.0830577							89.6	0.23047	0.0183036	0.0317979	0.0460359	0.0822043	0.0941665
	89.8	0.007574	0.040153	0.068413	0.092498	0.180303	0.260079							89.8	0.169197	0.0208061	0.0308923	0.0482963	0.0602593	0.0834785							89.8	0.230271	0.0180857	0.0313739	0.0460741	0.0821974	0.0939862
	90	0.007724	0.039974	0.068237	0.092456	0.180409	0.260568							90	0.169107	0.0203068	0.0306998	0.0483034	0.0604229	0.0835479							90	0.229885	0.0175953	0.0309581	0.0461575	0.0819934	0.093859
	90.2	0.00776	0.039886	0.068027	0.092317	0.180458	0.26063							90.2	0.169424	0.0206302	0.0302074	0.0482056	0.0607776	0.0838039							90.2	0.230147	0.0168451	0.0303413	0.0461174	0.0821261	0.0941068
	90.4	0.00764	0.040268	0.067714	0.093083	0.181095	0.260674							90.4	0.170073	0.0204911	0.0308094	0.0484148	0.0611465	0.0843177							90.4	0.230477	0.0167177	0.0304873	0.0465033	0.0817863	0.0942822
	90.6	0.007712	0.040629	0.067884	0.093571	0.181934	0.261277							90.6	0.170027	0.0197002	0.0309754	0.0481808	0.0606947	0.0840073							90.6	0.230442	0.01621	0.030187	0.0464554	0.0813447	0.0938702
	90.8	0.007398	0.040521	0.06746	0.093744	0.181869	0.260789							90.8	0.170772	0.0201856	0.0316433	0.0486436	0.0610986	0.0849181							90.8	0.229752	0.0155781	0.0292872	0.0457522	0.0806933	0.0933342
	91	0.007617	0.041025	0.067233	0.093914	0.182083	0.261333							91	0.171266	0.0205339	0.0316186	0.0486023	0.0613347	0.0849128							91	0.230106	0.015238	0.0292908	0.0456865	0.0805669	0.0928267
	91.2	0.007293	0.040658	0.066928	0.093749	0.181757	0.261679							91.2	0.171387	0.0201562	0.0313052	0.048445	0.0612304	0.0851529							91.2	0.230446	0.0152302	0.0292325	0.0457691	0.0803315	0.092682
	91.4	0.007868	0.041219	0.067444	0.094304	0.182206	0.262262							91.4	0.171713	0.0203359	0.031804	0.0487623	0.0618549	0.0856723							91.4	0.230988	0.0151586	0.0294733	0.0457335	0.0803299	0.0930616
	91.6	0.007994	0.041768	0.067456	0.094711	0.182796	0.263181							91.6	0.17241	0.020649	0.0325441	0.0487785	0.06247	0.086447							91.6	0.231588	0.0152341	0.0295406	0.0460426	0.0801768	0.0926579
	91.8	0.007781	0.041699	0.06693	0.094317	0.182584	0.263174							91.8	0.171915	0.0205677	0.0324599	0.0484692	0.0622774	0.0862109							91.8	0.232265	0.0154632	0.0294787	0.0464832	0.081129	0.0929876
	92	0.007445	0.042157	0.066643	0.094527	0.182687	0.263921							92	0.171994	0.0204798	0.0325216	0.0484646	0.0626881	0.0864761							92	0.232856	0.0152641	0.0295569	0.0466453	0.082056	0.0930748
	92.2	0.007622	0.041896	0.066198	0.094521	0.182994	0.264133							92.2	0.172099	0.0202457	0.0325053	0.0485942	0.0621622	0.0868723							92.2	0.233225	0.0154441	0.0298711	0.047025	0.0827918	0.0935049
	92.4	0.008054	0.042175	0.067351	0.095053	0.183961	0.264906							92.4	0.172016	0.0203698	0.0320066	0.0483417	0.0619102	0.0874248							92.4	0.233576	0.0160642	0.030149	0.0469746	0.0830908	0.093318
	92.6	0.007559	0.042056	0.067192	0.09513	0.183869	0.264763							92.6	0.172841	0.0210584	0.0322784	0.0482776	0.0623608	0.0880522							92.6	0.234248	0.0164567	0.0306024	0.047677	0.0834109	0.0937106
	92.8	0.006829	0.042231	0.067026	0.094844	0.184292	0.265071							92.8	0.173385	0.0212901	0.0325396	0.0486954	0.0626015	0.0888707							92.8	0.234774	0.0162562	0.0304146	0.0475518	0.0833413	0.0935803
	93	0.00614	0.041851	0.06661	0.094387	0.184466	0.265118							93	0.174076	0.0215547	0.0324286	0.0488151	0.0629568	0.088978							93	0.235179	0.0165022	0.0301123	0.0473522	0.0835411	0.0936494
	93.2	0.005648	0.04194	0.066749	0.094337	0.184524	0.265386							93.2	0.17485	0.0222678	0.0332109	0.0494448	0.0638174	0.0892646							93.2	0.235298	0.0166885	0.0303105	0.0469392	0.0834131	0.0936769
	93.4	0.005849	0.042584	0.067123	0.09452	0.185227	0.26637							93.4	0.175022	0.0220135	0.0329746	0.0493646	0.0636619	0.0894791							93.4	0.235252	0.0168435	0.0301404	0.0468029	0.0839694	0.0943715
	93.6	0.005361	0.042411	0.066849	0.094605	0.185528	0.266713							93.6	0.175302	0.0221149	0.0333418	0.0495767	0.0639222	0.0898922							93.6	0.235715	0.0169697	0.0306327	0.0469027	0.0847321	0.0947734
	93.8	0.005583	0.042437	0.066879	0.095072	0.18555	0.267346							93.8	0.175873	0.0226624	0.0335637	0.0502375	0.0646593	0.0901603							93.8	0.23566	0.0171985	0.0306601	0.0471592	0.0846214	0.0952248
	94	0.005609	0.042332	0.067552	0.095606	0.185808	0.268102							94	0.176524	0.0225195	0.0338254	0.0508111	0.0649055	0.0904418							94	0.235896	0.0168768	0.0308071	0.0474717	0.0843838	0.09555
	94.2	0.005623	0.042151	0.067438	0.095792	0.1861	0.268124							94.2	0.177272	0.023172	0.0343177	0.0514086	0.0651519	0.0910258							94.2	0.236669	0.0173737	0.03087	0.047387	0.0844276	0.0959349
	94.4	0.005983	0.042213	0.068318	0.096741	0.1871	0.268726							94.4	0.177715	0.0230923	0.034783	0.0516781	0.0653442	0.0911456							94.4	0.237024	0.0174227	0.0308596	0.04707	0.0841021	0.0957815
	94.6	0.006013	0.042297	0.069029	0.096675	0.187828	0.269317							94.6	0.178206	0.0229585	0.0344948	0.0524031	0.0654896	0.0912081							94.6	0.237313	0.0175836	0.030561	0.0468638	0.0841541	0.0953568
	94.8	0.006023	0.042065	0.069697	0.096267	0.18766	0.269267							94.8	0.178616	0.0230474	0.0344451	0.0527067	0.066022	0.0913854							94.8	0.237516	0.0175719	0.0299916	0.0464963	0.0838701	0.0952082
	95	0.006187	0.042493	0.070423	0.096253	0.188283	0.270373							95	0.179218	0.0228177	0.0341692	0.0526873	0.0661996	0.0909551							95	0.238085	0.0175631	0.0302516	0.0463673	0.0836587	0.0955547
	95.2	0.006454	0.042631	0.071457	0.096413	0.188793	0.270791							95.2	0.179504	0.0226656	0.0339408	0.0526284	0.0663526	0.0910839							95.2	0.2388	0.0183745	0.0302552	0.0467702	0.0839681	0.0960279
	95.4	0.007284	0.04315	0.07224	0.096681	0.18986	0.271665							95.4	0.180173	0.0230555	0.034336	0.0532141	0.0666694	0.0911197							95.4	0.239493	0.0185882	0.0303678	0.0471477	0.0843493	0.0964996
	95.6	0.007603	0.04297	0.071816	0.09641	0.18986	0.271975							95.6	0.180498	0.0227856	0.0343106	0.053103	0.0663619	0.0909208							95.6	0.239938	0.0184139	0.0301262	0.0471021	0.0845865	0.0966214
	95.8	0.007775	0.042711	0.07221	0.096368	0.190353	0.27276							95.8	0.180086	0.0222826	0.0335978	0.0527571	0.0662165	0.0902956							95.8	0.240683	0.0187676	0.0304044	0.0473835	0.0854313	0.0971478
	96	0.008126	0.043046	0.072411	0.096683	0.190686	0.273924							96	0.180452	0.0222615	0.0334993	0.0524325	0.0661954	0.090426							96	0.241128	0.0183144	0.0304065	0.0473408	0.0855152	0.0969281
	96.2	0.009243	0.043134	0.072991	0.097318	0.191286	0.274472							96.2	0.180679	0.0222857	0.0333674	0.0519431	0.065939	0.0902009							96.2	0.24144	0.0184246	0.0307224	0.0474983	0.0854926	0.0973604
	96.4	0.009142	0.043106	0.073645	0.097608	0.191712	0.274974							96.4	0.181056	0.0227269	0.0331642	0.0512938	0.0658325	0.0902007							96.4	0.241711	0.0181904	0.0305981	0.0472281	0.0854115	0.0972919
	96.6	0.00878	0.042928	0.072888	0.097303	0.191423	0.27439							96.6	0.181479	0.0233388	0.0334327	0.0513103	0.0667049	0.0904694							96.6	0.241931	0.0181602	0.0307691	0.0471144	0.0852721	0.0975269
	96.8	0.008843	0.043097	0.07282	0.097522	0.191826	0.275127							96.8	0.181421	0.0231314	0.0333614	0.0511267	0.0661649	0.0902354							96.8	0.241991	0.0173269	0.0299562	0.0467014	0.0847365	0.0972708
	97	0.009109	0.043826	0.072629	0.097876	0.192129	0.276011							97	0.181736	0.0232774	0.0334881	0.0509441	0.0660344	0.089832							97	0.242175	0.0172827	0.0295859	0.0465023	0.0847692	0.0971015
	97.2	0.008892	0.043717	0.072438	0.098165	0.192332	0.276624							97.2	0.182044	0.0235357	0.0339452	0.0511302	0.0659893	0.0899534							97.2	0.242563	0.0172861	0.0297845	0.0466236	0.0844816	0.0971778
	97.4	0.009559	0.044285	0.072281	0.098713	0.19322	0.277396							97.4	0.181642	0.0230587	0.0335676	0.0504905	0.0656652	0.0898391							97.4	0.243071	0.0177302	0.030345	0.0471976	0.0852683	0.0977817
	97.6	0.009089	0.044187	0.072096	0.099075	0.193796	0.278048							97.6	0.182177	0.0236287	0.0344581	0.0507804	0.0658389	0.0899755							97.6	0.243202	0.0177422	0.0303611	0.0476699	0.0858606	0.0975564
	97.8	0.009788	0.044387	0.07245	0.099896	0.194575	0.278853							97.8	0.182533	0.0237206	0.0349317	0.0512919	0.0661535	0.0902158							97.8	0.243055	0.0177431	0.0303855	0.0478033	0.0855175	0.097743
	98	0.009503	0.044082	0.072661	0.099729	0.194255	0.278982							98	0.182966	0.023967	0.035112	0.0515377	0.0663181	0.0906322							98	0.243047	0.0174139	0.0301222	0.047875	0.0856487	0.0974662
	98.2	0.009261	0.043941	0.072669	0.099659	0.194771	0.278953							98.2	0.183698	0.0247667	0.0351801	0.0520305	0.0667456	0.0914091							98.2	0.243415	0.0180228	0.0305405	0.0481662	0.0859037	0.0973797
	98.4	0.009656	0.044664	0.073703	0.100225	0.195354	0.279669							98.4	0.18393	0.024727	0.0353999	0.0528624	0.0674672	0.0916837							98.4	0.243956	0.0178827	0.0310822	0.0486517	0.0861874	0.0976713
	98.6	0.009251	0.044742	0.073967	0.099899	0.195334	0.279901							98.6	0.184401	0.0244406	0.0354645	0.053272	0.067922	0.0917112							98.6	0.244022	0.0179349	0.0314143	0.0488527	0.0862164	0.0976468
	98.8	0.008775	0.044337	0.074371	0.09933	0.195084	0.279422							98.8	0.184361	0.0240845	0.0351121	0.0530799	0.0674356	0.0909736							98.8	0.244235	0.0177844	0.0317525	0.0490838	0.0863317	0.0979299
	99	0.008914	0.044887	0.074733	0.099457	0.196093	0.279851							99	0.184797	0.0239067	0.0345807	0.0533478	0.0675349	0.0907881							99	0.244462	0.0175645	0.0317435	0.0489304	0.0864516	0.0978796
	99.2	0.008888	0.044585	0.075018	0.099436	0.196307	0.279697							99.2	0.185342	0.023936	0.0346436	0.0535806	0.0676531	0.0910946							99.2	0.245028	0.0177778	0.0320613	0.0493817	0.0869444	0.0986234
	99.4	0.009106	0.044291	0.075071	0.099642	0.196793	0.280659							99.4	0.185836	0.0241092	0.0351039	0.0542194	0.0677282	0.0913595							99.4	0.245368	0.0171675	0.0323033	0.0490629	0.0869545	0.0989421
	99.6	0.009103	0.044128	0.07464	0.099615	0.196973	0.280837							99.6	0.185836	0.023559	0.0343749	0.0536781	0.0674027	0.0911392							99.6	0.245625	0.0169203	0.0322347	0.0482424	0.0867192	0.0990359
	99.8	0.008659	0.043722	0.074488	0.099837	0.197116	0.281312							99.8	0.186139	0.0231397	0.0340221	0.0532429	0.0677678	0.0912409							99.8	0.246422	0.0171341	0.0323755	0.0484563	0.0869877	0.0995305
	100	0.008545	0.043166	0.074445	0.099698	0.19725	0.281657							100	0.186425	0.0232943	0.0339814	0.05288	0.0673098	0.0911962							100	0.246279	0.0165341	0.0320874	0.0480785	0.0866397	0.0995326
	100.2	0.00864	0.042845	0.074532	0.099857	0.197242	0.28189							100.2	0.186669	0.0231241	0.0337911	0.0523136	0.0672668	0.0915433							100.2	0.246567	0.0165218	0.0319042	0.0473988	0.0866753	0.0999145
	100.4	0.007996	0.042072	0.073776	0.099739	0.197098	0.281648							100.4	0.186513	0.0228514	0.0333246	0.0517381	0.0667534	0.091351							100.4	0.246602	0.0164071	0.0312398	0.0471234	0.0867556	0.0999812
	100.6	0.00806	0.042455	0.07344	0.099833	0.197238	0.282255							100.6	0.186323	0.0224893	0.0328642	0.0513432	0.0669066	0.0908367							100.6	0.246932	0.0167102	0.0309749	0.0469903	0.08675	0.0999851
	100.8	0.007994	0.042452	0.07315	0.100243	0.19736	0.282982							100.8	0.186584	0.0222582	0.0331908	0.0513688	0.0662976	0.0905245							100.8	0.247243	0.0166487	0.0304869	0.0469959	0.0866125	0.0993218
	101	0.008239	0.043174	0.073048	0.100621	0.19777	0.283471							101	0.186681	0.022386	0.0333961	0.0514411	0.066562	0.0908442							101	0.248065	0.0175268	0.0308532	0.0471828	0.0873252	0.099485
	101.2	0.008646	0.042989	0.072793	0.101213	0.198099	0.283637							101.2	0.186461	0.0220183	0.0331696	0.0512279	0.0661586	0.0905666							101.2	0.24897	0.0182875	0.0309754	0.0478046	0.0876616	0.0999213
	101.4	0.009398	0.043341	0.072755	0.101397	0.198538	0.28442							101.4	0.186542	0.0217974	0.0333217	0.0507093	0.0658938	0.0904767							101.4	0.249467	0.0192281	0.0312979	0.0485655	0.088024	0.100643
	101.6	0.009542	0.04333	0.072792	0.101459	0.198505	0.285135							101.6	0.186975	0.0222321	0.0333401	0.0504117	0.0656327	0.0903329							101.6	0.249839	0.0190797	0.0309248	0.0487276	0.0881914	0.100433
	101.8	0.009595	0.043138	0.072226	0.101075	0.198468	0.285003							101.8	0.187002	0.0225585	0.0335678	0.0504917	0.0658313	0.0905475							101.8	0.250407	0.0190982	0.0309188	0.0488194	0.0881017	0.100654
	102	0.009302	0.043471	0.072187	0.100434	0.198268	0.285609							102	0.187429	0.0226734	0.0332734	0.0501119	0.0661255	0.0904742							102	0.251188	0.0195064	0.031319	0.0493213	0.0881387	0.100881
	102.2	0.009079	0.043896	0.07251	0.100603	0.198953	0.285919							102.2	0.187667	0.0230748	0.0332791	0.0507629	0.0664498	0.0906461							102.2	0.252274	0.0202166	0.032715	0.050267	0.0884869	0.101733
	102.4	0.009471	0.044506	0.072784	0.100741	0.19856	0.286585							102.4	0.187522	0.0231084	0.0335167	0.0511832	0.0667389	0.0906242							102.4	0.252553	0.0199669	0.0329338	0.0507966	0.088432	0.101367
	102.6	0.0089	0.043981	0.072441	0.100381	0.198352	0.286303							102.6	0.187764	0.0227967	0.0335931	0.0505819	0.0665841	0.0903389							102.6	0.253104	0.0199684	0.0330222	0.0510281	0.087953	0.101211
	102.8	0.009019	0.044882	0.072885	0.100755	0.199129	0.286924							102.8	0.187861	0.0223736	0.0332906	0.0507764	0.0659824	0.0899919							102.8	0.25369	0.020247	0.0333393	0.0515656	0.088156	0.101695
	103	0.009368	0.045848	0.073247	0.101182	0.20045	0.287988							103	0.188393	0.0224842	0.0332275	0.0512085	0.0666172	0.0904245							103	0.253892	0.0201887	0.0331292	0.0511509	0.0877344	0.101407
	103.2	0.00885	0.045337	0.073196	0.101086	0.200462	0.288486							103.2	0.189115	0.0227565	0.0340207	0.0516952	0.067324	0.091141							103.2	0.253879	0.019869	0.0330992	0.0510905	0.0876562	0.101807
	103.4	0.008257	0.045072	0.073046	0.101153	0.200968	0.288617							103.4	0.189426	0.0233249	0.0345796	0.0518333	0.0675412	0.0916197							103.4	0.253727	0.0192695	0.0327782	0.0504078	0.0876944	0.10167
	103.6	0.007849	0.04537	0.073161	0.101322	0.201404	0.288702							103.6	0.18987	0.023262	0.0343225	0.0517356	0.0679959	0.091877							103.6	0.253636	0.0189471	0.0324959	0.0500963	0.0880309	0.101737
	103.8	0.007058	0.044818	0.073076	0.101213	0.201691	0.288979							103.8	0.190356	0.0236795	0.034971	0.051916	0.0685585	0.0926013							103.8	0.253998	0.0187687	0.0322764	0.0499437	0.0881043	0.101859
	104	0.006725	0.044277	0.073454	0.101424	0.202362	0.289562							104	0.190956	0.0239447	0.0353221	0.0524749	0.0685708	0.0933373							104	0.254025	0.0186759	0.0319701	0.0498616	0.0882453	0.102045
	104.2	0.006657	0.044446	0.073471	0.102459	0.202686	0.289945							104.2	0.19086	0.0237623	0.0358286	0.0524811	0.0689175	0.0940227							104.2	0.254506	0.0187436	0.0320092	0.0495741	0.0883081	0.102036
	104.4	0.00657	0.044454	0.073919	0.10283	0.203112	0.290479							104.4	0.190717	0.0233856	0.0360031	0.052387	0.0686333	0.0938838							104.4	0.254434	0.0185678	0.0318417	0.0497058	0.088423	0.101724
	104.6	0.006622	0.044711	0.074302	0.103094	0.203736	0.291257							104.6	0.19101	0.0239879	0.0366095	0.0530328	0.0695815	0.0942168							104.6	0.254561	0.0186002	0.0320295	0.049593	0.0888084	0.101615
	104.8	0.006738	0.044651	0.075146	0.103708	0.204135	0.291596							104.8	0.191279	0.0242968	0.0369749	0.0541337	0.0702582	0.0950705							104.8	0.255297	0.0192478	0.0326197	0.0501306	0.0892522	0.101938
	105	0.007471	0.044704	0.075821	0.103847	0.204101	0.292056							105	0.1908	0.0240267	0.0364081	0.0537851	0.069954	0.0953487							105	0.256007	0.0195402	0.0327858	0.0502827	0.0898724	0.102527
	105.2	0.008025	0.044648	0.076256	0.104063	0.204558	0.292903							105.2	0.191183	0.0238404	0.0361955	0.0536936	0.0694892	0.0954479							105.2	0.256825	0.0196952	0.0328927	0.0506888	0.0904724	0.103335
	105.4	0.00833	0.044318	0.076154	0.103239	0.204222	0.293059							105.4	0.191835	0.024104	0.0365423	0.0536221	0.0693627	0.0958115							105.4	0.257464	0.0196731	0.0330527	0.0505398	0.0904453	0.104213
	105.6	0.00855	0.044437	0.076013	0.102825	0.204577	0.293598							105.6	0.192116	0.0241511	0.0364153	0.053339	0.0691531	0.0957216							105.6	0.258264	0.0196465	0.0331268	0.0505948	0.090736	0.104416
	105.8	0.008616	0.044667	0.075743	0.102758	0.205126	0.293833							105.8	0.192372	0.0242069	0.0365406	0.0534381	0.0690809	0.0957777							105.8	0.258539	0.0195903	0.0329735	0.0505747	0.090496	0.104653
	106	0.009197	0.045025	0.076137	0.10269	0.205474	0.294803							106	0.192509	0.023699	0.0361631	0.053228	0.0690719	0.0953368							106	0.259354	0.0201628	0.0342633	0.0515485	0.0907915	0.105164
	106.2	0.009342	0.045132	0.075903	0.102928	0.205392	0.29516							106.2	0.192451	0.0239542	0.0359609	0.0537646	0.0683661	0.0956554							106.2	0.260204	0.0206456	0.0346722	0.051907	0.0912776	0.105039
	106.4	0.009963	0.045707	0.076231	0.103319	0.205792	0.29578							106.4	0.193157	0.0237873	0.0358463	0.0538776	0.0684092	0.0960869							106.4	0.260784	0.020412	0.0340326	0.0520863	0.0916581	0.104634
	106.6	0.009982	0.045766	0.076324	0.103309	0.20633	0.295831							106.6	0.192957	0.0229394	0.0350918	0.0534308	0.0677678	0.0957434							106.6	0.261061	0.0202347	0.0340381	0.0520965	0.091613	0.104875
	106.8	0.010839	0.04676	0.076674	0.103776	0.207483	0.297139							106.8	0.193311	0.0229523	0.0352396	0.0537774	0.0679431	0.0963617							106.8	0.261107	0.0201034	0.0337531	0.0521995	0.0917175	0.104576
	107	0.011425	0.046896	0.077046	0.10439	0.208617	0.297991							107	0.193823	0.0231415	0.0353886	0.0535977	0.0686352	0.0966125							107	0.261385	0.0204765	0.0339689	0.0521013	0.0918348	0.104685
	107.2	0.011292	0.046792	0.077075	0.104815	0.208956	0.298373							107.2	0.194318	0.0230889	0.035331	0.0536661	0.0688714	0.0968447							107.2	0.261341	0.0197808	0.0335309	0.0516479	0.0919316	0.105091
	107.4	0.011091	0.046686	0.076992	0.105144	0.209264	0.298326							107.4	0.194828	0.0233067	0.0355889	0.0533382	0.0687633	0.0966633							107.4	0.261625	0.0193883	0.033175	0.0515266	0.091812	0.104943
	107.6	0.011072	0.046983	0.077252	0.105773	0.209788	0.299084							107.6	0.195127	0.0229736	0.0354319	0.0533976	0.0692203	0.0965618							107.6	0.261997	0.0195899	0.0332261	0.0518013	0.0919546	0.105503
	107.8	0.010931	0.046291	0.077376	0.105683	0.210341	0.299342							107.8	0.195558	0.0230448	0.035737	0.0535408	0.0698008	0.0967588							107.8	0.262651	0.0198179	0.0331976	0.0518041	0.0914507	0.105699
	108	0.010997	0.046224	0.077974	0.106085	0.211046	0.299674							108	0.196338	0.0229716	0.035867	0.053836	0.0699966	0.0970459							108	0.263127	0.019477	0.033401	0.0523164	0.0917869	0.10617
	108.2	0.010914	0.046363	0.078292	0.106398	0.211382	0.299882							108.2	0.196302	0.0232427	0.0366856	0.0540266	0.0703961	0.0972309							108.2	0.26306	0.0191835	0.0332289	0.0515091	0.0917015	0.105605
	108.4	0.010891	0.04624	0.07864	0.106351	0.211764	0.300359							108.4	0.197036	0.0236202	0.036653	0.0545785	0.0709921	0.0975183							108.4	0.263707	0.0191391	0.0335398	0.0513917	0.0926767	0.106055
	108.6	0.010348	0.045755	0.07858	0.106215	0.211425	0.300255							108.6	0.197448	0.0241899	0.0368178	0.0552453	0.072018	0.0976962							108.6	0.264008	0.0189125	0.0337101	0.0512961	0.0925775	0.106218
	108.8	0.010325	0.045575	0.079084	0.106404	0.211555	0.300559							108.8	0.197699	0.0238958	0.0363716	0.0552309	0.0723937	0.0980582							108.8	0.264666	0.0193013	0.0344615	0.0515755	0.0927169	0.106655
	109	0.010392	0.045	0.079049	0.106179	0.211311	0.3008							109	0.19792	0.0242174	0.0362403	0.0552392	0.0721047	0.0980392							109	0.264871	0.018297	0.0343759	0.0511991	0.0924951	0.106737
	109.2	0.010221	0.044635	0.078962	0.106113	0.21142	0.301408							109.2	0.19822	0.0245023	0.0364028	0.0553499	0.0720439	0.0979852							109.2	0.265241	0.0185762	0.0349988	0.0513622	0.0929126	0.107425
	109.4	0.010163	0.044348	0.078749	0.105654	0.211499	0.301184							109.4	0.198327	0.0242149	0.0363723	0.0553882	0.0719768	0.0975386							109.4	0.265262	0.0182211	0.0351155	0.0507571	0.0927163	0.10716
	109.6	0.009527	0.044467	0.078837	0.105712	0.21158	0.301623							109.6	0.19819	0.0241683	0.0360796	0.0550965	0.0714596	0.0971981							109.6	0.265653	0.0181454	0.0355077	0.0511354	0.0933463	0.10704
	109.8	0.009311	0.044694	0.079212	0.105897	0.211497	0.301565							109.8	0.197987	0.0241099	0.0359758	0.0547947	0.0709161	0.0968673							109.8	0.265908	0.0179041	0.0356158	0.0509297	0.0935081	0.107287
	110	0.008953	0.045045	0.079231	0.10592	0.211381	0.301946							110	0.197996	0.0242026	0.0358706	0.0547953	0.0705893	0.0967927							110	0.266596	0.0187863	0.0360142	0.0512908	0.0936502	0.107146
	110.2	0.008961	0.045544	0.079286	0.106243	0.211586	0.302498							110.2	0.198273	0.0245135	0.0361427	0.055307	0.0703026	0.0975596							110.2	0.266804	0.0187706	0.0351767	0.0507347	0.09393	0.106531
	110.4	0.009263	0.045864	0.079632	0.106579	0.212225	0.302547							110.4	0.198504	0.0246648	0.0361815	0.0554424	0.0710561	0.097975							110.4	0.266883	0.018398	0.0348767	0.0507224	0.0938448	0.106502
	110.6	0.008908	0.045894	0.079815	0.106514	0.212131	0.302848							110.6	0.198172	0.0242599	0.0361347	0.0550066	0.0709265	0.0981168							110.6	0.267042	0.0183122	0.0348637	0.0513476	0.0937222	0.106033
	110.8	0.00901	0.046141	0.079843	0.10702	0.212362	0.303358							110.8	0.199029	0.0247061	0.0370876	0.0554087	0.0719145	0.0991561							110.8	0.267477	0.0187328	0.0350363	0.0519279	0.0938588	0.106241
	111	0.009288	0.046212	0.079995	0.107434	0.212907	0.303624							111	0.199502	0.0249759	0.0370884	0.0554798	0.0724911	0.0992799							111	0.267908	0.0190511	0.0353962	0.0522039	0.0935658	0.106824
	111.2	0.008641	0.045844	0.079211	0.107091	0.212297	0.303231							111.2	0.199886	0.0249337	0.0366552	0.0555961	0.0722624	0.0991114							111.2	0.268204	0.0186331	0.0348821	0.0521572	0.0936371	0.107088
	111.4	0.008155	0.045746	0.078737	0.106601	0.211959	0.302886							111.4	0.20063	0.0251952	0.0375784	0.0559476	0.0727668	0.0991554							111.4	0.268571	0.01905	0.0348364	0.0527687	0.093654	0.106987
	111.6	0.008364	0.046153	0.0793	0.106941	0.212837	0.30362							111.6	0.20169	0.0252053	0.0377723	0.0563583	0.0733156	0.0995966							111.6	0.268613	0.019377	0.0347669	0.0533767	0.09398	0.107521
	111.8	0.008833	0.046732	0.079844	0.106979	0.21339	0.304145							111.8	0.202816	0.0255733	0.0386116	0.0567874	0.074087	0.100228							111.8	0.268804	0.019268	0.0342932	0.0534903	0.0934393	0.106927
	112	0.009221	0.047221	0.080338	0.107093	0.214041	0.304775							112	0.203377	0.0261901	0.039339	0.0574057	0.0744615	0.100934							112	0.268978	0.0193982	0.0341962	0.0543088	0.0942268	0.107204
	112.2	0.009396	0.047612	0.080277	0.107189	0.214181	0.305446							112.2	0.203713	0.026158	0.039758	0.0576522	0.0749006	0.101533							112.2	0.269032	0.0195226	0.0341557	0.0540749	0.0949252	0.107124
	112.4	0.009735	0.04773	0.080486	0.107826	0.214953	0.30671							112.4	0.20408	0.0259971	0.039231	0.0579666	0.0748641	0.101537							112.4	0.269521	0.0198113	0.0347626	0.0542703	0.0956144	0.107844
	112.6	0.009905	0.047678	0.080394	0.107732	0.215106	0.307168							112.6	0.204031	0.0257423	0.0390764	0.0576527	0.0744756	0.101012							112.6	0.269334	0.0192763	0.0349546	0.0541376	0.0946765	0.107484
	112.8	0.010548	0.047808	0.080902	0.108079	0.216046	0.308666							112.8	0.204175	0.0253823	0.0389978	0.0572512	0.0741821	0.100794							112.8	0.269691	0.019519	0.0354104	0.0542349	0.0950972	0.107841
	113	0.010715	0.04739	0.080988	0.108501	0.216064	0.309528							113	0.20397	0.0253548	0.0389734	0.0571738	0.0736467	0.100279							113	0.270307	0.019751	0.0355631	0.0547963	0.0958406	0.108254
	113.2	0.010902	0.04748	0.080913	0.108422	0.216196	0.310349							113.2	0.203422	0.024856	0.0382425	0.0571051	0.0731531	0.0994773							113.2	0.271094	0.0207029	0.0364544	0.0555016	0.0971282	0.108663
	113.4	0.010422	0.047998	0.080997	0.108551	0.216617	0.310726							113.4	0.203772	0.0248396	0.0380318	0.0569692	0.0733395	0.0992518							113.4	0.271621	0.0204843	0.036649	0.0556423	0.0980185	0.109208
	113.6	0.010325	0.048416	0.081124	0.108979	0.216409	0.311133							113.6	0.203441	0.0248369	0.0378662	0.0563034	0.0731579	0.0991856							113.6	0.272361	0.0206171	0.0365866	0.055868	0.098446	0.109822
	113.8	0.010747	0.04884	0.081414	0.109449	0.217046	0.311676							113.8	0.203282	0.0246218	0.0377152	0.0561722	0.0732281	0.0988818							113.8	0.272988	0.0211101	0.0369005	0.0560175	0.098788	0.110465
	114	0.0109	0.049023	0.081137	0.109582	0.21731	0.312195							114	0.203198	0.0247033	0.0379126	0.0562605	0.073445	0.0989969							114	0.273347	0.021505	0.036668	0.0556695	0.0983497	0.110294
	114.2	0.011219	0.048916	0.08111	0.110049	0.217833	0.31247							114.2	0.20338	0.0250693	0.0380827	0.056543	0.0736897	0.0990667							114.2	0.273826	0.0211808	0.0366174	0.0556787	0.0984608	0.110554
	114.4	0.010864	0.048693	0.081205	0.110012	0.218191	0.312442							114.4	0.203587	0.0248914	0.0375095	0.0560018	0.0737391	0.0987049							114.4	0.274445	0.0211631	0.0368281	0.0562173	0.0983215	0.110745
	114.6	0.010027	0.048203	0.080994	0.110028	0.217785	0.312075							114.6	0.204132	0.0245497	0.0372022	0.0558385	0.0738865	0.0989302							114.6	0.275255	0.0213315	0.0371482	0.0566426	0.0985745	0.111176
	114.8	0.010115	0.048288	0.080993	0.110757	0.218157	0.312119							114.8	0.204508	0.0246737	0.0370059	0.056304	0.0743978	0.0990497							114.8	0.275252	0.020951	0.0375132	0.0560594	0.0984532	0.111521
	115	0.010098	0.048147	0.080697	0.110694	0.218423	0.312101							115	0.204608	0.024823	0.0365784	0.0565254	0.0748984	0.0991732							115	0.275518	0.0196448	0.0373531	0.0557106	0.097865	0.111804
	115.2	0.009652	0.048138	0.08042	0.110972	0.218137	0.312178							115.2	0.204818	0.0248764	0.0367924	0.0566351	0.0745647	0.0990755							115.2	0.27598	0.0199051	0.0374033	0.0554135	0.0979476	0.111722
	115.4	0.009499	0.04837	0.080983	0.111154	0.218992	0.31257							115.4	0.205363	0.0252656	0.0371491	0.0574083	0.0750722	0.0992898							115.4	0.275898	0.0197941	0.0367969	0.05505	0.0969614	0.110864
	115.6	0.01022	0.049082	0.08192	0.112108	0.220125	0.313659							115.6	0.205958	0.0254445	0.0369277	0.0572903	0.0753101	0.1							115.6	0.275868	0.0193461	0.0358839	0.0550338	0.0957888	0.110158
	115.8	0.010393	0.049411	0.082516	0.112556	0.220743	0.31419							115.8	0.206202	0.0257017	0.0376988	0.0578109	0.0757374	0.100871							115.8	0.275835	0.0192394	0.0355394	0.0549635	0.0954048	0.109811
	116	0.010725	0.049098	0.083043	0.112752	0.221666	0.314632							116	0.205957	0.025625	0.0374226	0.0577542	0.0755867	0.101416							116	0.275982	0.0192176	0.0354877	0.0549079	0.0956143	0.110039
	116.2	0.010852	0.049164	0.08338	0.113027	0.222219	0.315615							116.2	0.206047	0.025197	0.0367955	0.0576756	0.0754023	0.101606							116.2	0.276073	0.0187106	0.0351914	0.0540293	0.0954305	0.109929
	116.4	0.01094	0.049482	0.084133	0.113516	0.223297	0.316562							116.4	0.206057	0.0250954	0.0367802	0.0580753	0.0748516	0.101546							116.4	0.276289	0.0186833	0.0351028	0.0533722	0.0950913	0.109767
	116.6	0.011085	0.049284	0.083892	0.112981	0.223325	0.316506							116.6	0.206549	0.0253793	0.0375798	0.058746	0.0751201	0.101494							116.6	0.276744	0.0186592	0.035188	0.0537188	0.0947093	0.109745
	116.8	0.011049	0.049084	0.084245	0.112979	0.223301	0.317116							116.8	0.206831	0.025339	0.0377687	0.0586847	0.0752641	0.101961							116.8	0.27715	0.0188922	0.0351913	0.0536659	0.0954017	0.109565
	117	0.010896	0.049121	0.084148	0.113108	0.223155	0.31752							117	0.20683	0.0252944	0.0377464	0.0587193	0.075344	0.102173							117	0.277481	0.0195336	0.0353397	0.0540229	0.0961639	0.110092
	117.2	0.011322	0.049606	0.084425	0.113279	0.223821	0.318335							117.2	0.207314	0.0255028	0.0377833	0.0591257	0.075993	0.102669							117.2	0.277935	0.0197831	0.0357101	0.0540777	0.0966467	0.110639
	117.4	0.011327	0.049599	0.084664	0.113296	0.224426	0.318551							117.4	0.207883	0.0254321	0.0379799	0.0585632	0.0768129	0.102909							117.4	0.278111	0.0199102	0.0358525	0.0541324	0.0969595	0.111111
	117.6	0.01164	0.049466	0.084765	0.112955	0.224804	0.318904							117.6	0.207789	0.02516	0.0381449	0.0581472	0.0768752	0.102838							117.6	0.27839	0.020237	0.0357551	0.0542903	0.0970646	0.111191
	117.8	0.011521	0.049181	0.084864	0.112402	0.224993	0.319106							117.8	0.207794	0.0250206	0.0381549	0.0577769	0.0766347	0.102327							117.8	0.278941	0.0202916	0.0363461	0.0545165	0.0976564	0.111651
	118	0.011491	0.048763	0.084779	0.111575	0.224914	0.319413							118	0.208062	0.0251008	0.0385872	0.0576007	0.0768175	0.102571							118	0.278974	0.0196539	0.035818	0.0541242	0.097442	0.111553
	118.2	0.010814	0.048344	0.084447	0.111301	0.225045	0.31958							118.2	0.208598	0.0253179	0.0382314	0.0573378	0.0762914	0.102553							118.2	0.27991	0.0203813	0.0364089	0.0550431	0.098521	0.111937
	118.4	0.01061	0.048253	0.084088	0.110858	0.225336	0.319942							118.4	0.209297	0.0249862	0.0377282	0.0571551	0.0763331	0.102476							118.4	0.280262	0.0204535	0.0366909	0.055069	0.0990012	0.112167
	118.6	0.010406	0.048154	0.083895	0.110803	0.225415	0.319961							118.6	0.209712	0.025301	0.0375129	0.0572337	0.0770577	0.102743							118.6	0.280539	0.0206004	0.0372111	0.0553214	0.099435	0.112929
	118.8	0.010511	0.048742	0.083948	0.111433	0.226156	0.320612							118.8	0.21001	0.0252383	0.0374454	0.057528	0.0769447	0.102548							118.8	0.280404	0.0203099	0.0374299	0.0553841	0.0996417	0.11284
	119	0.010253	0.04859	0.083601	0.11113	0.226319	0.320959							119	0.210361	0.0252435	0.0377212	0.0574955	0.0772616	0.102747							119	0.280822	0.0200191	0.037457	0.0558223	0.0994349	0.112815
	119.2	0.010096	0.048512	0.083533	0.111285	0.226559	0.32116							119.2	0.210677	0.0254384	0.0380216	0.0572116	0.0766059	0.102744							119.2	0.281085	0.0207303	0.0374503	0.0559596	0.0995245	0.11243
	119.4	0.009786	0.048456	0.083357	0.111337	0.22717	0.321604							119.4	0.211	0.0255952	0.0378823	0.057442	0.0767911	0.102937							119.4	0.2815	0.0207668	0.0371707	0.055915	0.0991849	0.112732
	119.6	0.009837	0.048735	0.083253	0.111848	0.227241	0.322413							119.6	0.211363	0.0256192	0.0379526	0.0573322	0.0768573	0.103198							119.6	0.281423	0.0205303	0.0371911	0.055836	0.0989305	0.112448
	119.8	0.009735	0.048835	0.083388	0.112423	0.227778	0.322656							119.8	0.211696	0.0257094	0.0381251	0.0578574	0.0770505	0.103867							119.8	0.281394	0.0201334	0.0369241	0.0559185	0.0992312	0.112851
	120	0.009763	0.049069	0.083495	0.112992	0.227761	0.323326							120	0.211793	0.0259336	0.0379646	0.0582733	0.0768675	0.10372							120	0.282007	0.0201237	0.0368504	0.0558163	0.0994879	0.113114
	120.2	0.009407	0.049455	0.083617	0.113291	0.227625	0.324084							120.2	0.21177	0.0262144	0.0380895	0.0587194	0.0769103	0.103717							120.2	0.282442	0.0200989	0.0369255	0.0561108	0.0996158	0.113515
	120.4	0.00926	0.049893	0.083579	0.113955	0.227737	0.324069							120.4	0.212271	0.0262444	0.0387321	0.0592772	0.0769824	0.104055							120.4	0.282747	0.0198301	0.0373114	0.0562757	0.0996506	0.113609
	120.6	0.009367	0.049654	0.08325	0.114266	0.227563	0.324072							120.6	0.212711	0.026332	0.0391523	0.0595619	0.0773746	0.104401							120.6	0.283087	0.0200392	0.0378303	0.057009	0.0998957	0.114037
	120.8	0.009612	0.050241	0.083597	0.115502	0.227839	0.324743							120.8	0.212643	0.0262436	0.0389205	0.0588271	0.0770022	0.104731							120.8	0.283592	0.0202086	0.0382115	0.0569118	0.100201	0.114365
	121	0.009765	0.05027	0.083398	0.115733	0.228235	0.325692							121	0.212902	0.0263985	0.0393712	0.0593022	0.077701	0.105243							121	0.283929	0.0206227	0.0384733	0.0573457	0.100721	0.115212
	121.2	0.010026	0.050458	0.0838	0.116081	0.228644	0.326069							121.2	0.213052	0.0264888	0.0393439	0.059522	0.0782811	0.105931							121.2	0.284483	0.0209981	0.0385563	0.0578004	0.100865	0.115592
	121.4	0.01	0.050527	0.084098	0.115863	0.228567	0.326637							121.4	0.213408	0.0265632	0.039518	0.0599541	0.0788292	0.106249							121.4	0.284804	0.0214407	0.0385546	0.058521	0.100825	0.115562
	121.6	0.009961	0.05053	0.08448	0.115633	0.228693	0.327139							121.6	0.213439	0.0268199	0.0399319	0.060157	0.0788709	0.106495							121.6	0.284544	0.0212046	0.0379311	0.0586874	0.100665	0.115445
	121.8	0.010446	0.050625	0.08485	0.115588	0.228628	0.327613							121.8	0.213473	0.0263831	0.0398349	0.0599722	0.0787146	0.106304							121.8	0.284623	0.0209025	0.0373234	0.0585125	0.100713	0.115264
	122	0.011114	0.050944	0.085285	0.115509	0.229154	0.328598							122	0.214246	0.0272301	0.040269	0.0605868	0.0795925	0.107069							122	0.285272	0.0208714	0.0370931	0.0590404	0.101204	0.115277
	122.2	0.010908	0.05087	0.08535	0.115581	0.229605	0.329312							122.2	0.214936	0.0272609	0.040273	0.0606124	0.0793969	0.107377							122.2	0.286192	0.0223145	0.0376399	0.0596302	0.102223	0.115801
	122.4	0.011242	0.050987	0.085792	0.115562	0.230468	0.329629							122.4	0.215603	0.0275365	0.0403994	0.0610622	0.080145	0.107513							122.4	0.286342	0.022571	0.0373676	0.0595176	0.102324	0.116073
	122.6	0.011232	0.050972	0.086219	0.115261	0.230748	0.329874							122.6	0.216089	0.0274446	0.0406663	0.0613654	0.080729	0.107747							122.6	0.286522	0.02254	0.0373578	0.059905	0.10267	0.116049
	122.8	0.011534	0.050913	0.086186	0.115775	0.231298	0.33023							122.8	0.216247	0.0272003	0.0408422	0.0612255	0.0801982	0.107291							122.8	0.286329	0.0222054	0.0374262	0.0597991	0.102482	0.115568
	123	0.01155	0.050299	0.086469	0.115487	0.231729	0.330563							123	0.216374	0.0270044	0.0411768	0.0607693	0.0804069	0.107138							123	0.286853	0.021764	0.0365933	0.0594244	0.102467	0.115352
	123.2	0.01143	0.050243	0.08702	0.115295	0.231825	0.330821							123.2	0.21672	0.0272409	0.0412149	0.0603538	0.0801271	0.106882							123.2	0.287144	0.0216972	0.0365598	0.0586231	0.102918	0.115136
	123.4	0.011456	0.050683	0.087622	0.115254	0.232147	0.331471							123.4	0.216527	0.0269801	0.0413043	0.0605626	0.0801878	0.10645							123.4	0.287176	0.0213872	0.036441	0.0578501	0.102614	0.114975
	123.6	0.011399	0.051303	0.08812	0.115355	0.232373	0.331875							123.6	0.216945	0.0267733	0.0411835	0.0602457	0.0803608	0.105987							123.6	0.287146	0.0205195	0.0362976	0.0571867	0.102191	0.114383
	123.8	0.011566	0.051549	0.08874	0.116069	0.232943	0.332049							123.8	0.217325	0.0267409	0.0409352	0.0602401	0.0803053	0.106243							123.8	0.287705	0.0200211	0.036213	0.0573992	0.102459	0.114496
	124	0.011124	0.051657	0.0888	0.116084	0.232764	0.332212							124	0.217214	0.0264695	0.0406366	0.0595462	0.079848	0.106195							124	0.288534	0.0200201	0.0368931	0.0571234	0.102909	0.114504
	124.2	0.010871	0.051597	0.088955	0.116455	0.233444	0.332334							124.2	0.217361	0.0263994	0.0405319	0.0592541	0.0800002	0.106782							124.2	0.28908	0.019865	0.0374903	0.0567762	0.10307	0.114917
	124.4	0.01099	0.051758	0.08883	0.117365	0.234093	0.332497							124.4	0.218033	0.0265309	0.0406058	0.0592375	0.0802724	0.107331							124.4	0.289571	0.0192626	0.0380183	0.0569267	0.103425	0.115179
	124.6	0.011095	0.052252	0.089189	0.117742	0.234671	0.332926							124.6	0.217418	0.0261986	0.0401103	0.0588517	0.0798194	0.107113							124.6	0.290378	0.0196873	0.0388552	0.0570842	0.104084	0.115754
	124.8	0.010959	0.052441	0.08904	0.118062	0.234877	0.332955							124.8	0.217336	0.0262784	0.0397554	0.0590415	0.0796577	0.107312							124.8	0.291053	0.0198297	0.0393786	0.0572006	0.104391	0.116073
	125	0.010307	0.051759	0.088202	0.117434	0.234777	0.332847							125	0.217606	0.02627	0.0395268	0.0596099	0.0802979	0.108083							125	0.291252	0.0198966	0.0396272	0.0575055	0.104642	0.116303
	125.2	0.010474	0.052381	0.08853	0.118104	0.2353	0.333329							125.2	0.217381	0.0261285	0.0393199	0.0592523	0.0805612	0.10847							125.2	0.291593	0.0202262	0.0396014	0.0578982	0.104186	0.11642
	125.4	0.010552	0.053058	0.088878	0.118415	0.235582	0.333994							125.4	0.217512	0.0261027	0.0392143	0.0594109	0.0803947	0.10872							125.4	0.291685	0.0202639	0.0391563	0.0581703	0.103997	0.116668
	125.6	0.010198	0.052762	0.088837	0.118155	0.235965	0.333984							125.6	0.217258	0.026159	0.0389746	0.0589847	0.0800109	0.108362							125.6	0.291781	0.0203178	0.038767	0.0582534	0.104125	0.117063
	125.8	0.0104	0.052967	0.088688	0.118597	0.236171	0.334907							125.8	0.217817	0.0264512	0.0391959	0.059165	0.0801476	0.108546							125.8	0.292524	0.0203645	0.0385294	0.0584784	0.104177	0.117657
	126	0.010404	0.053161	0.089	0.118699	0.236848	0.335659							126	0.218557	0.0271889	0.0396191	0.0596607	0.0809757	0.109417							126	0.293509	0.0210783	0.0390483	0.0593311	0.10481	0.118755
	126.2	0.010107	0.052913	0.088912	0.118689	0.237106	0.335981							126.2	0.21885	0.0266228	0.0403205	0.0599578	0.0809016	0.109495							126.2	0.293506	0.0214867	0.039101	0.0586827	0.104801	0.118967
	126.4	0.009919	0.052416	0.088838	0.118354	0.237149	0.335836							126.4	0.218888	0.0268795	0.0405758	0.0606769	0.0812995	0.109406							126.4	0.293503	0.0214134	0.0386627	0.0582214	0.104741	0.119109
	126.6	0.010151	0.052498	0.088844	0.11839	0.237462	0.336284							126.6	0.219316	0.0267524	0.0408452	0.0607948	0.0812286	0.109213							126.6	0.293163	0.0203949	0.0382383	0.0580583	0.10472	0.118868
	126.8	0.010555	0.052513	0.088885	0.118736	0.238214	0.33726							126.8	0.219366	0.0265196	0.0407969	0.0606149	0.0806833	0.108766							126.8	0.293034	0.0200063	0.0376175	0.0575934	0.104182	0.118571
	127	0.010559	0.052421	0.08939	0.118801	0.238435	0.337658							127	0.219913	0.0260524	0.040883	0.0606372	0.0808851	0.108146							127	0.293486	0.0200801	0.0365855	0.0573667	0.104003	0.118415
	127.2	0.010586	0.052675	0.089926	0.118908	0.23887	0.338383							127.2	0.220327	0.0261925	0.0409577	0.0608733	0.0807872	0.107913							127.2	0.293675	0.0200041	0.0371789	0.0566704	0.103715	0.118026
	127.4	0.011138	0.053265	0.090584	0.11925	0.239253	0.338954							127.4	0.220469	0.0258327	0.0411794	0.0610589	0.0806687	0.108032							127.4	0.293877	0.0191808	0.0368407	0.05631	0.10304	0.117534
	127.6	0.011462	0.053561	0.090649	0.119519	0.240034	0.339275							127.6	0.221054	0.0259963	0.0411131	0.0608285	0.0805682	0.108133							127.6	0.294652	0.0187022	0.0366832	0.055934	0.102675	0.117247
	127.8	0.012182	0.053431	0.090709	0.120211	0.240466	0.340001							127.8	0.221327	0.0260259	0.0406694	0.0606528	0.0804322	0.108463							127.8	0.294901	0.0183206	0.0367192	0.0560553	0.102913	0.116906
	128	0.012137	0.053197	0.09063	0.120364	0.241017	0.340066							128	0.221806	0.026448	0.0410054	0.0606149	0.080914	0.109111							128	0.295291	0.0182949	0.0368002	0.0558065	0.102564	0.117052
	128.2	0.012674	0.053226	0.091041	0.121085	0.241858	0.340904							128.2	0.222078	0.0267101	0.0411209	0.0608198	0.0811935	0.109201							128.2	0.295521	0.0182758	0.0368547	0.055607	0.102301	0.117152
	128.4	0.013004	0.053612	0.091071	0.121887	0.242073	0.341252							128.4	0.222083	0.0269146	0.0408559	0.0605746	0.0813148	0.109258							128.4	0.295925	0.0181793	0.0371224	0.0559111	0.102211	0.116847
	128.6	0.01283	0.053403	0.091027	0.122196	0.241925	0.341567							128.6	0.22181	0.0270376	0.0405356	0.0607694	0.0813297	0.109099							128.6	0.296214	0.0182601	0.0374222	0.0561241	0.102122	0.116848
	128.8	0.012493	0.053315	0.090615	0.122133	0.241952	0.341517							128.8	0.22203	0.0272638	0.0403485	0.0606601	0.0816759	0.109653							128.8	0.29671	0.0184408	0.0375508	0.0565844	0.101971	0.11658
	129	0.012365	0.052927	0.090058	0.12239	0.242544	0.341956							129	0.222475	0.0275802	0.0400288	0.0604877	0.0816594	0.109536							129	0.29697	0.018194	0.0375225	0.0567739	0.10178	0.116624
	129.2	0.012637	0.053469	0.090546	0.123024	0.242947	0.342636							129.2	0.222398	0.0279069	0.0397969	0.0601851	0.0820664	0.109862							129.2	0.297268	0.0180733	0.0370257	0.0567172	0.101163	0.116585
	129.4	0.01194	0.053225	0.090578	0.123155	0.242764	0.342222							129.4	0.222586	0.0281099	0.0398284	0.0604674	0.0821452	0.110138							129.4	0.297791	0.0187965	0.0373822	0.0568141	0.101711	0.117579
	129.6	0.011608	0.052662	0.090155	0.123146	0.242806	0.341993							129.6	0.222811	0.0285257	0.0401815	0.0604821	0.0823149	0.110114							129.6	0.298002	0.0197022	0.0377156	0.0569526	0.10229	0.118422
	129.8	0.011418	0.052285	0.089335	0.123219	0.242404	0.342195							129.8	0.22361	0.0288445	0.0407632	0.0614166	0.0831605	0.110972							129.8	0.298532	0.0203916	0.0379377	0.0571418	0.102617	0.119397
	130	0.010551	0.051847	0.08901	0.122727	0.242533	0.342049							130	0.2239	0.0290181	0.0412482	0.0621784	0.0836298	0.111477							130	0.298852	0.0212166	0.0383335	0.0576608	0.103474	0.120317
	130.2	0.010021	0.051716	0.088798	0.12262	0.242734	0.342112							130.2	0.224272	0.0290751	0.041628	0.0622815	0.0834953	0.111182							130.2	0.298962	0.0208891	0.038131	0.0571026	0.103629	0.120372
	130.4	0.009484	0.051244	0.088513	0.122136	0.242592	0.342688							130.4	0.224404	0.0289403	0.0412076	0.0626505	0.0830063	0.111313							130.4	0.299038	0.0207229	0.0376216	0.0573166	0.104089	0.120827
	130.6	0.009328	0.051379	0.088422	0.1221	0.242828	0.343312							130.6	0.224777	0.028537	0.0411923	0.0627453	0.0826299	0.111012							130.6	0.298868	0.0206289	0.0373361	0.0576894	0.104438	0.121135
	130.8	0.00901	0.051107	0.08837	0.121535	0.24302	0.343989							130.8	0.224705	0.0279324	0.0410823	0.0631419	0.0820839	0.110621							130.8	0.299304	0.0208864	0.0374011	0.0579712	0.104851	0.121252
	131	0.008892	0.051529	0.088937	0.121334	0.24277	0.344735							131	0.225244	0.0280101	0.0413773	0.0630766	0.082153	0.110439							131	0.299689	0.0216113	0.0378536	0.0587309	0.105236	0.12162
	131.2	0.009116	0.052034	0.089417	0.121478	0.243299	0.34567							131.2	0.225498	0.028387	0.0418101	0.0637761	0.0822048	0.110943							131.2	0.300073	0.0213296	0.0384275	0.0585061	0.105585	0.121579
	131.4	0.009702	0.052549	0.089898	0.121082	0.243636	0.346216							131.4	0.225706	0.0282	0.0418803	0.0633964	0.0817391	0.110757							131.4	0.300431	0.0211919	0.0381809	0.0587973	0.106199	0.121431
	131.6	0.010112	0.052537	0.090341	0.120791	0.244251	0.346706							131.6	0.225758	0.0283602	0.0420677	0.0633104	0.0817323	0.110714							131.6	0.300746	0.0213218	0.0380947	0.0588616	0.106643	0.121662
	131.8	0.010555	0.052807	0.090943	0.120938	0.244593	0.347609							131.8	0.226294	0.0281241	0.042127	0.0632077	0.0822189	0.110902							131.8	0.301234	0.0213873	0.0381862	0.0592571	0.107002	0.121769
	132	0.010804	0.052965	0.091519	0.121462	0.245342	0.347835							132	0.226166	0.0278414	0.0422487	0.0629185	0.082366	0.111029							132	0.301312	0.021506	0.0379199	0.0590865	0.106366	0.121828
	132.2	0.011103	0.053221	0.091912	0.122095	0.245796	0.348844							132.2	0.226124	0.0273552	0.04188	0.0624511	0.0822246	0.110626							132.2	0.301392	0.0210717	0.037927	0.0586324	0.106324	0.121504
	132.4	0.011105	0.053696	0.091887	0.122489	0.246136	0.349281							132.4	0.226458	0.0276404	0.0423136	0.0623904	0.082589	0.110498							132.4	0.301729	0.0209875	0.0383122	0.0590771	0.10663	0.121289
	132.6	0.011339	0.054247	0.091739	0.122682	0.246549	0.350124							132.6	0.226978	0.0280222	0.0424855	0.0627884	0.0831366	0.110337							132.6	0.302061	0.0207312	0.0382072	0.0592143	0.106528	0.121198
	132.8	0.011836	0.05499	0.092144	0.122959	0.247065	0.350642							132.8	0.227262	0.027799	0.0426293	0.0627494	0.083873	0.11065							132.8	0.303301	0.0213914	0.0386791	0.0595267	0.107014	0.121449
	133	0.012179	0.054876	0.092241	0.123471	0.247546	0.35112							133	0.227777	0.0278844	0.0427514	0.0625852	0.0838761	0.110517							133	0.303932	0.0216258	0.0395338	0.059578	0.107328	0.121906
	133.2	0.012259	0.055091	0.092478	0.124031	0.247563	0.3511							133.2	0.228035	0.0277169	0.0429521	0.062691	0.0844904	0.111522							133.2	0.304486	0.0221931	0.0398602	0.0597514	0.107387	0.122153
	133.4	0.012425	0.05503	0.092087	0.124544	0.248135	0.351293							133.4	0.228521	0.0277908	0.0429609	0.0627034	0.0845566	0.111509							133.4	0.304882	0.0229923	0.0406206	0.0597898	0.107778	0.122739
	133.6	0.012412	0.055131	0.091484	0.124793	0.248311	0.351685							133.6	0.228882	0.0276209	0.0427239	0.062485	0.0843001	0.111508							133.6	0.304903	0.0232738	0.0406044	0.0598954	0.107918	0.122644
	133.8	0.011945	0.054582	0.090821	0.124768	0.248484	0.351968							133.8	0.229477	0.0278431	0.0429064	0.0626045	0.0848695	0.112029							133.8	0.30578	0.0232856	0.0409751	0.060268	0.107934	0.122665
	134	0.011137	0.05406	0.091204	0.124774	0.248921	0.352115							134	0.229709	0.0279036	0.0430322	0.0627746	0.0848844	0.112189							134	0.306182	0.0232307	0.0413214	0.0602216	0.107851	0.122409
	134.2	0.010889	0.054052	0.09091	0.12481	0.249082	0.352263							134.2	0.230022	0.0279659	0.0431321	0.0627695	0.0847775	0.112068							134.2	0.306691	0.0223837	0.0414589	0.0597542	0.107745	0.122038
	134.4	0.010269	0.053118	0.090196	0.124105	0.248806	0.352279							134.4	0.230265	0.0281739	0.0431656	0.0628826	0.0847352	0.112516							134.4	0.30696	0.0223038	0.0413977	0.0600365	0.107915	0.121862
	134.6	0.010031	0.053076	0.090612	0.124319	0.249158	0.352825							134.6	0.230733	0.0285611	0.0434777	0.0631028	0.084904	0.112965							134.6	0.306897	0.0219757	0.0412066	0.0605605	0.108256	0.122026
	134.8	0.009678	0.0533	0.090893	0.123513	0.248996	0.353287							134.8	0.231343	0.0288367	0.0439741	0.0630414	0.0847149	0.113699							134.8	0.307317	0.0214522	0.0412524	0.0608733	0.108479	0.121772
	135	0.010235	0.053931	0.0915	0.123891	0.249191	0.354127							135	0.231733	0.028843	0.0441378	0.0631005	0.0848125	0.11423							135	0.307446	0.0218224	0.0413398	0.0610865	0.108458	0.12166
	135.2	0.010324	0.053806	0.091876	0.12392	0.249579	0.354034							135.2	0.232016	0.0288703	0.0441493	0.0637917	0.0847065	0.114424							135.2	0.307663	0.0214069	0.0405235	0.060702	0.108434	0.121103
	135.4	0.010579	0.053445	0.09208	0.123677	0.249889	0.354013							135.4	0.232451	0.0290161	0.0441732	0.0638586	0.0845745	0.114394							135.4	0.307962	0.0211237	0.039882	0.0607835	0.108274	0.120945
	135.6	0.010395	0.052872	0.092402	0.123815	0.249537	0.353797							135.6	0.232349	0.0291412	0.0438689	0.0638939	0.0848742	0.114235							135.6	0.308369	0.0215702	0.0398115	0.0607664	0.108349	0.121368
	135.8	0.01013	0.053063	0.09239	0.124345	0.249669	0.354349							135.8	0.232672	0.0288173	0.0437817	0.0637269	0.084893	0.114459							135.8	0.30873	0.0211261	0.0392889	0.0607456	0.108066	0.121055
	136	0.010481	0.053366	0.092254	0.125022	0.250109	0.354895							136	0.232593	0.0290835	0.0438528	0.0638301	0.0850111	0.114111							136	0.308983	0.0213743	0.039021	0.0609845	0.107833	0.121217
	136.2	0.010499	0.053739	0.092107	0.12509	0.249908	0.355389							136.2	0.233122	0.0289372	0.0439529	0.06401	0.0850519	0.113638							136.2	0.309424	0.0214818	0.0389051	0.0613571	0.108245	0.121528
	136.4	0.010659	0.054471	0.092211	0.125003	0.24989	0.355425							136.4	0.233663	0.0292531	0.0444647	0.0642532	0.085405	0.113483							136.4	0.309786	0.0219061	0.0390051	0.0618806	0.10812	0.121945
	136.6	0.010873	0.054856	0.09202	0.124961	0.249876	0.355591							136.6	0.23389	0.0293376	0.0445132	0.0648817	0.0857204	0.113602							136.6	0.310528	0.0222161	0.0389359	0.0618663	0.107984	0.122348
	136.8	0.011146	0.054831	0.092787	0.125143	0.250133	0.355755							136.8	0.233614	0.0290379	0.0443913	0.0651729	0.0854813	0.113485							136.8	0.31154	0.0229221	0.0391865	0.0621255	0.107858	0.12322
	137	0.01124	0.054917	0.093065	0.125256	0.250266	0.35597							137	0.23352	0.0288226	0.044148	0.0649101	0.0849301	0.113166							137	0.31157	0.0230397	0.0393284	0.0620587	0.107745	0.123491
	137.2	0.011298	0.05522	0.09308	0.125559	0.250508	0.356464							137.2	0.233768	0.0283685	0.0433472	0.0652658	0.0847999	0.11368							137.2	0.311345	0.0230188	0.0387679	0.0618918	0.107553	0.12359
	137.4	0.011864	0.055752	0.093528	0.125859	0.251275	0.357713							137.4	0.233563	0.0278314	0.0425394	0.0651415	0.0841546	0.113045							137.4	0.311399	0.0229512	0.0387794	0.0618522	0.10788	0.123804
	137.6	0.011368	0.055737	0.093933	0.126226	0.25165	0.35796							137.6	0.233273	0.0274369	0.0423081	0.0649173	0.0840096	0.11294							137.6	0.311826	0.0232182	0.039354	0.0620552	0.108305	0.123944
	137.8	0.011379	0.055613	0.094442	0.126332	0.252305	0.358062							137.8	0.233297	0.0279618	0.042589	0.0653123	0.0846073	0.113263							137.8	0.312256	0.0232693	0.0399007	0.0619731	0.108627	0.124175
	138	0.011235	0.055389	0.095039	0.126304	0.252828	0.358166							138	0.232874	0.0275521	0.0421502	0.0655114	0.0843654	0.113213							138	0.312535	0.02305	0.0403002	0.0615323	0.109023	0.124423
	138.2	0.011103	0.055204	0.095141	0.126411	0.253517	0.358659							138.2	0.233019	0.0275213	0.0423463	0.0654746	0.0840395	0.113407							138.2	0.312744	0.0225218	0.0403158	0.0613533	0.10947	0.12452
	138.4	0.011485	0.055269	0.09617	0.12687	0.254546	0.359935							138.4	0.233509	0.0281101	0.0426615	0.0651979	0.0840676	0.113927							138.4	0.312939	0.0227494	0.0407075	0.0616161	0.109825	0.124845
	138.6	0.011508	0.055561	0.096727	0.127054	0.254664	0.360674							138.6	0.233642	0.0278707	0.0426667	0.0656287	0.0835777	0.114341							138.6	0.313014	0.0226472	0.0406538	0.0618265	0.110005	0.125653
	138.8	0.011623	0.055796	0.096582	0.126777	0.254948	0.360885							138.8	0.233792	0.0277764	0.0430896	0.0652336	0.0833403	0.114802							138.8	0.313509	0.0228607	0.0411229	0.0617762	0.110487	0.125809
	139	0.012123	0.056028	0.097216	0.127434	0.255887	0.36157							139	0.233993	0.0276747	0.043147	0.0652926	0.0832818	0.11494							139	0.313888	0.022931	0.0415759	0.0617974	0.110478	0.125805
	139.2	0.012026	0.055609	0.096779	0.12744	0.256227	0.361925							139.2	0.234436	0.0278946	0.0430184	0.0649278	0.0834207	0.114742							139.2	0.314434	0.0229682	0.0415201	0.0617149	0.110434	0.126014
	139.4	0.012168	0.05573	0.096298	0.127994	0.256726	0.362765							139.4	0.235094	0.027907	0.0428231	0.0644966	0.0837666	0.115018							139.4	0.314746	0.0229957	0.0420781	0.0620623	0.110355	0.126398
	139.6	0.01234	0.056088	0.096614	0.128401	0.257115	0.363407							139.6	0.235396	0.0280794	0.0428639	0.0640912	0.0837738	0.115095							139.6	0.315291	0.0234699	0.0427492	0.0617877	0.110629	0.126252
	139.8	0.01257	0.056445	0.096233	0.128735	0.25745	0.364456							139.8	0.235861	0.0278744	0.0435613	0.0639434	0.0841405	0.11575							139.8	0.315626	0.0226179	0.0421236	0.0617618	0.110533	0.125564
	140	0.012571	0.056311	0.095663	0.128456	0.257524	0.364576							140	0.236412	0.0281664	0.0437808	0.0639018	0.0842023	0.115884							140	0.315584	0.022858	0.041535	0.0617922	0.110124	0.12502
	140.2	0.012422	0.056395	0.095671	0.128677	0.257547	0.36469							140.2	0.237172	0.0277411	0.0437142	0.063348	0.0841098	0.115892							140.2	0.315899	0.0223945	0.041286	0.0620892	0.110252	0.125156
	140.4	0.01225	0.056316	0.095666	0.128787	0.257659	0.364636							140.4	0.23723	0.0278462	0.0438984	0.063293	0.0842609	0.116153							140.4	0.316121	0.0225449	0.0414443	0.0617365	0.109941	0.125243
	140.6	0.012091	0.056184	0.095332	0.128804	0.257848	0.364664							140.6	0.237219	0.0277963	0.0438332	0.0637427	0.0843444	0.115966							140.6	0.316245	0.0223059	0.0404909	0.0611323	0.109416	0.125021
	140.8	0.011707	0.056196	0.095449	0.128672	0.258129	0.364818							140.8	0.237309	0.0275269	0.0435868	0.0639844	0.0843325	0.115485							140.8	0.316464	0.0221875	0.040304	0.0607582	0.109108	0.124927
	141	0.011379	0.056189	0.095066	0.128325	0.258294	0.365411							141	0.237722	0.0275931	0.0432656	0.0641419	0.0845688	0.115752							141	0.316219	0.0221266	0.0402268	0.0611964	0.109691	0.124662
	141.2	0.011089	0.056338	0.094919	0.12842	0.258809	0.365825							141.2	0.237974	0.0275708	0.0430548	0.0644613	0.0846549	0.115959							141.2	0.316431	0.0220516	0.0399156	0.0612575	0.110171	0.12488
	141.4	0.011294	0.0566	0.095316	0.128515	0.259445	0.366059							141.4	0.237932	0.0275528	0.0430924	0.0647565	0.0842397	0.115506							141.4	0.316982	0.0223957	0.040066	0.0615807	0.11073	0.125036
	141.6	0.010968	0.056285	0.095216	0.128445	0.259896	0.365828							141.6	0.238298	0.028167	0.0433154	0.0651966	0.0849007	0.115387							141.6	0.317324	0.0223397	0.0400129	0.0616157	0.110773	0.125032
	141.8	0.011307	0.056648	0.095525	0.128355	0.260148	0.36595							141.8	0.238723	0.0286969	0.0434912	0.0654342	0.085539	0.115501							141.8	0.317617	0.0219762	0.0399281	0.0615927	0.111311	0.125342
	142	0.011315	0.056665	0.095876	0.128575	0.26039	0.366128							142	0.23887	0.0283183	0.0432142	0.0654115	0.0854982	0.115213							142	0.318251	0.0219989	0.0403933	0.0616538	0.111969	0.125663
	142.2	0.011537	0.056834	0.096276	0.12915	0.26076	0.367408							142.2	0.239545	0.028772	0.0438215	0.0661308	0.0856986	0.11555							142.2	0.318739	0.0224005	0.0410923	0.0621385	0.11236	0.126181
	142.4	0.011673	0.057172	0.096618	0.129232	0.260865	0.367839							142.4	0.240021	0.0288877	0.0443447	0.0661874	0.0859498	0.115429							142.4	0.319513	0.0225988	0.0415941	0.0622138	0.11248	0.126446
	142.6	0.011331	0.057129	0.09634	0.128736	0.260519	0.367399							142.6	0.240253	0.0287234	0.044342	0.0664017	0.0858671	0.115531							142.6	0.320085	0.0228363	0.0418333	0.0627491	0.112737	0.127246
	142.8	0.011354	0.056955	0.096275	0.129056	0.261135	0.367854							142.8	0.240979	0.0287037	0.0448566	0.0659475	0.0861798	0.116279							142.8	0.320529	0.0228392	0.0425126	0.0627232	0.112685	0.127518
	143	0.01177	0.057037	0.09669	0.129577	0.261672	0.368319							143	0.241737	0.0286323	0.0453564	0.0661867	0.0864677	0.116601							143	0.320883	0.0225082	0.0430879	0.0628455	0.112374	0.128074
	143.2	0.0117	0.056679	0.096145	0.129781	0.261546	0.368735							143.2	0.242142	0.0284617	0.0450567	0.0662319	0.0869926	0.116787							143.2	0.321367	0.022708	0.0431904	0.0626414	0.112308	0.128227
	143.4	0.011566	0.056522	0.096352	0.129721	0.261291	0.369134							143.4	0.24279	0.0286827	0.0451647	0.066659	0.087273	0.117622							143.4	0.321494	0.0225183	0.0435114	0.0630299	0.112261	0.128437
	143.6	0.011818	0.056263	0.096749	0.129818	0.261503	0.36921							143.6	0.242851	0.0291862	0.0455083	0.0668339	0.0874645	0.118097							143.6	0.321521	0.021651	0.0434987	0.0630447	0.112354	0.128322
	143.8	0.011841	0.055829	0.09694	0.12988	0.261284	0.369974							143.8	0.243221	0.0292552	0.0459813	0.0671603	0.0878046	0.118721							143.8	0.321379	0.0207299	0.0430578	0.0632228	0.112366	0.128176
	144	0.011412	0.055953	0.096994	0.129888	0.261507	0.369495							144	0.243593	0.0294156	0.0457752	0.0669188	0.087457	0.118961							144	0.321112	0.0204865	0.0427264	0.063182	0.112343	0.128154
	144.2	0.011207	0.056229	0.097577	0.130327	0.261703	0.369717							144.2	0.243383	0.0290861	0.0454531	0.0668746	0.0874587	0.118549							144.2	0.322136	0.020431	0.0429829	0.0635731	0.112919	0.129184
	144.4	0.010867	0.055899	0.097402	0.130159	0.261502	0.369794							144.4	0.242855	0.0290414	0.0452754	0.067135	0.087293	0.118692							144.4	0.322179	0.0212898	0.043362	0.0637491	0.112849	0.129302
	144.6	0.010668	0.055918	0.097449	0.130308	0.262177	0.370277							144.6	0.243271	0.0292993	0.0454402	0.0678256	0.0876095	0.118903							144.6	0.322118	0.0212869	0.0429959	0.0635438	0.112801	0.129081
	144.8	0.010251	0.056185	0.097192	0.130168	0.263074	0.370425							144.8	0.243547	0.0294641	0.0451882	0.0678343	0.0876585	0.119171							144.8	0.322768	0.0220886	0.04376	0.0639734	0.113416	0.129263
	145	0.010512	0.05628	0.097018	0.130157	0.263645	0.370951							145	0.243691	0.029747	0.0448887	0.0682613	0.0874425	0.119942							145	0.322722	0.0221154	0.0432339	0.0641391	0.113538	0.129514
	145.2	0.010901	0.057043	0.097123	0.130634	0.264462	0.371441							145.2	0.243318	0.0296533	0.0447035	0.0679856	0.0873552	0.119907							145.2	0.323812	0.0226447	0.0433095	0.0644664	0.114119	0.13027
	145.4	0.011449	0.057532	0.097423	0.130811	0.265115	0.37189							145.4	0.243526	0.0300302	0.0445875	0.0680731	0.0870604	0.119829							145.4	0.32408	0.0226535	0.0430785	0.0647862	0.114253	0.130176
	145.6	0.011973	0.057881	0.09776	0.131331	0.265857	0.372488							145.6	0.244265	0.0307056	0.0450099	0.0680812	0.0878965	0.12035							145.6	0.324998	0.0228267	0.0434653	0.0654019	0.115029	0.130661
	145.8	0.012655	0.058659	0.098141	0.132312	0.266463	0.373542							145.8	0.244451	0.0306629	0.0447429	0.0675521	0.0880231	0.120658							145.8	0.325679	0.0235769	0.0436921	0.0656036	0.115505	0.130945
	146	0.012896	0.058785	0.098491	0.132868	0.266942	0.374452							146	0.244362	0.0301153	0.0450519	0.067041	0.0878339	0.120247							146	0.326209	0.0243202	0.0444532	0.0661346	0.115871	0.13105
	146.2	0.013131	0.059319	0.099061	0.13296	0.267443	0.3754							146.2	0.244698	0.0297427	0.0453876	0.0668387	0.0880613	0.120381							146.2	0.326758	0.0248486	0.0442707	0.0665042	0.116352	0.131052
	146.4	0.012926	0.059065	0.099157	0.132753	0.26765	0.375376							146.4	0.24494	0.0292731	0.0458483	0.066252	0.088059	0.120396							146.4	0.3272	0.0255811	0.0441846	0.0663217	0.116213	0.130893
	146.6	0.012679	0.05886	0.099312	0.132719	0.267914	0.37567							146.6	0.245046	0.0289064	0.045969	0.0659652	0.0882761	0.120311							146.6	0.327319	0.0258242	0.0439615	0.0662058	0.116177	0.131006
	146.8	0.012476	0.058623	0.099296	0.132802	0.268101	0.376027							146.8	0.245527	0.0286541	0.0465354	0.0656859	0.0887142	0.120735							146.8	0.327175	0.0256355	0.043725	0.0657262	0.115719	0.131013
	147	0.012055	0.058266	0.09876	0.132637	0.267779	0.375928							147	0.245451	0.0287922	0.046847	0.0657218	0.088738	0.120443							147	0.327498	0.0255863	0.043326	0.0657929	0.115771	0.130997
	147.2	0.011851	0.058024	0.099117	0.132806	0.267776	0.376887							147.2	0.245439	0.0293084	0.046759	0.0657896	0.0894631	0.120507							147.2	0.327847	0.0255691	0.043266	0.0655009	0.115978	0.13096
	147.4	0.011665	0.058124	0.099483	0.132386	0.267681	0.377174							147.4	0.245541	0.0299392	0.0472373	0.0659328	0.0895376	0.120552							147.4	0.327663	0.0249328	0.0433254	0.0657085	0.116022	0.131282
	147.6	0.012062	0.058468	0.099839	0.13276	0.268673	0.377739							147.6	0.24595	0.0304081	0.0470599	0.0659528	0.0900857	0.120437							147.6	0.327753	0.0240481	0.0431249	0.0655303	0.115723	0.131321
	147.8	0.012538	0.058749	0.100491	0.133361	0.268756	0.378483							147.8	0.246269	0.0307346	0.0470309	0.0664937	0.0907374	0.120471							147.8	0.327807	0.0236822	0.0433748	0.0649729	0.115932	0.131598
	148	0.012104	0.059048	0.100144	0.133452	0.268995	0.378257							148	0.2458	0.0304113	0.046614	0.0664189	0.0905952	0.120121							148	0.327796	0.0233592	0.0433973	0.0650081	0.116032	0.131792
	148.2	0.011669	0.058434	0.100106	0.13342	0.268701	0.378873							148.2	0.245422	0.0303117	0.046225	0.0668773	0.0907631	0.119984							148.2	0.328213	0.0233587	0.0437216	0.064877	0.116066	0.132032
	148.4	0.011569	0.057691	0.099675	0.133518	0.268276	0.378722							148.4	0.245135	0.0301234	0.0460282	0.0672721	0.0907597	0.119998							148.4	0.328521	0.0243582	0.044363	0.0654323	0.116681	0.132298
	148.6	0.012027	0.057975	0.099861	0.134023	0.269008	0.379223							148.6	0.245265	0.0297419	0.0458627	0.0675414	0.0908737	0.11999							148.6	0.328969	0.0241319	0.0441056	0.064826	0.116849	0.132569
	148.8	0.012231	0.058191	0.099872	0.134058	0.269497	0.379214							148.8	0.245482	0.0297131	0.0454118	0.067861	0.0907539	0.120199							148.8	0.329651	0.024302	0.0443586	0.0653107	0.117238	0.133188
	149	0.012874	0.058264	0.100014	0.134364	0.269821	0.380143							149	0.245371	0.0296841	0.0451397	0.0681793	0.0907119	0.120493							149	0.33012	0.0235413	0.0441442	0.0653184	0.117166	0.133189
	149.2	0.013319	0.058397	0.100279	0.135013	0.270795	0.380949							149.2	0.245462	0.0297492	0.0448459	0.0677263	0.0905407	0.120206							149.2	0.331068	0.0236862	0.0446289	0.0655727	0.117751	0.13353
	149.4	0.013356	0.057978	0.100289	0.135218	0.270743	0.380878							149.4	0.245841	0.0300115	0.0447635	0.0680186	0.0902636	0.120588							149.4	0.331447	0.0233999	0.0451609	0.0656604	0.118026	0.133573
	149.6	0.013881	0.057984	0.100853	0.136016	0.271389	0.381347							149.6	0.246332	0.0297548	0.0450719	0.0678624	0.0903475	0.121132							149.6	0.331769	0.0235788	0.0454041	0.0655883	0.11817	0.133353
	149.8	0.013928	0.057896	0.10066	0.136034	0.271648	0.381977							149.8	0.246481	0.0292515	0.0449657	0.0679518	0.0902917	0.121068							149.8	0.332048	0.0235778	0.0450939	0.0654497	0.118147	0.132807
	150	0.013628	0.058036	0.101367	0.136335	0.27225	0.382712							150	0.24707	0.0289131	0.0451829	0.0677129	0.0901501	0.121073							150	0.332283	0.0238327	0.0455822	0.065943	0.118243	0.133191
	150.2	0.013543	0.058667	0.101745	0.136038	0.272895	0.383112							150.2	0.247939	0.0290808	0.0454115	0.0683115	0.0905008	0.12178							150.2	0.333129	0.0243733	0.0453142	0.0662027	0.118788	0.13328
	150.4	0.013839	0.059114	0.101902	0.136535	0.273662	0.384209							150.4	0.248355	0.0288102	0.045566	0.0682894	0.0904225	0.1221							150.4	0.33354	0.0243745	0.0452171	0.0658929	0.118301	0.133378
	150.6	0.013251	0.059533	0.102164	0.13619	0.274	0.384591							150.6	0.248703	0.0285108	0.0455645	0.0683824	0.0905881	0.121967							150.6	0.333835	0.0241451	0.0447717	0.0660185	0.118243	0.133239
	150.8	0.01287	0.059497	0.101646	0.136145	0.273873	0.384767							150.8	0.249598	0.0291258	0.0461944	0.0686111	0.0908435	0.122489							150.8	0.33411	0.0237078	0.0443077	0.0658134	0.117887	0.132928
	151	0.012334	0.05931	0.100722	0.135783	0.273538	0.38469							151	0.250091	0.0292173	0.0463061	0.0686547	0.0909447	0.122185							151	0.334633	0.0240082	0.0440803	0.0658903	0.11817	0.133057
	151.2	0.012625	0.059959	0.101517	0.136268	0.274441	0.385472							151.2	0.250359	0.0295998	0.0463606	0.0684971	0.0913349	0.122294							151.2	0.335128	0.0238473	0.0445009	0.0661786	0.118295	0.133864
	151.4	0.012491	0.060319	0.101482	0.135858	0.274377	0.385647							151.4	0.251244	0.0299904	0.0465333	0.0680333	0.0913521	0.122381							151.4	0.335521	0.0232244	0.0444998	0.0663017	0.11826	0.134027
	151.6	0.012686	0.060551	0.101312	0.136221	0.275258	0.386162							151.6	0.251675	0.0301488	0.0461587	0.0675798	0.0916521	0.122611							151.6	0.335427	0.0227911	0.0443877	0.0660672	0.117806	0.134057
	151.8	0.0126	0.060716	0.101401	0.13627	0.275179	0.38626							151.8	0.252068	0.030658	0.0468264	0.0677706	0.0919754	0.122925							151.8	0.335192	0.0228166	0.044639	0.06595	0.118157	0.134593
	152	0.01259	0.060943	0.101618	0.136143	0.275163	0.386665							152	0.252153	0.0303803	0.0472788	0.0676157	0.0918373	0.12283							152	0.335925	0.022944	0.0446632	0.0662955	0.118218	0.134778
	152.2	0.012166	0.060301	0.101558	0.135493	0.274788	0.38648							152.2	0.252516	0.0305024	0.0475373	0.0675799	0.0918829	0.123178							152.2	0.336615	0.0239155	0.0449344	0.0665344	0.118308	0.135488
	152.4	0.012363	0.060016	0.101494	0.135913	0.274979	0.386392							152.4	0.252429	0.030288	0.0474707	0.0677473	0.0919359	0.123115							152.4	0.337255	0.0242785	0.04456	0.0670611	0.118333	0.135706
	152.6	0.012699	0.060265	0.101757	0.135634	0.275511	0.38655							152.6	0.253009	0.0307653	0.0478766	0.067814	0.0921266	0.123249							152.6	0.337697	0.0240196	0.0441194	0.0671642	0.118094	0.135684
	152.8	0.012489	0.060181	0.102064	0.135622	0.275658	0.386525							152.8	0.253426	0.0313744	0.0481292	0.0678784	0.0926098	0.123668							152.8	0.337633	0.023835	0.0437264	0.0673452	0.117996	0.135504
	153	0.012486	0.060001	0.102067	0.136172	0.275852	0.386798							153	0.253484	0.0312905	0.0482096	0.0678475	0.0924755	0.123632							153	0.338425	0.0237692	0.0440135	0.0669609	0.118339	0.135238
	153.2	0.012106	0.059432	0.102036	0.135919	0.275981	0.386778							153.2	0.253436	0.0313614	0.0481209	0.0682824	0.0923505	0.12339							153.2	0.33866	0.0244431	0.044364	0.0670745	0.118541	0.135558
	153.4	0.012249	0.059594	0.102021	0.136547	0.275917	0.387008							153.4	0.253796	0.0316567	0.0484979	0.0687632	0.0925172	0.123802							153.4	0.338474	0.0244826	0.0444956	0.0668673	0.118379	0.135247
	153.6	0.012438	0.059804	0.102261	0.136953	0.276438	0.387244							153.6	0.2543	0.0322102	0.0491688	0.0690573	0.0929258	0.124367							153.6	0.338443	0.0242149	0.0441417	0.0669993	0.118045	0.134987
	153.8	0.012152	0.060071	0.102194	0.137237	0.27673	0.387577							153.8	0.25474	0.0322839	0.0491702	0.0697338	0.0934511	0.124808							153.8	0.339269	0.0246651	0.0448915	0.06747	0.118704	0.135419
	154	0.01211	0.060396	0.102598	0.138006	0.277381	0.388607							154	0.254994	0.0326096	0.0488729	0.0694083	0.0935044	0.124739							154	0.340021	0.0256054	0.0454773	0.0679338	0.119142	0.135949
	154.2	0.012294	0.060755	0.10262	0.137772	0.277597	0.389265							154.2	0.254905	0.0327611	0.049219	0.0697056	0.0937146	0.124597							154.2	0.340692	0.0255515	0.0456002	0.0681647	0.119709	0.1358
	154.4	0.012085	0.061358	0.102679	0.13835	0.277999	0.390106							154.4	0.254614	0.0321723	0.0490798	0.0694914	0.0937327	0.124306							154.4	0.341265	0.0258423	0.0462912	0.068334	0.120197	0.136064
	154.6	0.011346	0.060966	0.10204	0.138423	0.27769	0.389992							154.6	0.254415	0.0318689	0.0488908	0.0694339	0.093608	0.123885							154.6	0.341347	0.0259676	0.0462104	0.0684629	0.120031	0.135816
	154.8	0.011367	0.06039	0.101248	0.13844	0.277347	0.39008							154.8	0.254399	0.0317828	0.0491593	0.0694557	0.0935412	0.1237							154.8	0.341922	0.0259666	0.0461942	0.0683837	0.120489	0.136108
	155	0.011163	0.060102	0.100889	0.138114	0.277417	0.390577							155	0.253822	0.0308158	0.0486056	0.0686745	0.0931952	0.122795							155	0.34227	0.0260658	0.0470175	0.0687564	0.121144	0.137114
	155.2	0.011566	0.060359	0.10108	0.138083	0.27781	0.391535							155.2	0.253882	0.031055	0.0485979	0.068574	0.0933921	0.123077							155.2	0.342867	0.0259199	0.0474237	0.0688452	0.121142	0.137925
	155.4	0.012089	0.060992	0.101817	0.138549	0.278629	0.392692							155.4	0.254362	0.0308178	0.0486973	0.0685854	0.0931922	0.123337							155.4	0.342515	0.0253518	0.0474775	0.0684207	0.121112	0.13729
	155.6	0.012541	0.061525	0.10181	0.138602	0.279417	0.393137							155.6	0.254185	0.0303805	0.0488521	0.0688343	0.0933531	0.123734							155.6	0.342459	0.025559	0.0474763	0.0682914	0.120826	0.137405
	155.8	0.012985	0.061721	0.10259	0.138737	0.279896	0.393473							155.8	0.254778	0.0302735	0.0491771	0.0692453	0.0933222	0.123737							155.8	0.34287	0.0256879	0.0473165	0.0684872	0.120701	0.137756
	156	0.013115	0.061729	0.103294	0.138714	0.280326	0.393839							156	0.254928	0.0297629	0.0489238	0.0688553	0.0931993	0.123972							156	0.343461	0.0257514	0.0470942	0.0684945	0.120538	0.137806
	156.2	0.013112	0.061361	0.103005	0.138405	0.280969	0.394006							156.2	0.255181	0.0295253	0.0487592	0.0689185	0.0930967	0.124704							156.2	0.343327	0.0259721	0.0470545	0.068665	0.120749	0.138258
	156.4	0.013338	0.061158	0.103173	0.138831	0.281558	0.394484							156.4	0.255397	0.0296223	0.0481748	0.0689123	0.0931302	0.124549							156.4	0.342659	0.0256581	0.0456778	0.068757	0.12016	0.13747
	156.6	0.013243	0.060879	0.103373	0.138521	0.281502	0.394371							156.6	0.255754	0.0298395	0.0481972	0.0688893	0.0934177	0.124558							156.6	0.343045	0.0258708	0.0454198	0.0688746	0.120591	0.138013
	156.8	0.012743	0.060413	0.103579	0.13869	0.281665	0.394681							156.8	0.25656	0.0296148	0.0481389	0.0692601	0.0938356	0.125261							156.8	0.343006	0.025617	0.0454094	0.0686299	0.120808	0.138368
	157	0.012567	0.060408	0.103827	0.139025	0.282342	0.394741							157	0.257112	0.0297571	0.0481638	0.070302	0.0936641	0.125664							157	0.343386	0.0256954	0.0455979	0.068517	0.121058	0.138387
	157.2	0.012794	0.060439	0.104286	0.139044	0.282628	0.39518							157.2	0.257597	0.0304418	0.048057	0.0708989	0.0941794	0.126122							157.2	0.343248	0.0253198	0.0452079	0.0683758	0.120633	0.138529
	157.4	0.012738	0.060687	0.104068	0.13943	0.282677	0.395329							157.4	0.258473	0.0305661	0.0476148	0.0706991	0.0945543	0.126666							157.4	0.342866	0.0243843	0.0449873	0.0678164	0.120592	0.138347
	157.6	0.012741	0.060868	0.104101	0.139597	0.282966	0.395347							157.6	0.258563	0.0304636	0.0470303	0.0707202	0.0947128	0.126436							157.6	0.343204	0.0243498	0.0451107	0.0677558	0.121109	0.138369
	157.8	0.01243	0.061102	0.104313	0.13961	0.282873	0.395801							157.8	0.258766	0.0301893	0.0464834	0.0702806	0.094515	0.126257							157.8	0.343605	0.0248324	0.0461151	0.0681331	0.121608	0.138245
	158	0.012159	0.060738	0.103882	0.139311	0.282739	0.396032							158	0.25902	0.0300746	0.046124	0.0698141	0.0941669	0.126069							158	0.34428	0.025444	0.0463648	0.0684088	0.121667	0.138415
	158.2	0.012008	0.06114	0.103952	0.139331	0.283447	0.397066							158.2	0.25903	0.0298157	0.0459907	0.0693591	0.094143	0.12589							158.2	0.344678	0.0254062	0.0468836	0.0692939	0.12229	0.138611
	158.4	0.011793	0.061128	0.103763	0.139099	0.28391	0.397168							158.4	0.258879	0.0294117	0.0452704	0.0691241	0.0939023	0.125828							158.4	0.345671	0.0262413	0.0474837	0.0696252	0.122616	0.138621
	158.6	0.01141	0.060626	0.102976	0.138986	0.283913	0.397313							158.6	0.258674	0.0287964	0.0451134	0.0689068	0.09347	0.125586							158.6	0.346411	0.025995	0.047104	0.0693686	0.122168	0.13888
	158.8	0.011367	0.0602	0.102819	0.138264	0.283969	0.397751							158.8	0.258503	0.0287781	0.0452092	0.0689455	0.0935469	0.125572							158.8	0.347816	0.026743	0.0479012	0.0697707	0.122786	0.139319
	159	0.011341	0.060343	0.102743	0.138275	0.284484	0.398644							159	0.25838	0.0281202	0.0450419	0.0685464	0.0934031	0.125374							159	0.34844	0.0264424	0.0486342	0.0701668	0.122806	0.139531
	159.2	0.011907	0.061048	0.103382	0.138242	0.28488	0.399281							159.2	0.258819	0.0282814	0.0453343	0.0687609	0.0942088	0.125773							159.2	0.348683	0.0262816	0.0483183	0.0699593	0.121965	0.1391
	159.4	0.01229	0.061631	0.104156	0.138642	0.285782	0.399687							159.4	0.258978	0.0280773	0.0454242	0.0687372	0.0936477	0.125573							159.4	0.348988	0.0259063	0.0480198	0.0697478	0.12163	0.138563
	159.6	0.012213	0.061989	0.104405	0.13875	0.285975	0.399827							159.6	0.259179	0.0278555	0.0456854	0.0686442	0.0938963	0.125549							159.6	0.349598	0.026044	0.0481503	0.0697041	0.121955	0.138783
	159.8	0.012358	0.062019	0.105307	0.139134	0.286472	0.400113							159.8	0.259571	0.0284099	0.0462897	0.0685792	0.0935486	0.126202							159.8	0.350039	0.0258773	0.0478623	0.0697804	0.121976	0.139064
	160	0.012051	0.062117	0.105453	0.139128	0.286825	0.400008							160	0.259513	0.0286371	0.0467443	0.0682412	0.0933966	0.126503							160	0.35015	0.0259092	0.047723	0.069959	0.122322	0.139602
	160.2	0.012862	0.061762	0.105764	0.139699	0.287148	0.400547							160.2	0.259673	0.0287954	0.0473094	0.0682961	0.0937865	0.126912							160.2	0.3506	0.0260558	0.0477699	0.0702944	0.122917	0.14026
	160.4	0.01312	0.061674	0.10615	0.140278	0.287302	0.400948							160.4	0.260041	0.0295395	0.0483251	0.0686854	0.09431	0.127241							160.4	0.350919	0.0260928	0.0472527	0.0705047	0.122835	0.140349
	160.6	0.013198	0.061993	0.106378	0.141023	0.287464	0.401484							160.6	0.259907	0.029689	0.0484591	0.0685874	0.0943122	0.127479							160.6	0.351567	0.0258074	0.0473551	0.0703961	0.123056	0.141387
	160.8	0.013366	0.062204	0.106996	0.141568	0.287778	0.402114							160.8	0.260654	0.030121	0.0489498	0.0689824	0.094546	0.127798							160.8	0.351157	0.0249672	0.0469299	0.0701188	0.122603	0.140974
	161	0.013941	0.062918	0.10741	0.142678	0.288435	0.402976							161	0.260843	0.0313644	0.0494927	0.0697603	0.0948911	0.128129							161	0.350905	0.0243312	0.0463273	0.0700752	0.121961	0.140821
	161.2	0.014255	0.062972	0.107457	0.143393	0.288353	0.403211							161.2	0.261265	0.0315019	0.0498367	0.0703974	0.0952337	0.128129							161.2	0.351078	0.0238663	0.0462325	0.0702353	0.122165	0.141401
	161.4	0.01408	0.062868	0.107017	0.14429	0.288688	0.403783							161.4	0.261708	0.031288	0.049727	0.0706814	0.0951352	0.128021							161.4	0.351283	0.0240871	0.0467713	0.0704573	0.122022	0.141739
	161.6	0.014536	0.063179	0.107233	0.145111	0.289259	0.404238							161.6	0.262353	0.0320382	0.0504538	0.0713099	0.0950715	0.128426							161.6	0.35134	0.0246457	0.0470823	0.0705202	0.122164	0.141627
	161.8	0.014571	0.063283	0.107381	0.145034	0.289215	0.404746							161.8	0.262757	0.0323975	0.0505169	0.0711152	0.0949712	0.129233							161.8	0.351547	0.0249968	0.0477455	0.0712269	0.122255	0.142018
	162	0.014319	0.062894	0.107075	0.145507	0.289662	0.405142							162	0.263597	0.0326617	0.0507006	0.0717363	0.0956556	0.129738							162	0.351825	0.0254384	0.0475712	0.0716305	0.122254	0.142342
	162.2	0.014487	0.062844	0.107232	0.145437	0.290302	0.406316							162.2	0.26372	0.032878	0.0506435	0.0719906	0.0960757	0.12996							162.2	0.35173	0.0249797	0.0473987	0.0717442	0.122646	0.14209
	162.4	0.014221	0.062324	0.107115	0.145049	0.290405	0.406494							162.4	0.263959	0.0330162	0.0503095	0.0727451	0.0963301	0.130483							162.4	0.351724	0.02469	0.0468362	0.0708115	0.12201	0.141867
	162.6	0.013893	0.062142	0.107054	0.145311	0.290426	0.407111							162.6	0.264125	0.0328	0.050456	0.0723447	0.0965326	0.130579							162.6	0.351982	0.0245199	0.046623	0.0703216	0.122142	0.141887
	162.8	0.013848	0.062068	0.107119	0.144836	0.290855	0.407439							162.8	0.26421	0.0329038	0.0501852	0.0727554	0.097106	0.130637							162.8	0.352254	0.0246615	0.0470945	0.0702056	0.122209	0.141563
	163	0.013619	0.062033	0.106918	0.144776	0.290904	0.407745							163	0.264344	0.0325054	0.0500315	0.0727003	0.0973577	0.130632							163	0.352088	0.0242982	0.0471784	0.070371	0.122248	0.141622
	163.2	0.013671	0.062083	0.10703	0.144302	0.291119	0.407438							163.2	0.264654	0.0324386	0.0496955	0.0726581	0.0978072	0.130645							163.2	0.351866	0.0239463	0.0467154	0.0696405	0.121888	0.141133
	163.4	0.013342	0.061747	0.106867	0.144099	0.290903	0.407235							163.4	0.265073	0.03253	0.0496283	0.0725604	0.0978454	0.130831							163.4	0.352339	0.0244456	0.0469359	0.0695435	0.122504	0.141194
	163.6	0.013428	0.06156	0.106896	0.144206	0.291096	0.407581							163.6	0.265662	0.0325982	0.0499395	0.0726182	0.0982171	0.131457							163.6	0.352194	0.0243626	0.0469796	0.0691046	0.123002	0.14097
	163.8	0.013553	0.061249	0.106712	0.143737	0.290932	0.407199							163.8	0.265717	0.032737	0.050019	0.072053	0.0980943	0.131572							163.8	0.352687	0.0246273	0.0464572	0.0693129	0.123148	0.141255
	164	0.01373	0.061164	0.10665	0.143568	0.290745	0.407091							164	0.265762	0.0321949	0.0498744	0.0719038	0.0981776	0.131347							164	0.353073	0.0243185	0.0461483	0.0692267	0.123405	0.141344
	164.2	0.014224	0.061173	0.106878	0.14357	0.290596	0.407844							164.2	0.266121	0.0325076	0.0497945	0.071719	0.0984393	0.131409							164.2	0.353655	0.0243338	0.0459	0.0687464	0.123836	0.141438
	164.4	0.014524	0.061817	0.106974	0.143669	0.290879	0.408529							164.4	0.266161	0.0324534	0.0499703	0.0717875	0.0984065	0.131035							164.4	0.354067	0.0244507	0.0458708	0.0686317	0.124119	0.141698
	164.6	0.014324	0.062032	0.106804	0.143644	0.291127	0.4087							164.6	0.26602	0.0317248	0.0488908	0.0710347	0.0973208	0.130344							164.6	0.354113	0.0245315	0.0455583	0.0688299	0.124182	0.141472
	164.8	0.014118	0.06186	0.106794	0.143896	0.291328	0.408995							164.8	0.266797	0.0320804	0.0492679	0.071392	0.0975467	0.130016							164.8	0.354067	0.0245035	0.0451925	0.0689046	0.123841	0.141121
	165	0.01419	0.06222	0.106789	0.144236	0.291705	0.409666							165	0.267235	0.0324533	0.0496553	0.0714637	0.097665	0.130199							165	0.354412	0.0251021	0.0454723	0.0693999	0.124193	0.141458
	165.2	0.013547	0.061702	0.10607	0.143942	0.291566	0.409338							165.2	0.267627	0.0317134	0.0495582	0.0714905	0.096636	0.129548							165.2	0.355055	0.0252278	0.0460864	0.0696877	0.12448	0.141722
	165.4	0.013461	0.06199	0.105891	0.144257	0.291854	0.409539							165.4	0.268236	0.0315784	0.0497693	0.0710572	0.0960955	0.12978							165.4	0.35561	0.0254377	0.0464799	0.0695559	0.124001	0.141622
	165.6	0.013946	0.06255	0.106653	0.144312	0.292431	0.409951							165.6	0.268133	0.0321475	0.0496749	0.070728	0.095753	0.130032							165.6	0.355721	0.0255325	0.046474	0.0698166	0.124433	0.141743
	165.8	0.013977	0.063032	0.107131	0.144716	0.292662	0.41054							165.8	0.267878	0.0322264	0.0494163	0.070615	0.0953746	0.130084							165.8	0.355951	0.0257956	0.0467242	0.0701445	0.124856	0.142035
	166	0.013573	0.063044	0.107711	0.14498	0.293122	0.41111							166	0.267977	0.0324613	0.0497209	0.0710236	0.0957342	0.130303							166	0.355907	0.0261296	0.046748	0.0702606	0.125219	0.142449
	166.2	0.013824	0.06343	0.108285	0.14484	0.293753	0.411895							166.2	0.267596	0.031938	0.0494967	0.0708401	0.0954236	0.130247							166.2	0.356162	0.0256734	0.0465456	0.0696585	0.125588	0.14243
	166.4	0.013495	0.063961	0.10897	0.145158	0.294472	0.412522							166.4	0.26771	0.0316401	0.0488837	0.0704047	0.0951871	0.130336							166.4	0.356188	0.0258456	0.0465699	0.0693803	0.125822	0.14273
	166.6	0.0138	0.06448	0.109503	0.145529	0.29524	0.412937							166.6	0.267868	0.0311657	0.0488129	0.0699748	0.0949584	0.129996							166.6	0.356992	0.0259566	0.0472194	0.0695938	0.126535	0.142922
	166.8	0.013744	0.065106	0.109486	0.145561	0.295634	0.412867							166.8	0.267907	0.0312971	0.0486985	0.0709231	0.0953301	0.130318							166.8	0.357792	0.0265681	0.0479863	0.0698044	0.127097	0.143124
	167	0.013414	0.064685	0.10951	0.1456	0.295198	0.412948							167	0.268416	0.0312227	0.0488461	0.0712827	0.0960059	0.130803							167	0.358193	0.0269428	0.0483298	0.0704675	0.127505	0.14399
	167.2	0.013789	0.064963	0.109761	0.146005	0.295596	0.413165							167.2	0.269071	0.030842	0.0491002	0.071314	0.0963254	0.131013							167.2	0.359171	0.0275377	0.0491254	0.0707474	0.128062	0.144726
	167.4	0.014065	0.064899	0.109705	0.146042	0.295604	0.414096							167.4	0.269549	0.0312606	0.0497091	0.0713964	0.0971176	0.131221							167.4	0.359469	0.0279042	0.0496552	0.0709869	0.127604	0.145095
	167.6	0.014681	0.065011	0.11012	0.14665	0.29654	0.415029							167.6	0.270333	0.0315827	0.0500731	0.0720918	0.0976647	0.131717							167.6	0.359771	0.0281582	0.0497637	0.0712766	0.128006	0.145679
	167.8	0.015071	0.065486	0.110388	0.146844	0.297059	0.415596							167.8	0.270845	0.0314826	0.0496775	0.0720601	0.0979608	0.131401							167.8	0.36065	0.0288823	0.0501787	0.072327	0.128711	0.146789
	168	0.015444	0.065797	0.11063	0.147212	0.297514	0.416058							168	0.270996	0.0313725	0.0498166	0.072497	0.0981652	0.131533							168	0.361091	0.0286339	0.0503194	0.072219	0.128829	0.147326
	168.2	0.015735	0.065915	0.110566	0.147314	0.298069	0.417092							168.2	0.271538	0.0316217	0.049856	0.0727011	0.098765	0.131662							168.2	0.361454	0.0287471	0.0505296	0.0724125	0.128597	0.147746
	168.4	0.015888	0.065853	0.110786	0.147629	0.298853	0.417691							168.4	0.272071	0.0312412	0.0503971	0.073409	0.0995565	0.131529							168.4	0.361831	0.0291195	0.0507347	0.0729512	0.128581	0.147889
	168.6	0.015761	0.065618	0.110243	0.147736	0.299143	0.417823							168.6	0.272729	0.0312098	0.0502335	0.0734944	0.099663	0.132208							168.6	0.361509	0.0287861	0.0505815	0.0736371	0.128285	0.147409
	168.8	0.015632	0.065385	0.11016	0.148038	0.299141	0.418601							168.8	0.273433	0.0318417	0.050744	0.0737696	0.100218	0.132721							168.8	0.361726	0.0290252	0.0507825	0.0740198	0.127962	0.147475
	169	0.01538	0.065071	0.109721	0.147696	0.299033	0.419246							169	0.273345	0.031761	0.0504213	0.0732499	0.100329	0.132451							169	0.361633	0.0288376	0.0505957	0.0741646	0.128073	0.147018
	169.2	0.014824	0.064455	0.10915	0.147739	0.298895	0.419272							169.2	0.27306	0.0316044	0.0502334	0.0732531	0.0998736	0.132115							169.2	0.361985	0.0281997	0.0505951	0.0739453	0.127343	0.14696
	169.4	0.014955	0.064423	0.10919	0.148	0.298919	0.419106							169.4	0.273166	0.0320461	0.0508267	0.0731791	0.0999576	0.132818							169.4	0.361904	0.0279697	0.049822	0.073696	0.126988	0.146636
	169.6	0.015233	0.0646	0.110098	0.148509	0.299654	0.419893							169.6	0.273002	0.0325362	0.0511045	0.0735838	0.100097	0.132914							169.6	0.362022	0.0279391	0.0493549	0.0736932	0.127225	0.146155
	169.8	0.014391	0.064489	0.110074	0.148214	0.299429	0.419719							169.8	0.272865	0.0324616	0.0511561	0.0738138	0.0996863	0.132933							169.8	0.361983	0.0279314	0.0491628	0.073362	0.127226	0.145937
	170	0.013951	0.064058	0.110185	0.148115	0.299436	0.419583							170	0.272709	0.0321362	0.0507964	0.0735429	0.0993095	0.133045							170	0.362081	0.027795	0.0486664	0.0728478	0.127195	0.145697
	170.2	0.013804	0.064192	0.110425	0.148208	0.299839	0.419719							170.2	0.272651	0.0315039	0.0507042	0.0731229	0.098838	0.13294							170.2	0.362184	0.0271283	0.0481156	0.0717641	0.126936	0.145021
	170.4	0.013215	0.064062	0.110437	0.148206	0.299696	0.419612							170.4	0.272935	0.0312304	0.0504034	0.0732618	0.0982081	0.133377							170.4	0.362139	0.0266724	0.047789	0.0710709	0.126907	0.144869
	170.6	0.013383	0.063664	0.110389	0.148415	0.299786	0.41984							170.6	0.273658	0.0315616	0.0510126	0.0738587	0.0985933	0.134056							170.6	0.363018	0.0264902	0.0482437	0.0707958	0.126981	0.144904
	170.8	0.013239	0.063529	0.110573	0.148696	0.299327	0.419675							170.8	0.274375	0.0322776	0.0512893	0.0748262	0.0992438	0.134781							170.8	0.363554	0.0267237	0.0484493	0.070357	0.126934	0.144698
	171	0.013111	0.063194	0.110857	0.148873	0.299853	0.420308							171	0.274871	0.0319964	0.0519264	0.0751555	0.0996013	0.1354							171	0.364395	0.0268889	0.0491704	0.070592	0.127341	0.145682
	171.2	0.013483	0.064001	0.111153	0.14931	0.300819	0.421211							171.2	0.275053	0.0317534	0.051983	0.0754498	0.0992517	0.135205							171.2	0.365401	0.0272685	0.0503852	0.0708695	0.128057	0.145904
	171.4	0.013916	0.064663	0.111663	0.149874	0.301834	0.422185							171.4	0.2754	0.0322282	0.0524585	0.0759431	0.0999066	0.135087							171.4	0.365709	0.0270548	0.0506204	0.0712523	0.127793	0.146041
	171.6	0.013812	0.064666	0.112259	0.150553	0.302248	0.422585							171.6	0.27593	0.0323623	0.0524775	0.0761846	0.100321	0.135329							171.6	0.366489	0.0275859	0.0506889	0.071777	0.128466	0.146717
	171.8	0.013802	0.064908	0.112101	0.150636	0.302446	0.423436							171.8	0.276687	0.0324858	0.0526163	0.0761397	0.100407	0.135126							171.8	0.366938	0.0275735	0.0505571	0.0719507	0.12865	0.146951
	172	0.013746	0.064606	0.11157	0.150748	0.302689	0.423761							172	0.276423	0.0326299	0.0529869	0.0761246	0.100678	0.135384							172	0.367367	0.0269452	0.0502633	0.0719676	0.128423	0.147024
	172.2	0.013978	0.064553	0.111576	0.151132	0.303094	0.424707							172.2	0.276994	0.0329095	0.0532241	0.0764107	0.101133	0.135727							172.2	0.367708	0.0269717	0.0503057	0.0722981	0.128505	0.147187
	172.4	0.014	0.064544	0.111376	0.1514	0.303085	0.424661							172.4	0.277596	0.0332278	0.0536467	0.0765267	0.101531	0.135989							172.4	0.368243	0.0273018	0.0505893	0.0727358	0.129049	0.147551
	172.6	0.014191	0.064408	0.110916	0.151446	0.302912	0.424807							172.6	0.277677	0.0336857	0.0533604	0.076143	0.101079	0.136484							172.6	0.36861	0.0272969	0.0506576	0.0731833	0.129687	0.14735
	172.8	0.013765	0.064123	0.110913	0.151368	0.302654	0.42509							172.8	0.27772	0.0337656	0.0530835	0.0759303	0.101189	0.136259							172.8	0.3691	0.0276994	0.0505394	0.0733387	0.130331	0.147266
	173	0.013495	0.064194	0.1105	0.151056	0.302692	0.425268							173	0.277687	0.033832	0.0530806	0.0755032	0.101644	0.135783							173	0.36908	0.0276436	0.0498975	0.0733251	0.130517	0.147063
	173.2	0.013405	0.064326	0.111027	0.151294	0.303298	0.425218							173.2	0.277722	0.0340557	0.0534644	0.0753663	0.101418	0.13588							173.2	0.369447	0.0277903	0.0500479	0.0734843	0.130848	0.147462
	173.4	0.013639	0.064419	0.111126	0.151063	0.30327	0.425061							173.4	0.278689	0.0340817	0.0540779	0.0755874	0.101526	0.136342							173.4	0.369535	0.0277912	0.0493545	0.073323	0.131248	0.147547
	173.6	0.013844	0.064943	0.111507	0.150819	0.303438	0.425246							173.6	0.278719	0.0339171	0.0535076	0.0752103	0.101446	0.135805							173.6	0.369686	0.0281981	0.0492286	0.0732967	0.131022	0.148145
	173.8	0.013384	0.065016	0.111239	0.150208	0.303447	0.424883							173.8	0.278147	0.0336363	0.0528986	0.0747236	0.100558	0.135441							173.8	0.369649	0.0279925	0.0493346	0.0731209	0.130885	0.14871
	174	0.013203	0.064788	0.111356	0.150138	0.303658	0.424283							174	0.278242	0.0335048	0.0528073	0.0743622	0.100504	0.135919							174	0.369952	0.0280452	0.049168	0.0733875	0.131163	0.148822
	174.2	0.01318	0.064954	0.111757	0.14984	0.304415	0.424552							174.2	0.278293	0.0331895	0.0529646	0.0743523	0.100502	0.135897							174.2	0.369931	0.0278255	0.0489457	0.0728894	0.131209	0.148947
	174.4	0.013509	0.064816	0.111882	0.149712	0.304868	0.424844							174.4	0.278164	0.0330186	0.052946	0.0745903	0.10041	0.135943							174.4	0.369935	0.027572	0.0489979	0.0728128	0.131213	0.149084
	174.6	0.01416	0.064948	0.112608	0.149891	0.305301	0.425634							174.6	0.278372	0.0333267	0.0530168	0.0748503	0.100508	0.135964							174.6	0.370399	0.0274793	0.0491163	0.0727613	0.13104	0.148984
	174.8	0.014365	0.065362	0.113291	0.149868	0.305719	0.425827							174.8	0.278592	0.0329338	0.0526577	0.0751388	0.10051	0.135911							174.8	0.370643	0.0272691	0.0492445	0.0726761	0.131132	0.148799
	175	0.014197	0.065802	0.113169	0.149533	0.306491	0.426269							175	0.278531	0.0322391	0.0524847	0.0753947	0.100591	0.135796							175	0.371542	0.0272922	0.0497861	0.0728995	0.131423	0.149211
	175.2	0.013981	0.065841	0.113316	0.149311	0.30632	0.426591							175.2	0.27846	0.0323543	0.0521206	0.0755964	0.100317	0.134923							175.2	0.371666	0.026802	0.0498291	0.0728648	0.131252	0.148598
	175.4	0.014169	0.066111	0.11382	0.15012	0.306955	0.427173							175.4	0.278504	0.0325457	0.0521938	0.0754754	0.100577	0.134622							175.4	0.372021	0.0266733	0.0500621	0.0731003	0.130908	0.14904
	175.6	0.014273	0.066371	0.113978	0.150553	0.307225	0.427917							175.6	0.278812	0.0328185	0.0519646	0.0753609	0.100351	0.13505							175.6	0.37186	0.0264468	0.0496209	0.0726956	0.130215	0.148519
	175.8	0.014391	0.066091	0.113552	0.150634	0.307444	0.428628							175.8	0.279376	0.0327573	0.0517362	0.0755933	0.100203	0.135236							175.8	0.371587	0.0260771	0.0490805	0.0721594	0.129606	0.14796
	176	0.014529	0.065931	0.113351	0.150804	0.308079	0.429242							176	0.279052	0.0324553	0.0516421	0.0753382	0.100326	0.135388							176	0.37202	0.0256343	0.0490512	0.0720642	0.129642	0.147984
	176.2	0.014271	0.065772	0.113199	0.150907	0.307633	0.42915							176.2	0.279468	0.0320839	0.0513071	0.0753449	0.100276	0.135056							176.2	0.372353	0.0257208	0.0493336	0.0719886	0.129767	0.147855
	176.4	0.013863	0.064983	0.112488	0.150705	0.307331	0.429102							176.4	0.279884	0.0325135	0.0514039	0.0753221	0.1004	0.135326							176.4	0.37303	0.0257001	0.0496832	0.0727621	0.129903	0.148003
	176.6	0.013201	0.064444	0.112218	0.150528	0.307091	0.429724							176.6	0.279623	0.0325202	0.0507727	0.0751813	0.100141	0.135315							176.6	0.373259	0.0258784	0.0494832	0.0730166	0.12995	0.147522
	176.8	0.013193	0.064936	0.112479	0.150934	0.307688	0.43032							176.8	0.279813	0.0324744	0.0512652	0.075229	0.100805	0.135613							176.8	0.373607	0.0258599	0.0498134	0.0730978	0.129788	0.147741
	177	0.013221	0.065373	0.112595	0.151041	0.30825	0.430839							177	0.279887	0.032253	0.0515039	0.0748183	0.101111	0.13613							177	0.373882	0.0260099	0.0499352	0.073578	0.129895	0.147938
	177.2	0.013054	0.065517	0.112895	0.15148	0.309199	0.431467							177.2	0.280153	0.0326019	0.05167	0.0750288	0.101507	0.136663							177.2	0.374359	0.02611	0.0502643	0.0739376	0.130181	0.148632
	177.4	0.013016	0.06558	0.112721	0.151392	0.308872	0.43166							177.4	0.280909	0.0326628	0.0517696	0.0751322	0.101914	0.137125							177.4	0.374759	0.0264011	0.0502922	0.07393	0.129727	0.148868
	177.6	0.012913	0.065701	0.112859	0.151544	0.309533	0.432353							177.6	0.28085	0.03338	0.0518067	0.0749953	0.102354	0.137018							177.6	0.3751	0.0267481	0.050457	0.0741141	0.129611	0.149472
	177.8	0.012612	0.065867	0.113179	0.152124	0.310376	0.432881							177.8	0.281327	0.0340715	0.0525246	0.07533	0.102912	0.137859							177.8	0.375659	0.0265063	0.050759	0.0745498	0.129698	0.149409
	178	0.012562	0.065799	0.113357	0.152325	0.310435	0.432733							178	0.282005	0.0343521	0.0531446	0.0757067	0.103453	0.138234							178	0.376271	0.0270437	0.0506548	0.0751442	0.130218	0.149661
	178.2	0.012706	0.066106	0.113864	0.152443	0.310953	0.433579							178.2	0.282498	0.0347683	0.0536699	0.0765324	0.103591	0.138645							178.2	0.376476	0.0273734	0.0504338	0.0748327	0.130243	0.149944
	178.4	0.013563	0.066492	0.114461	0.153194	0.311636	0.434601							178.4	0.2822	0.0343549	0.0538389	0.076476	0.10344	0.138288							178.4	0.376485	0.0273265	0.0502846	0.0748566	0.129994	0.149836
	178.6	0.01362	0.066755	0.114963	0.153466	0.311752	0.435125							178.6	0.283199	0.0346053	0.0537918	0.0767911	0.103401	0.138533							178.6	0.376791	0.0274824	0.0505009	0.0746268	0.129854	0.149906
	178.8	0.013364	0.066953	0.114884	0.153504	0.311771	0.43536							178.8	0.284002	0.0343753	0.0540974	0.0771214	0.103591	0.1388							178.8	0.376784	0.0276262	0.0510774	0.0747602	0.130157	0.15051
	179	0.013624	0.067028	0.114721	0.153789	0.312075	0.435688							179	0.284059	0.0343805	0.0541253	0.0776146	0.103683	0.13923							179	0.377293	0.0276511	0.0512657	0.0746339	0.130235	0.151175
	179.2	0.013754	0.067102	0.115301	0.154349	0.312313	0.436193							179.2	0.284092	0.0344224	0.0540696	0.0773018	0.102992	0.139075							179.2	0.37761	0.0278562	0.0514965	0.0748997	0.130448	0.151457
	179.4	0.014055	0.067578	0.11549	0.154702	0.313287	0.436517							179.4	0.283861	0.0340081	0.054034	0.07715	0.102819	0.139157							179.4	0.378327	0.0277596	0.0519174	0.0749452	0.130833	0.152255
	179.6	0.014392	0.068293	0.115795	0.15479	0.313646	0.437112							179.6	0.284203	0.0340924	0.0542063	0.0772285	0.102632	0.139595							179.6	0.378233	0.0273427	0.0514198	0.0740586	0.130445	0.15171
	179.8	0.014402	0.067294	0.115816	0.154634	0.313677	0.437034							179.8	0.284294	0.033755	0.053783	0.0774459	0.102621	0.13948							179.8	0.378423	0.0270754	0.0513548	0.0735801	0.131013	0.152037
	180	0.014108	0.067458	0.115944	0.154634	0.313997	0.437933							180	0.284093	0.0334366	0.0539248	0.077771	0.10283	0.139414							180	0.379248	0.0270715	0.0517321	0.0740211	0.131973	0.152834
	180.2	0.014081	0.067142	0.115546	0.154133	0.313724	0.437926							180.2	0.284613	0.0337189	0.0538156	0.07807	0.102486	0.139528							180.2	0.379602	0.0270314	0.0517141	0.0744023	0.13238	0.153322
	180.4	0.014163	0.06674	0.115232	0.153696	0.313745	0.438489							180.4	0.284497	0.033835	0.0537953	0.0781923	0.102279	0.13929							180.4	0.380132	0.0266951	0.0516629	0.0747852	0.132563	0.153612
	180.6	0.014327	0.067377	0.115392	0.153491	0.31398	0.439155							180.6	0.284271	0.0335487	0.0534569	0.0780963	0.102158	0.139248							180.6	0.380091	0.0261779	0.051428	0.0742586	0.132462	0.153228
	180.8	0.015021	0.067991	0.116028	0.153718	0.314752	0.440091							180.8	0.284415	0.0331231	0.0535008	0.0777011	0.102247	0.138888							180.8	0.380596	0.025292	0.0511404	0.0740497	0.13246	0.152938
	181	0.014754	0.068005	0.115906	0.153676	0.314909	0.440636							181	0.284528	0.0328894	0.053022	0.0774235	0.102353	0.138967							181	0.380632	0.0249128	0.0506752	0.0740346	0.132418	0.152844
	181.2	0.014786	0.068209	0.115579	0.153929	0.315388	0.441246							181.2	0.284937	0.0333977	0.0532353	0.0774663	0.102915	0.139141							181.2	0.380616	0.0244977	0.0501998	0.0735132	0.132135	0.152453
	181.4	0.014836	0.068221	0.115732	0.154221	0.315718	0.441475							181.4	0.285206	0.0335688	0.0533391	0.0772596	0.102878	0.138891							181.4	0.380445	0.0241327	0.0500447	0.0730132	0.131864	0.152336
	181.6	0.014898	0.068105	0.116089	0.155136	0.316658	0.442432							181.6	0.285343	0.0338164	0.0535057	0.0770278	0.103123	0.138558							181.6	0.380406	0.0235642	0.0496052	0.0728421	0.132091	0.151852
	181.8	0.014971	0.068594	0.116001	0.155462	0.31697	0.44246							181.8	0.285715	0.03351	0.0531578	0.0764753	0.103169	0.138612							181.8	0.380592	0.0235714	0.0494688	0.0729967	0.132048	0.151571
	182	0.015068	0.068945	0.116251	0.155827	0.317097	0.442742							182	0.286059	0.0332052	0.0529831	0.0767233	0.103087	0.138141							182	0.380489	0.0241624	0.0491579	0.0727979	0.132302	0.151525
	182.2	0.014725	0.068762	0.116273	0.155439	0.31727	0.442813							182.2	0.286578	0.0329363	0.0528739	0.0762474	0.103283	0.1383							182.2	0.38058	0.0242682	0.0495484	0.0732415	0.132364	0.151534
	182.4	0.014994	0.069062	0.11633	0.155885	0.317603	0.443308							182.4	0.286702	0.032521	0.0524452	0.0758629	0.103288	0.13764							182.4	0.380475	0.0244598	0.0497248	0.073686	0.132219	0.151263
	182.6	0.014825	0.068882	0.116258	0.156009	0.317685	0.443434							182.6	0.287513	0.0332266	0.052733	0.0759568	0.103793	0.138162							182.6	0.380559	0.0247882	0.0501397	0.0741068	0.132608	0.151375
	182.8	0.014683	0.068379	0.116436	0.156155	0.317789	0.443232							182.8	0.28781	0.0329637	0.0528279	0.0760756	0.104175	0.138485							182.8	0.38071	0.0250779	0.0504475	0.0747387	0.133205	0.151603
	183	0.015047	0.068602	0.116494	0.156662	0.318339	0.443132							183	0.28794	0.0331196	0.0529039	0.0763368	0.104945	0.139374							183	0.381324	0.0256327	0.0506575	0.0753889	0.133746	0.15225
	183.2	0.015112	0.068823	0.116703	0.157069	0.319066	0.443249							183.2	0.288136	0.0332127	0.0527973	0.0760047	0.105045	0.139413							183.2	0.382124	0.026217	0.0512033	0.0756317	0.134208	0.152716
	183.4	0.015148	0.068675	0.116758	0.15719	0.319547	0.443125							183.4	0.288025	0.0334199	0.0532691	0.0761798	0.1056	0.139934							183.4	0.382645	0.0262414	0.0517464	0.0753947	0.13458	0.152614
	183.6	0.015729	0.069151	0.117284	0.158029	0.320162	0.443223							183.6	0.28854	0.0337598	0.0533034	0.0763179	0.105636	0.140576							183.6	0.383091	0.0273008	0.0523199	0.0754811	0.134784	0.152967
	183.8	0.015671	0.068172	0.117043	0.157919	0.320354	0.442845							183.8	0.289208	0.0342443	0.0533402	0.0771809	0.105943	0.141423							183.8	0.383668	0.027949	0.0525509	0.0760181	0.135354	0.153165
	184	0.015876	0.068326	0.116975	0.157692	0.3208	0.443445							184	0.289936	0.0340173	0.0537174	0.0781861	0.106204	0.141942							184	0.384398	0.0284759	0.0527512	0.0765753	0.135623	0.153733
	184.2	0.016351	0.067996	0.117086	0.157495	0.321063	0.443208							184.2	0.290548	0.0339991	0.0537395	0.0779774	0.105745	0.14196							184.2	0.384528	0.0281929	0.05244	0.0765497	0.135742	0.153725
	184.4	0.016295	0.067594	0.116808	0.15697	0.320868	0.443252							184.4	0.290719	0.0339185	0.0534871	0.078149	0.10579	0.141984							184.4	0.3848	0.0279258	0.0523639	0.0764056	0.135816	0.153417
	184.6	0.016334	0.067745	0.117107	0.156879	0.321338	0.443903							184.6	0.291169	0.0343739	0.0535624	0.078255	0.105509	0.141977							184.6	0.385081	0.0275248	0.0521746	0.0762851	0.136069	0.153542
	184.8	0.016716	0.067945	0.117477	0.15721	0.321865	0.44462							184.8	0.291536	0.0342086	0.0538226	0.0780497	0.105297	0.141832							184.8	0.385956	0.0277044	0.0520399	0.0765738	0.136236	0.153907
	185	0.01661	0.067944	0.117263	0.157755	0.321812	0.445134							185	0.29215	0.0345003	0.0543393	0.0787095	0.10558	0.142273							185	0.386324	0.0275132	0.0519351	0.076601	0.136386	0.154545
	185.2	0.016981	0.068148	0.117506	0.158018	0.321883	0.446274							185.2	0.292731	0.0349545	0.0550935	0.0791349	0.105864	0.142439							185.2	0.386211	0.0270209	0.05167	0.0760273	0.136194	0.154188
	185.4	0.016914	0.067808	0.118138	0.158477	0.322023	0.446509							185.4	0.292927	0.034858	0.0551986	0.0794443	0.105472	0.14185							185.4	0.386437	0.0268971	0.0518351	0.0757924	0.136447	0.154725
	185.6	0.016571	0.0679	0.118347	0.158568	0.321866	0.447288							185.6	0.293008	0.0345229	0.0552123	0.0796718	0.105451	0.141352							185.6	0.386591	0.0267122	0.051348	0.0758372	0.136278	0.154465
	185.8	0.016632	0.068612	0.118935	0.158176	0.322119	0.447729							185.8	0.293285	0.0345854	0.0553019	0.0798359	0.105731	0.14168							185.8	0.386585	0.0266988	0.0512683	0.0755772	0.136447	0.154816
	186	0.016363	0.06882	0.119414	0.158374	0.32196	0.448444							186	0.293703	0.0349978	0.0556595	0.0803079	0.105724	0.141792							186	0.386895	0.027045	0.0518476	0.0763638	0.136719	0.155456
	186.2	0.016156	0.068881	0.119851	0.158177	0.321957	0.449078							186.2	0.294106	0.0350706	0.0559541	0.0800868	0.105775	0.142043							186.2	0.387427	0.0268356	0.0525453	0.0770813	0.136884	0.15574
	186.4	0.016298	0.069524	0.120435	0.158851	0.322335	0.450129							186.4	0.294262	0.0356214	0.0559123	0.0804226	0.105732	0.14213							186.4	0.387699	0.0270315	0.0524043	0.0772257	0.136534	0.155811
	186.6	0.016359	0.069575	0.120956	0.159125	0.323016	0.450656							186.6	0.294448	0.0361081	0.0560902	0.0806469	0.106301	0.142512							186.6	0.388231	0.0273639	0.052865	0.0775692	0.136702	0.156077
	186.8	0.016171	0.069677	0.121364	0.159209	0.323471	0.45109							186.8	0.294303	0.0353718	0.055859	0.0806302	0.106573	0.142201							186.8	0.388639	0.027669	0.0530556	0.0775368	0.136808	0.156096
	187	0.016458	0.070614	0.121617	0.159544	0.323841	0.451603							187	0.294276	0.0359056	0.0560095	0.0808573	0.106775	0.142462							187	0.389175	0.0283212	0.0532303	0.0778489	0.136901	0.156602
	187.2	0.016572	0.070731	0.122276	0.160199	0.324402	0.452391							187.2	0.294248	0.0359584	0.0560782	0.0806683	0.106865	0.142499							187.2	0.389646	0.0282207	0.0533221	0.0773723	0.136602	0.156461
	187.4	0.016665	0.07097	0.122496	0.160681	0.324612	0.452585							187.4	0.29396	0.0358343	0.0558418	0.0805548	0.106627	0.142728							187.4	0.390743	0.0284449	0.0538087	0.0775608	0.136386	0.156444
	187.6	0.016839	0.071225	0.122022	0.161166	0.325166	0.452789							187.6	0.293822	0.0355202	0.0550862	0.0801866	0.106375	0.142524							187.6	0.39102	0.0284685	0.0539837	0.0776159	0.136501	0.156454
	187.8	0.016563	0.070766	0.121722	0.160942	0.325634	0.452731							187.8	0.294099	0.0351344	0.0549329	0.080213	0.106209	0.142236							187.8	0.391312	0.028207	0.0543523	0.0774018	0.136716	0.15635
	188	0.016436	0.070311	0.121681	0.161112	0.326471	0.45289							188	0.293877	0.034514	0.0545993	0.0798201	0.106019	0.142218							188	0.391294	0.0279365	0.0546284	0.0775608	0.13661	0.156693
	188.2	0.016158	0.070297	0.121711	0.161597	0.326886	0.453301							188.2	0.294064	0.0346917	0.0542176	0.0793529	0.105896	0.141752							188.2	0.390749	0.0276179	0.0541763	0.0771082	0.136233	0.156468
	188.4	0.016138	0.070186	0.120934	0.161171	0.32724	0.453562							188.4	0.293917	0.0348632	0.0536568	0.0791152	0.105663	0.14197							188.4	0.390708	0.0274715	0.0537384	0.0771276	0.136174	0.156204
	188.6	0.016022	0.069935	0.120578	0.161013	0.327743	0.453949							188.6	0.293958	0.0347413	0.0537224	0.0789314	0.105062	0.141485							188.6	0.391296	0.0273077	0.0537178	0.0775095	0.136271	0.156407
	188.8	0.015908	0.069997	0.120143	0.161317	0.327738	0.453572							188.8	0.294225	0.0342976	0.0538356	0.0788174	0.105112	0.141591							188.8	0.391619	0.0276459	0.0535945	0.0775229	0.136306	0.156173
	189	0.015836	0.069212	0.119999	0.161469	0.327579	0.453901							189	0.294618	0.0343705	0.0539982	0.0792164	0.105526	0.141934							189	0.391446	0.0268813	0.0532443	0.0770255	0.136228	0.155852
	189.2	0.016197	0.068896	0.120344	0.161614	0.327884	0.454162							189.2	0.294722	0.0345602	0.0546059	0.0790765	0.105684	0.141959							189.2	0.391231	0.0265896	0.0533574	0.0762918	0.136029	0.155871
	189.4	0.016099	0.068443	0.120742	0.161931	0.327942	0.45373							189.4	0.294773	0.034304	0.0544039	0.0784062	0.105632	0.141223							189.4	0.390824	0.0262708	0.0534024	0.0760408	0.13566	0.156116
	189.6	0.016066	0.068797	0.120988	0.161762	0.328008	0.454426							189.6	0.295153	0.0341374	0.0545634	0.0786459	0.105954	0.141344							189.6	0.390436	0.0259043	0.0528847	0.0756601	0.135446	0.155986
	189.8	0.016426	0.069006	0.12181	0.162039	0.328222	0.454274							189.8	0.29549	0.0340791	0.0549691	0.0784404	0.106292	0.141864							189.8	0.390278	0.0259836	0.0530146	0.0756946	0.135706	0.155972
	190	0.016208	0.068615	0.121664	0.162235	0.327779	0.454634							190	0.296127	0.034332	0.0553543	0.0784149	0.106396	0.141859							190	0.390994	0.0264922	0.0539367	0.0763356	0.135949	0.156538
	190.2	0.016569	0.068741	0.122497	0.162206	0.328132	0.455282							190.2	0.296048	0.0339102	0.0548471	0.0779662	0.106025	0.142323							190.2	0.390932	0.0263881	0.0539831	0.0759066	0.136044	0.156639
	190.4	0.01629	0.068662	0.122195	0.161732	0.327953	0.455214							190.4	0.29606	0.0337613	0.0549675	0.0784185	0.106113	0.142686							190.4	0.391663	0.0271306	0.0542674	0.0763795	0.136239	0.156747
	190.6	0.016309	0.068422	0.122133	0.1612	0.32743	0.455261							190.6	0.296214	0.0339554	0.0551769	0.078922	0.106819	0.142842							190.6	0.392656	0.027716	0.0546099	0.076698	0.136651	0.157195
	190.8	0.016379	0.068429	0.122427	0.161298	0.327496	0.455559							190.8	0.296108	0.0336504	0.0554644	0.0791261	0.107089	0.142602							190.8	0.39326	0.0278053	0.0543761	0.0770034	0.13693	0.156824
	191	0.01646	0.068948	0.123045	0.161378	0.327247	0.455377							191	0.296885	0.0341163	0.055973	0.0798879	0.1075	0.143525							191	0.39437	0.0284992	0.0551931	0.0775973	0.137438	0.158193
	191.2	0.01664	0.068719	0.123233	0.161631	0.327587	0.455905							191.2	0.297459	0.0341766	0.0566057	0.0802501	0.10817	0.144236							191.2	0.395354	0.0282743	0.0555272	0.0775402	0.137798	0.157918
	191.4	0.01665	0.068758	0.123104	0.16223	0.328171	0.455964							191.4	0.297311	0.0340776	0.0562393	0.080359	0.10797	0.14476							191.4	0.396375	0.0289884	0.05617	0.0776647	0.138437	0.158397
	191.6	0.01638	0.068926	0.122803	0.162586	0.328668	0.456398							191.6	0.297954	0.0345847	0.056217	0.0806067	0.108613	0.145232							191.6	0.396565	0.0289901	0.0564818	0.0775503	0.13889	0.158307
	191.8	0.01584	0.068991	0.12268	0.162654	0.329288	0.456596							191.8	0.298552	0.0349717	0.0565695	0.0808785	0.109142	0.145751							191.8	0.397594	0.0296994	0.0569317	0.0780869	0.139552	0.15875
	192	0.015171	0.068914	0.122173	0.162769	0.329813	0.457029							192	0.29866	0.0353133	0.0567199	0.0810164	0.10954	0.146307							192	0.397861	0.0298204	0.0565105	0.0787441	0.139274	0.158981
	192.2	0.015163	0.069287	0.121745	0.163165	0.33039	0.457918							192.2	0.29888	0.0357489	0.0567395	0.080861	0.109799	0.1463							192.2	0.397932	0.0297842	0.0562004	0.0788104	0.139173	0.158752
	192.4	0.0149	0.069075	0.121104	0.162785	0.331069	0.458258							192.4	0.298553	0.0355492	0.0563851	0.0800729	0.10927	0.146427							192.4	0.39803	0.0295469	0.0553421	0.0788501	0.139273	0.158579
	192.6	0.01436	0.069151	0.121201	0.162888	0.33149	0.458627							192.6	0.298764	0.0354513	0.0567551	0.0800825	0.109282	0.146058							192.6	0.398627	0.0298148	0.0553725	0.079166	0.139358	0.158974
	192.8	0.014343	0.069177	0.121064	0.163059	0.331665	0.458936							192.8	0.299206	0.0356259	0.0569905	0.0795814	0.109616	0.146156							192.8	0.39855	0.0295216	0.0546556	0.0789043	0.139548	0.158687
	193	0.014632	0.069217	0.120928	0.163407	0.332681	0.45945							193	0.299356	0.0356732	0.0574732	0.0792198	0.10953	0.146151							193	0.398726	0.0288633	0.0540226	0.0786282	0.13904	0.158889
	193.2	0.0146	0.069444	0.120849	0.163628	0.332566	0.45934							193.2	0.299574	0.0356304	0.0571293	0.0790649	0.108896	0.145549							193.2	0.398853	0.0286232	0.053741	0.0786762	0.139017	0.158932
	193.4	0.014838	0.069801	0.121463	0.163951	0.33263	0.459857							193.4	0.299895	0.0354299	0.0568732	0.0789596	0.10866	0.144874							193.4	0.398267	0.0280883	0.0529992	0.0783133	0.138578	0.158404
	193.6	0.015104	0.070558	0.121472	0.163969	0.332913	0.460439							193.6	0.299851	0.0350789	0.0565846	0.0791986	0.108088	0.144887							193.6	0.39854	0.0279091	0.0523339	0.078318	0.138574	0.158326
	193.8	0.015294	0.07082	0.122059	0.164488	0.33329	0.460864							193.8	0.299749	0.0348881	0.0567885	0.0791997	0.107885	0.144819							193.8	0.39864	0.0282211	0.0526617	0.0787075	0.138649	0.158005
	194	0.015606	0.071073	0.122161	0.164685	0.3338	0.46193							194	0.299847	0.0348505	0.0568179	0.0792926	0.107076	0.144737							194	0.398819	0.0282573	0.0529982	0.0785226	0.138709	0.158334
	194.2	0.015971	0.071536	0.122784	0.164906	0.334271	0.462557							194.2	0.299414	0.0340141	0.0561768	0.0790661	0.106152	0.144889							194.2	0.398985	0.0281191	0.0526592	0.0784161	0.138721	0.158556
	194.4	0.015647	0.071618	0.122525	0.164927	0.33423	0.462706							194.4	0.299544	0.0344425	0.0569759	0.0799682	0.106705	0.144761							194.4	0.399781	0.0283364	0.0530224	0.078913	0.139165	0.158834
	194.6	0.015682	0.070987	0.122881	0.164867	0.334241	0.46281							194.6	0.299772	0.0346155	0.0570628	0.0804436	0.107028	0.144595							194.6	0.400374	0.0282832	0.0530255	0.0789465	0.139395	0.159054
	194.8	0.015687	0.070761	0.123102	0.165175	0.334545	0.46325							194.8	0.300204	0.0345066	0.0571198	0.0811698	0.107528	0.144871							194.8	0.40092	0.0281873	0.053309	0.0786074	0.139702	0.159227
	195	0.01575	0.070948	0.123369	0.165327	0.33451	0.463385							195	0.301171	0.0348799	0.0575917	0.0822327	0.107905	0.145447							195	0.401533	0.0281062	0.0540601	0.078374	0.139843	0.159674
	195.2	0.015939	0.070515	0.123161	0.165129	0.335035	0.463822							195.2	0.30151	0.0350219	0.0576135	0.0825993	0.108587	0.145655							195.2	0.402238	0.0279774	0.0543817	0.0783491	0.140329	0.159204
	195.4	0.015361	0.070593	0.123511	0.165612	0.335223	0.463783							195.4	0.301344	0.0352789	0.0570022	0.0825715	0.108892	0.145852							195.4	0.402733	0.0283463	0.0546575	0.078195	0.140494	0.160021
	195.6	0.015681	0.070671	0.123484	0.165609	0.335447	0.464557							195.6	0.302217	0.0355052	0.0569095	0.0828385	0.109674	0.146137							195.6	0.403777	0.0285267	0.0554748	0.0790192	0.141395	0.160427
	195.8	0.015759	0.070734	0.123542	0.16582	0.335852	0.465012							195.8	0.302223	0.0348825	0.0566533	0.0823023	0.109725	0.145693							195.8	0.404875	0.0286952	0.055929	0.0795036	0.142493	0.161116
	196	0.015598	0.070252	0.123661	0.16564	0.335859	0.465429							196	0.302395	0.0346088	0.0565962	0.0819065	0.110199	0.145466							196	0.405097	0.0284915	0.0560977	0.0794845	0.142039	0.161313
	196.2	0.015365	0.070343	0.12353	0.165417	0.335935	0.466158							196.2	0.302812	0.0345814	0.0564722	0.0818151	0.110669	0.145479							196.2	0.405218	0.0284668	0.0562787	0.0792551	0.141972	0.161368
	196.4	0.015065	0.070411	0.123859	0.165402	0.335974	0.466983							196.4	0.30291	0.0341401	0.0561425	0.0815694	0.1108	0.145071							196.4	0.405692	0.0287587	0.0562197	0.0795277	0.14224	0.162243
	196.6	0.015059	0.070373	0.124145	0.165132	0.335861	0.467325							196.6	0.302877	0.0339628	0.0561639	0.0811476	0.111143	0.144816							196.6	0.405782	0.0290661	0.0565879	0.080222	0.142486	0.162901
	196.8	0.015546	0.070278	0.123881	0.16477	0.336081	0.467667							196.8	0.302834	0.0335661	0.0559497	0.080617	0.111598	0.144842							196.8	0.40527	0.0286349	0.0559719	0.0799096	0.141945	0.162619
	197	0.015907	0.070443	0.123828	0.165047	0.336691	0.467903							197	0.302829	0.033434	0.0558522	0.0807162	0.111421	0.145055							197	0.405657	0.0292466	0.0559491	0.0799348	0.141669	0.163312
	197.2	0.01667	0.070803	0.124275	0.165187	0.337134	0.468363							197.2	0.302768	0.0336777	0.055445	0.0811717	0.111567	0.145683							197.2	0.405514	0.0293557	0.0558446	0.0799369	0.141682	0.163551
	197.4	0.017376	0.071329	0.124857	0.165757	0.338216	0.468915							197.4	0.302874	0.0340325	0.055535	0.0811323	0.111688	0.146241							197.4	0.405843	0.0292593	0.0557201	0.080241	0.141362	0.163917
	197.6	0.017418	0.071609	0.12466	0.165402	0.338455	0.46924							197.6	0.302774	0.0341751	0.0555476	0.0811156	0.11142	0.146548							197.6	0.406185	0.0295461	0.0560329	0.0806618	0.141471	0.164347
	197.8	0.017774	0.071844	0.125052	0.165768	0.338988	0.470282							197.8	0.302764	0.0342937	0.0556087	0.0810169	0.110924	0.146741							197.8	0.406204	0.0298272	0.0560749	0.0803626	0.141632	0.164109
	198	0.018133	0.072465	0.125254	0.16604	0.339359	0.471007							198	0.302884	0.0344515	0.0560057	0.0814104	0.110669	0.147022							198	0.406453	0.0297026	0.0559856	0.0797476	0.141231	0.164457
	198.2	0.017511	0.072253	0.124914	0.166023	0.339065	0.471015							198.2	0.302852	0.0342209	0.0561388	0.0815336	0.110936	0.147083							198.2	0.40666	0.0298301	0.0557062	0.0794938	0.141199	0.164267
	198.4	0.017038	0.072137	0.124631	0.165833	0.338845	0.471002							198.4	0.30351	0.0349156	0.0568117	0.0818032	0.111705	0.147594							198.4	0.406605	0.0292765	0.055264	0.0795243	0.141329	0.16379
	198.6	0.016852	0.071618	0.124262	0.165642	0.338746	0.471382							198.6	0.304079	0.0352584	0.0569208	0.0819891	0.111593	0.148026							198.6	0.407182	0.0294327	0.0552156	0.0796354	0.141463	0.163897
	198.8	0.0167	0.072089	0.123865	0.165993	0.338671	0.471514							198.8	0.304681	0.0358437	0.0569069	0.0821338	0.111701	0.148238							198.8	0.407134	0.0288621	0.0553845	0.0796276	0.141561	0.163763
	199	0.016644	0.072552	0.124019	0.166021	0.339184	0.471685							199	0.304794	0.0358585	0.0571395	0.0821346	0.111561	0.148175							199	0.407338	0.0285384	0.0555244	0.0799968	0.141714	0.163703
	199.2	0.016277	0.072554	0.123985	0.165509	0.339371	0.471716							199.2	0.304843	0.0357354	0.0570825	0.0817032	0.111267	0.148009							199.2	0.407697	0.0286169	0.05588	0.0802345	0.142398	0.164156
	199.4	0.016372	0.072655	0.124379	0.165844	0.339583	0.471683							199.4	0.304849	0.0355294	0.056983	0.0813855	0.110564	0.147754							199.4	0.40779	0.0287946	0.0559541	0.0800498	0.142461	0.164031
	199.6	0.01659	0.072736	0.124607	0.165867	0.339641	0.472086							199.6	0.30601	0.0351228	0.0575053	0.0815164	0.110295	0.148513							199.6	0.407797	0.0287387	0.0561023	0.0805584	0.143021	0.163681
	199.8	0.016366	0.072957	0.124849	0.166155	0.339547	0.472427							199.8	0.306169	0.0345927	0.0571836	0.0811831	0.109702	0.148131							199.8	0.408068	0.028362	0.0560109	0.0803532	0.143099	0.1634
	200	0.015667	0.072902	0.124794	0.165927	0.339185	0.472873							200	0.306444	0.0346908	0.0573019	0.0813766	0.109973	0.148313							200	0.40791	0.0282779	0.056003	0.0803766	0.142758	0.162514
	200.2	0.015601	0.073415	0.125076	0.165769	0.339433	0.473507							200.2	0.306638	0.0344942	0.0572628	0.081325	0.109901	0.14829							200.2	0.407771	0.0282627	0.0556023	0.0803336	0.1428	0.162349
	200.4	0.015794	0.073697	0.125652	0.166353	0.340089	0.474025							200.4	0.306449	0.0343365	0.057221	0.0808207	0.109693	0.148119							200.4	0.407809	0.0280798	0.0558069	0.0805823	0.142736	0.162593
	200.6	0.015996	0.073792	0.126131	0.166371	0.340603	0.474241							200.6	0.306391	0.0341889	0.0568703	0.0804394	0.109866	0.148008							200.6	0.40739	0.0278878	0.0557842	0.0806596	0.14272	0.162606
	200.8	0.016102	0.07365	0.12607	0.166712	0.341094	0.474844							200.8	0.306502	0.0340986	0.0569187	0.0807808	0.110393	0.147919							200.8	0.407711	0.0280095	0.0558035	0.080166	0.142328	0.162716
	201	0.016523	0.073668	0.126379	0.167506	0.342237	0.475344							201	0.306902	0.0349328	0.0571183	0.0809142	0.110621	0.148139							201	0.408409	0.0286117	0.0560213	0.080311	0.142722	0.162906
	201.2	0.01672	0.073924	0.126427	0.168048	0.343004	0.475484							201.2	0.306776	0.0349504	0.0572316	0.0808394	0.110825	0.148216							201.2	0.409027	0.0287137	0.0563006	0.0807617	0.1426	0.163155
	201.4	0.016721	0.073911	0.126627	0.168625	0.343084	0.475728							201.4	0.307097	0.0351199	0.057303	0.0810296	0.110826	0.147965							201.4	0.409794	0.0285708	0.0565682	0.0811738	0.142495	0.163284
	201.6	0.016618	0.073824	0.126783	0.168604	0.343086	0.47646							201.6	0.307517	0.0350801	0.0578262	0.081553	0.111213	0.147387							201.6	0.410212	0.0285494	0.0563731	0.0808049	0.142707	0.163404
	201.8	0.017064	0.07408	0.126984	0.169258	0.343626	0.477296							201.8	0.30761	0.0350935	0.0578187	0.0817687	0.11104	0.147575							201.8	0.410678	0.0285011	0.0562563	0.0802466	0.143104	0.163268
	202	0.016642	0.073897	0.126826	0.169783	0.344063	0.477645							202	0.308282	0.0354196	0.0585551	0.0827252	0.111749	0.147668							202	0.411004	0.0286021	0.0564165	0.0804021	0.142802	0.163617
	202.2	0.016289	0.073666	0.126305	0.170063	0.344115	0.477581							202.2	0.308704	0.0349827	0.0586397	0.0826211	0.112027	0.147313							202.2	0.411304	0.0285201	0.0563185	0.0805831	0.142565	0.163563
	202.4	0.016276	0.073619	0.126268	0.170227	0.344612	0.477861							202.4	0.309786	0.0354484	0.0596085	0.0828188	0.112293	0.148107							202.4	0.411797	0.0279771	0.056004	0.0808215	0.142737	0.163871
	202.6	0.016275	0.073427	0.126498	0.170683	0.345359	0.478263							202.6	0.310176	0.0356864	0.0599657	0.0831099	0.112221	0.148082							202.6	0.4125	0.0283503	0.0563136	0.0809202	0.143046	0.164718
	202.8	0.016338	0.073511	0.126618	0.170881	0.346116	0.478577							202.8	0.310751	0.0357779	0.0602527	0.0832964	0.112606	0.148315							202.8	0.412946	0.0281967	0.0564711	0.0810164	0.143212	0.165156
	203	0.016351	0.073506	0.126847	0.170531	0.346197	0.478837							203	0.31131	0.0358817	0.0610972	0.0838686	0.112721	0.149016							203	0.413207	0.0281079	0.0564543	0.0805774	0.143324	0.16553
	203.2	0.01672	0.073521	0.127057	0.170818	0.346289	0.478729							203.2	0.312444	0.0359792	0.0614127	0.0842283	0.112828	0.149698							203.2	0.413501	0.0286054	0.0566842	0.0806234	0.143322	0.165743
	203.4	0.016919	0.073355	0.127468	0.170544	0.346202	0.478311							203.4	0.313089	0.0357715	0.0614176	0.0842906	0.112812	0.150254							203.4	0.414315	0.0290958	0.0567579	0.0808914	0.143558	0.166084
	203.6	0.017058	0.073642	0.128057	0.170319	0.3463	0.47859							203.6	0.314219	0.0358717	0.0616606	0.084249	0.1136	0.151282							203.6	0.414317	0.0293054	0.0567583	0.0809572	0.143684	0.166288
	203.8	0.017476	0.073639	0.128576	0.170788	0.346749	0.479402							203.8	0.314332	0.0355018	0.0607824	0.084033	0.113324	0.150821							203.8	0.414453	0.0294365	0.056859	0.0806022	0.143646	0.166178
	204	0.017661	0.073583	0.128629	0.170184	0.346682	0.479643							204	0.314342	0.0359545	0.060272	0.0840327	0.113369	0.151563							204	0.414713	0.0299258	0.0567954	0.0803698	0.143861	0.166127
	204.2	0.017977	0.073799	0.129294	0.169863	0.346938	0.479971							204.2	0.314547	0.0360555	0.0598584	0.0840218	0.113465	0.152097							204.2	0.415101	0.0300003	0.0569211	0.0804851	0.144156	0.166471
	204.4	0.017882	0.0742	0.129277	0.170506	0.347126	0.480075							204.4	0.315148	0.0361631	0.0596445	0.0842163	0.114036	0.152359							204.4	0.415174	0.0299298	0.0567508	0.08051	0.144156	0.166472
	204.6	0.018373	0.074443	0.129505	0.170679	0.34721	0.481105							204.6	0.315512	0.0363166	0.0591121	0.0842182	0.114319	0.152719							204.6	0.415552	0.030318	0.0570874	0.0807644	0.144994	0.166779
	204.8	0.018293	0.073967	0.129244	0.170642	0.347031	0.481827							204.8	0.31521	0.0360374	0.0591376	0.0842219	0.114343	0.152403							204.8	0.415686	0.0310278	0.0571546	0.0810879	0.145125	0.166257
	205	0.018529	0.074376	0.129717	0.171243	0.347644	0.482599							205	0.315273	0.0361774	0.0594209	0.0840671	0.114878	0.152322							205	0.415637	0.030988	0.0571349	0.0814375	0.145235	0.166245
	205.2	0.018686	0.074573	0.129646	0.171677	0.347454	0.483199							205.2	0.31537	0.0357396	0.0594934	0.0835177	0.115164	0.152318							205.2	0.416088	0.0311504	0.0574472	0.0819105	0.145226	0.16691
	205.4	0.018783	0.074036	0.129405	0.171691	0.34755	0.48369							205.4	0.315319	0.0353899	0.0595321	0.0833697	0.115671	0.152174							205.4	0.416406	0.0309234	0.0571695	0.0823291	0.14553	0.167295
	205.6	0.018481	0.073571	0.129026	0.171715	0.347631	0.484009							205.6	0.315387	0.0351239	0.0599723	0.0829959	0.115527	0.151953							205.6	0.416351	0.0308642	0.0571098	0.0822578	0.145978	0.167228
	205.8	0.01837	0.073375	0.128795	0.171577	0.347612	0.483982							205.8	0.315507	0.0349735	0.0599787	0.0829895	0.115276	0.152318							205.8	0.416498	0.0309871	0.0571881	0.0825556	0.145988	0.167196
	206	0.018222	0.07377	0.128352	0.171942	0.34812	0.484417							206	0.315711	0.0346945	0.060197	0.082873	0.115118	0.151589							206	0.416917	0.0311703	0.0572653	0.0832275	0.145391	0.167351
	206.2	0.018513	0.074159	0.128299	0.172146	0.348462	0.484851							206.2	0.315661	0.03411	0.0601934	0.0827386	0.114677	0.151498							206.2	0.417167	0.030767	0.0570255	0.0828022	0.145276	0.167014
	206.4	0.018175	0.07384	0.128295	0.172219	0.348455	0.484727							206.4	0.316287	0.0348703	0.0610856	0.0832503	0.114874	0.152295							206.4	0.417837	0.0309158	0.0569124	0.0826275	0.145618	0.167388
	206.6	0.018003	0.073826	0.128337	0.172538	0.348566	0.484814							206.6	0.316642	0.034954	0.06143	0.0832453	0.114922	0.152176							206.6	0.418473	0.0305925	0.0568078	0.0821873	0.145623	0.167475
	206.8	0.017882	0.073707	0.128031	0.172348	0.34862	0.485001							206.8	0.316696	0.0350415	0.0611443	0.0830736	0.114768	0.152186							206.8	0.418785	0.0302158	0.0566263	0.0816849	0.145512	0.167554
	207	0.017367	0.07367	0.127983	0.172224	0.348075	0.484714							207	0.316903	0.0356282	0.061437	0.0834442	0.114639	0.152268							207	0.419381	0.0304213	0.0570204	0.0817299	0.14574	0.167903
	207.2	0.01739	0.073387	0.127955	0.172201	0.348314	0.484456							207.2	0.317327	0.035662	0.0610301	0.0832883	0.114703	0.151999							207.2	0.420409	0.0310666	0.0575038	0.0820179	0.145747	0.168529
	207.4	0.017178	0.073374	0.12812	0.171946	0.348683	0.484309							207.4	0.317364	0.0361076	0.0606529	0.083095	0.114591	0.151215							207.4	0.421172	0.0313621	0.0583712	0.0823627	0.146426	0.169102
	207.6	0.017549	0.073891	0.128422	0.172094	0.349621	0.485139							207.6	0.317428	0.0364119	0.0601343	0.0830557	0.114744	0.150682							207.6	0.420915	0.0313001	0.0584038	0.0818438	0.145847	0.16872
	207.8	0.017354	0.07355	0.128572	0.171988	0.350306	0.485736							207.8	0.317512	0.0362244	0.0589399	0.0832206	0.113885	0.150844							207.8	0.421295	0.030813	0.058586	0.0815579	0.145819	0.168608
	208	0.016898	0.073455	0.128239	0.171833	0.350391	0.485737							208	0.31727	0.0367076	0.0584831	0.0835508	0.113791	0.151375							208	0.421708	0.031135	0.0587823	0.0816802	0.146394	0.168748
	208.2	0.016618	0.073672	0.128378	0.171727	0.350722	0.486055							208.2	0.317763	0.0370742	0.0583005	0.0840717	0.114239	0.151748							208.2	0.42188	0.0312457	0.0588494	0.0820337	0.14658	0.168567
	208.4	0.016419	0.074153	0.128542	0.171853	0.351391	0.48666							208.4	0.318215	0.0372873	0.0583065	0.0849237	0.114867	0.152015							208.4	0.421856	0.031045	0.0584371	0.0821893	0.146371	0.168473
	208.6	0.016412	0.074288	0.12901	0.171696	0.351771	0.487654							208.6	0.318081	0.0373599	0.0580238	0.0850645	0.114749	0.152633							208.6	0.422244	0.031133	0.0587908	0.0825113	0.146791	0.168582
	208.8	0.016253	0.073877	0.129406	0.1714	0.35189	0.487832							208.8	0.317838	0.0371473	0.0577122	0.0850855	0.114714	0.152448							208.8	0.421818	0.0310444	0.0584569	0.0830795	0.146734	0.168384
	209	0.016288	0.074173	0.129694	0.171824	0.352492	0.488057							209	0.318529	0.0377944	0.0581792	0.0854326	0.115635	0.153539							209	0.421697	0.0305535	0.0582351	0.0830382	0.146463	0.168242
	209.2	0.016553	0.07405	0.129861	0.171853	0.352633	0.488259							209.2	0.318954	0.0380624	0.0581683	0.0855259	0.116063	0.153675							209.2	0.422013	0.0306047	0.0583706	0.0835808	0.146885	0.168577
	209.4	0.016578	0.073571	0.129838	0.172012	0.352594	0.488281							209.4	0.318822	0.0380605	0.0582174	0.0853636	0.11605	0.153986							209.4	0.422165	0.0304216	0.058603	0.0840478	0.147104	0.168651
	209.6	0.016702	0.073783	0.12983	0.172352	0.35271	0.488436							209.6	0.318907	0.0380561	0.0583683	0.0854324	0.115765	0.153963							209.6	0.422233	0.0305141	0.0587732	0.0833732	0.146712	0.168188
	209.8	0.016989	0.07438	0.130296	0.172555	0.353387	0.488431							209.8	0.319042	0.0381319	0.0584525	0.0854878	0.115792	0.154073							209.8	0.422506	0.0303312	0.0580425	0.083463	0.146212	0.167775
	210	0.017376	0.07522	0.130178	0.172908	0.353934	0.488991							210	0.318936	0.0384796	0.0589046	0.0852793	0.116069	0.154175							210	0.422962	0.0307999	0.0582855	0.0837972	0.146815	0.168394
	210.2	0.017045	0.075071	0.12991	0.172818	0.353513	0.4892							210.2	0.319046	0.0386906	0.0596662	0.0855627	0.11609	0.154833							210.2	0.423097	0.0305202	0.0579937	0.0833766	0.147252	0.167987
	210.4	0.016935	0.075008	0.129819	0.173441	0.353472	0.488941							210.4	0.319045	0.0389355	0.0600286	0.0856019	0.116362	0.155033							210.4	0.423526	0.0305099	0.0578941	0.0833	0.14731	0.168181
	210.6	0.016632	0.074998	0.129773	0.173702	0.353526	0.489077							210.6	0.319168	0.0389446	0.0604444	0.0854912	0.11662	0.155371							210.6	0.423587	0.0299239	0.0573366	0.0825768	0.147282	0.168018
	210.8	0.016456	0.074966	0.129535	0.173624	0.353732	0.4893							210.8	0.319194	0.0389776	0.0603854	0.0851476	0.116583	0.155087							210.8	0.423792	0.0297688	0.0571679	0.082196	0.14765	0.16822
	211	0.017065	0.075519	0.129674	0.174266	0.35425	0.48955							211	0.319182	0.0389232	0.060456	0.0848578	0.11642	0.154805							211	0.424686	0.0301727	0.0574993	0.0825645	0.148629	0.168949
	211.2	0.017137	0.075541	0.12927	0.174456	0.354738	0.489311							211.2	0.319052	0.0383422	0.060347	0.0845621	0.116462	0.153983							211.2	0.425049	0.0299997	0.0573226	0.0827155	0.149219	0.169047
	211.4	0.017211	0.075894	0.129214	0.174352	0.355396	0.489794							211.4	0.319162	0.0377082	0.0599036	0.0839883	0.116622	0.153488							211.4	0.425087	0.0299731	0.0575233	0.0825588	0.149532	0.168618
	211.6	0.01707	0.076175	0.129585	0.174138	0.355902	0.490292							211.6	0.319482	0.036877	0.0599283	0.083897	0.116742	0.15375							211.6	0.424977	0.030145	0.0572022	0.0820709	0.149377	0.168534
	211.8	0.016675	0.075701	0.129727	0.174171	0.356388	0.490777							211.8	0.319837	0.0362824	0.0597819	0.0840073	0.116691	0.154721							211.8	0.425674	0.0304383	0.0577076	0.0822058	0.149891	0.168869
	212	0.016398	0.075886	0.12955	0.174272	0.356418	0.491371							212	0.319952	0.0359792	0.0599318	0.0842979	0.116386	0.155055							212	0.425861	0.0315853	0.0579888	0.0825803	0.150222	0.169617
	212.2	0.016251	0.075599	0.129802	0.173525	0.356675	0.492003							212.2	0.320086	0.0355739	0.0598561	0.0846648	0.116375	0.155477							212.2	0.426433	0.0319683	0.0584541	0.0831912	0.150249	0.169681
	212.4	0.016374	0.075615	0.13044	0.173557	0.357305	0.493107							212.4	0.320131	0.0352367	0.0598542	0.0849899	0.116331	0.155436							212.4	0.426899	0.0317419	0.0588373	0.0836939	0.150671	0.169784
	212.6	0.016781	0.075481	0.130642	0.17368	0.357105	0.493532							212.6	0.320164	0.0352522	0.0597362	0.0847209	0.116135	0.155409							212.6	0.427309	0.0315665	0.058666	0.0840203	0.151003	0.16985
	212.8	0.017442	0.075386	0.13123	0.174079	0.357601	0.494047							212.8	0.32055	0.0355728	0.0595923	0.0846569	0.115912	0.154937							212.8	0.427329	0.0314723	0.0585386	0.0840546	0.150854	0.169775
	213	0.017638	0.075532	0.131544	0.174203	0.357791	0.494618							213	0.320989	0.0362207	0.0602419	0.0854236	0.116607	0.154867							213	0.42759	0.0315704	0.0586132	0.0838304	0.150772	0.169593
	213.2	0.017947	0.075256	0.131729	0.174084	0.358014	0.494901							213.2	0.32107	0.0366279	0.0603882	0.0853559	0.116536	0.15438							213.2	0.427809	0.0315674	0.05901	0.0837253	0.150527	0.170146
	213.4	0.018055	0.075453	0.13189	0.174588	0.358317	0.495491							213.4	0.320849	0.0366257	0.0600333	0.0852539	0.116026	0.154126							213.4	0.42795	0.0315877	0.0593305	0.0837357	0.150128	0.170127
	213.6	0.018091	0.075441	0.132019	0.174775	0.35845	0.496114							213.6	0.320399	0.0367862	0.0599035	0.0853191	0.115922	0.153387							213.6	0.427791	0.0311368	0.0589577	0.0833108	0.149656	0.169504
	213.8	0.017793	0.075537	0.132445	0.175253	0.359052	0.496732							213.8	0.320964	0.0376866	0.0604036	0.0857114	0.116008	0.153568							213.8	0.427833	0.0309525	0.0584274	0.0838776	0.149266	0.169684
	214	0.017616	0.075731	0.131832	0.175301	0.358677	0.496877							214	0.321082	0.0380017	0.0606884	0.086032	0.116354	0.153848							214	0.428172	0.0308302	0.0584629	0.0836918	0.14907	0.169976
	214.2	0.017504	0.076132	0.132131	0.175777	0.358913	0.497673							214.2	0.321324	0.03763	0.0605446	0.0862311	0.116186	0.153971							214.2	0.428095	0.030099	0.0576271	0.0830175	0.148519	0.169351
	214.4	0.018049	0.076351	0.132396	0.176105	0.359937	0.497989							214.4	0.321892	0.0379532	0.0603505	0.0866366	0.116664	0.154648							214.4	0.428135	0.0295576	0.0574525	0.0826474	0.147968	0.169718
	214.6	0.01787	0.076262	0.132414	0.175833	0.360096	0.498025							214.6	0.323358	0.038576	0.0608723	0.0869559	0.117518	0.15528							214.6	0.428071	0.029346	0.0571737	0.0823093	0.147825	0.169766
	214.8	0.018386	0.076635	0.132319	0.176406	0.360861	0.498347							214.8	0.323553	0.0381121	0.0606783	0.0864455	0.117265	0.154761							214.8	0.428703	0.0290134	0.0572507	0.082116	0.148293	0.170285
	215	0.018668	0.076669	0.132247	0.176839	0.361301	0.498293							215	0.323835	0.038087	0.0605383	0.0865345	0.117534	0.155105							215	0.429032	0.0288305	0.0570977	0.0825669	0.148675	0.17027
	215.2	0.01823	0.076511	0.132059	0.176899	0.361279	0.498336							215.2	0.324466	0.0383388	0.0606802	0.0867831	0.118359	0.155501							215.2	0.429387	0.029086	0.0573667	0.0831154	0.149052	0.170394
	215.4	0.017944	0.076462	0.132193	0.176547	0.361433	0.498606							215.4	0.325367	0.0380102	0.0608613	0.0870882	0.118951	0.156515							215.4	0.429616	0.0299382	0.0580735	0.083441	0.149196	0.170619
	215.6	0.017529	0.075885	0.132035	0.176626	0.361604	0.498959							215.6	0.326025	0.0379913	0.0616503	0.08763	0.119137	0.157356							215.6	0.4302	0.0307464	0.0584658	0.0842405	0.149703	0.17189
	215.8	0.017273	0.075334	0.131856	0.176633	0.362052	0.49934							215.8	0.326445	0.0379575	0.061866	0.0877452	0.119445	0.158207							215.8	0.431109	0.0314621	0.0589793	0.0852828	0.15002	0.172449
	216	0.017384	0.074798	0.131633	0.17652	0.362095	0.499713							216	0.32666	0.0379314	0.0617103	0.08801	0.1196	0.158853							216	0.431579	0.0324156	0.0597867	0.0861848	0.150551	0.173402
	216.2	0.017374	0.074259	0.131893	0.176843	0.362223	0.499892							216.2	0.326514	0.0373796	0.0615053	0.0877423	0.119832	0.158742							216.2	0.432402	0.0326697	0.0604018	0.0871119	0.15116	0.173332
	216.4	0.017866	0.074031	0.1319	0.176945	0.362119	0.50025							216.4	0.326685	0.0373503	0.0612111	0.0877003	0.119911	0.158479							216.4	0.433084	0.0326317	0.060332	0.0877866	0.151827	0.173563
	216.6	0.018019	0.07363	0.132159	0.177261	0.362013	0.500095							216.6	0.32661	0.0368361	0.0608182	0.0875021	0.119648	0.158106							216.6	0.4339	0.0332098	0.060609	0.0884825	0.152585	0.1741
	216.8	0.017717	0.073711	0.132533	0.177346	0.362404	0.500391							216.8	0.326521	0.0366033	0.0603275	0.0871413	0.119709	0.158044							216.8	0.434142	0.0336188	0.0608571	0.0884563	0.152948	0.174163
	217	0.017558	0.073721	0.13269	0.176579	0.362201	0.500539							217	0.326578	0.0367135	0.0602679	0.0869808	0.119836	0.158023							217	0.434306	0.0341214	0.0614599	0.0883693	0.15351	0.174023
	217.2	0.01758	0.073743	0.132741	0.176731	0.362402	0.500791							217.2	0.326207	0.0368325	0.0603881	0.086428	0.119443	0.158319							217.2	0.434329	0.0340761	0.0613586	0.0886836	0.153143	0.173732
	217.4	0.017868	0.07464	0.133543	0.177181	0.362875	0.50145							217.4	0.325942	0.0363976	0.0599588	0.086147	0.119568	0.158194							217.4	0.434548	0.0342934	0.0612452	0.08938	0.153511	0.174079
	217.6	0.017914	0.074815	0.133601	0.177619	0.363224	0.501907							217.6	0.325563	0.0362765	0.0598675	0.0856853	0.119511	0.15817							217.6	0.434102	0.0336841	0.0606639	0.0888582	0.153361	0.173397
	217.8	0.017941	0.075375	0.133946	0.17798	0.363835	0.502432							217.8	0.325641	0.0360085	0.0600017	0.0856046	0.119113	0.158325							217.8	0.434042	0.0335958	0.0600171	0.0884748	0.152921	0.173551
	218	0.01799	0.075809	0.133639	0.177814	0.363792	0.503085							218	0.325369	0.035557	0.059944	0.0850324	0.118668	0.158199							218	0.434448	0.0331853	0.059829	0.087748	0.152837	0.173289
	218.2	0.018728	0.076611	0.13461	0.178529	0.364956	0.504451							218.2	0.325607	0.0355256	0.059797	0.084795	0.118291	0.158416							218.2	0.434683	0.0330978	0.0596108	0.0874514	0.152941	0.173614
	218.4	0.019014	0.076713	0.134542	0.178515	0.365165	0.504876							218.4	0.326409	0.0356556	0.0601412	0.0850735	0.118495	0.158819							218.4	0.434364	0.032338	0.0596851	0.087091	0.1527	0.173457
	218.6	0.019354	0.07721	0.134607	0.178742	0.365662	0.50559							218.6	0.326395	0.0357695	0.0600938	0.0847235	0.118313	0.158454							218.6	0.434712	0.0320249	0.0593465	0.0870258	0.152851	0.173271
	218.8	0.019318	0.077915	0.134644	0.179055	0.36647	0.506114							218.8	0.326032	0.0354932	0.0596694	0.0845579	0.117935	0.158135							218.8	0.435306	0.0315748	0.0594462	0.0867736	0.152968	0.173616
	219	0.018909	0.07802	0.134388	0.179274	0.366604	0.506249							219	0.326718	0.0361845	0.0599371	0.0852336	0.118009	0.158444							219	0.435475	0.031421	0.0593162	0.0869449	0.153329	0.173546
	219.2	0.018767	0.078342	0.134815	0.179735	0.367222	0.506969							219.2	0.326755	0.0360281	0.0597438	0.085009	0.117822	0.158343							219.2	0.435663	0.0313476	0.0601492	0.0867615	0.153268	0.17415
	219.4	0.01837	0.077992	0.134561	0.179387	0.368078	0.507091							219.4	0.327063	0.0358497	0.0600415	0.0848685	0.117747	0.158161							219.4	0.435745	0.0311324	0.0598327	0.0860861	0.152583	0.173978
	219.6	0.018168	0.077554	0.134005	0.179424	0.368219	0.507617							219.6	0.327546	0.0362524	0.0604959	0.0847203	0.117898	0.158055							219.6	0.436126	0.0310717	0.0598906	0.0858784	0.15212	0.174321
	219.8	0.018472	0.078195	0.134652	0.18001	0.368877	0.508035							219.8	0.327924	0.0366304	0.060634	0.0851345	0.11822	0.158871							219.8	0.436641	0.0312802	0.0600145	0.0861014	0.1515	0.17437
	220	0.018647	0.077808	0.134762	0.180112	0.368941	0.508759							220	0.328405	0.0367689	0.0604401	0.0857736	0.11849	0.158977							220	0.43687	0.0311343	0.060119	0.0857814	0.151095	0.173962
	220.2	0.018652	0.077956	0.134654	0.180761	0.368906	0.508801							220.2	0.328568	0.03649	0.0603563	0.0859956	0.118105	0.158804							220.2	0.437626	0.0313631	0.0603173	0.0861572	0.151355	0.174056
	220.4	0.018731	0.07785	0.134456	0.180666	0.368849	0.508999							220.4	0.328425	0.0363427	0.0600641	0.0860715	0.117704	0.158927							220.4	0.4378	0.0314071	0.0601061	0.0861797	0.151257	0.174242
	220.6	0.018511	0.077879	0.134545	0.180688	0.368914	0.508831							220.6	0.328427	0.0363576	0.0599719	0.0863975	0.117553	0.159008							220.6	0.438482	0.0320485	0.0606533	0.0861508	0.151714	0.174635
	220.8	0.018495	0.078494	0.134469	0.180483	0.368677	0.508627							220.8	0.328484	0.0364285	0.0601392	0.0864557	0.117568	0.159493							220.8	0.43851	0.031519	0.0605754	0.085783	0.151454	0.174342
	221	0.018356	0.078379	0.134621	0.179943	0.368467	0.508722							221	0.329101	0.0368429	0.0605866	0.0865565	0.117981	0.16017							221	0.438987	0.0319386	0.0612153	0.0860178	0.151566	0.174657
	221.2	0.018052	0.078201	0.134842	0.180055	0.368567	0.508255							221.2	0.329045	0.0365042	0.0612178	0.0864814	0.11846	0.160838							221.2	0.439182	0.0320171	0.0610154	0.0866089	0.151633	0.174768
	221.4	0.01833	0.07845	0.135613	0.180103	0.36879	0.50809							221.4	0.329051	0.0361148	0.0611155	0.0863898	0.1188	0.160999							221.4	0.439398	0.0326202	0.061165	0.0869484	0.151904	0.175635
	221.6	0.018315	0.078159	0.135401	0.180336	0.368873	0.507971							221.6	0.328896	0.0358059	0.0612306	0.086321	0.118501	0.160906							221.6	0.439383	0.0325031	0.0611124	0.086546	0.152013	0.175309
	221.8	0.018089	0.077896	0.135654	0.1806	0.368416	0.508444							221.8	0.328765	0.0356175	0.0618147	0.0864663	0.118217	0.160817							221.8	0.439852	0.0327887	0.0610098	0.0867247	0.152281	0.175414
	222	0.01817	0.077568	0.135848	0.181097	0.368519	0.50929							222	0.328974	0.035914	0.0619555	0.0865136	0.118267	0.16082							222	0.440466	0.0330421	0.0609238	0.0870144	0.1526	0.175799
	222.2	0.018523	0.077458	0.136586	0.181414	0.368683	0.509337							222.2	0.329507	0.035902	0.0617658	0.0862825	0.118757	0.161376							222.2	0.440628	0.0328348	0.0607989	0.0871172	0.152874	0.176141
	222.4	0.018065	0.077138	0.136202	0.180974	0.368451	0.509146							222.4	0.329705	0.0354076	0.0614655	0.0865295	0.118774	0.160981							222.4	0.44082	0.0327565	0.0603053	0.0872963	0.153104	0.176097
	222.6	0.017993	0.077149	0.136232	0.180662	0.368941	0.509406							222.6	0.32983	0.0356195	0.0611259	0.0863515	0.11877	0.160574							222.6	0.441585	0.0331305	0.0605058	0.0873648	0.153801	0.176608
	222.8	0.017233	0.076822	0.136284	0.180448	0.369134	0.50903							222.8	0.330259	0.03569	0.0610841	0.0866473	0.119066	0.160382							222.8	0.44168	0.0329422	0.0604851	0.0872235	0.153828	0.17692
	223	0.01701	0.076533	0.136351	0.180856	0.369715	0.509208							223	0.330594	0.0362148	0.0611297	0.0866108	0.119092	0.160063							223	0.441687	0.0323799	0.0601908	0.0870065	0.153775	0.177073
	223.2	0.017144	0.076487	0.136773	0.181028	0.370348	0.509873							223.2	0.331181	0.0364461	0.0612289	0.0866221	0.119829	0.160178							223.2	0.441947	0.0320162	0.0607527	0.0866582	0.153043	0.177184
	223.4	0.017211	0.076494	0.13721	0.181284	0.371081	0.510297							223.4	0.331588	0.0372262	0.0611416	0.0863929	0.120148	0.159698							223.4	0.44205	0.0319758	0.0604661	0.0862953	0.152553	0.176636
	223.6	0.017534	0.076882	0.137644	0.181894	0.371315	0.511442							223.6	0.332126	0.0378643	0.061274	0.0866862	0.12069	0.159758							223.6	0.442425	0.0318424	0.061015	0.0868745	0.152414	0.176661
	223.8	0.017987	0.077524	0.138245	0.182986	0.372357	0.512621							223.8	0.332563	0.0384064	0.0613608	0.0873093	0.120731	0.160147							223.8	0.442493	0.0317713	0.0609799	0.0872436	0.152204	0.176457
	224	0.018045	0.077148	0.137797	0.182945	0.372542	0.513175							224	0.332537	0.0383562	0.0613413	0.087396	0.120935	0.159383							224	0.44231	0.0316186	0.0609628	0.0869843	0.152155	0.175848
	224.2	0.018268	0.077745	0.137707	0.183439	0.373103	0.513352							224.2	0.332672	0.0386872	0.0620142	0.0877871	0.12102	0.160105							224.2	0.442545	0.0319945	0.0609736	0.0876212	0.152525	0.176562
	224.4	0.018387	0.078239	0.138032	0.183556	0.373671	0.513921							224.4	0.332867	0.0387728	0.061978	0.0879463	0.121117	0.160246							224.4	0.442599	0.0322848	0.0607927	0.0874249	0.152448	0.176448
	224.6	0.018327	0.078156	0.137879	0.183523	0.373596	0.514232							224.6	0.333258	0.0388803	0.0620806	0.0884866	0.121525	0.160201							224.6	0.443387	0.032478	0.0611472	0.0876326	0.15321	0.176765
	224.8	0.017893	0.078276	0.138212	0.183494	0.374061	0.514457							224.8	0.333669	0.0390389	0.062373	0.0885167	0.121971	0.160277							224.8	0.443884	0.0324108	0.0617472	0.0880964	0.153399	0.177202
	225	0.017223	0.077951	0.138754	0.183341	0.374203	0.514894							225	0.333914	0.0390363	0.0623653	0.0886454	0.12252	0.16029							225	0.444931	0.0328439	0.0622765	0.0885084	0.154013	0.177647
	225.2	0.017082	0.078046	0.139013	0.183432	0.374393	0.514801							225.2	0.333769	0.0389256	0.0625555	0.0887446	0.122507	0.160294							225.2	0.445213	0.0330674	0.06233	0.0885889	0.154477	0.177442
	225.4	0.017768	0.078539	0.139508	0.183637	0.374971	0.515502							225.4	0.333574	0.0388512	0.0624513	0.0890231	0.122394	0.160145							225.4	0.445358	0.0331171	0.0621193	0.0884081	0.154266	0.177669
	225.6	0.017967	0.078691	0.139405	0.183674	0.375631	0.515832							225.6	0.333653	0.0388716	0.0625651	0.0889283	0.122567	0.160404							225.6	0.445731	0.0330457	0.0617101	0.0884255	0.154706	0.177653
	225.8	0.017992	0.079057	0.139627	0.184216	0.375816	0.516783							225.8	0.333647	0.0386077	0.0627774	0.08922	0.122512	0.160412							225.8	0.446069	0.0328285	0.0612391	0.0888635	0.155134	0.17786
	226	0.018036	0.078949	0.139885	0.184074	0.37633	0.517288							226	0.334356	0.0385073	0.0626994	0.0889865	0.122953	0.160888							226	0.44645	0.032808	0.06096	0.0890883	0.154729	0.178133
	226.2	0.017526	0.078948	0.139649	0.183639	0.376469	0.517098							226.2	0.33461	0.0377487	0.0624609	0.0890024	0.122425	0.161191							226.2	0.447117	0.0329224	0.0608679	0.0894557	0.155191	0.178523
	226.4	0.01722	0.078834	0.138576	0.183271	0.37654	0.516827							226.4	0.334619	0.0373315	0.0619616	0.0890973	0.121846	0.160954							226.4	0.447496	0.0333705	0.0605851	0.089562	0.155683	0.178641
	226.6	0.017016	0.078707	0.13824	0.18282	0.376696	0.517007							226.6	0.334991	0.0378563	0.062259	0.0894317	0.121965	0.161571							226.6	0.447744	0.0336849	0.0608638	0.089666	0.156252	0.179185
	226.8	0.0172	0.078709	0.137623	0.182319	0.377577	0.51715							226.8	0.334839	0.037685	0.0621735	0.0897701	0.12186	0.162319							226.8	0.448252	0.033797	0.0608474	0.0899904	0.156672	0.179824
	227	0.018001	0.079242	0.137901	0.182976	0.378591	0.518445							227	0.335614	0.0376764	0.0620098	0.0902451	0.122037	0.162305							227	0.448699	0.0342357	0.0612203	0.0904683	0.157046	0.180795
	227.2	0.018083	0.079708	0.138285	0.183258	0.378685	0.518883							227.2	0.336062	0.0378097	0.0618806	0.0904993	0.122262	0.162817							227.2	0.448993	0.0346047	0.0619958	0.090423	0.157254	0.180923
	227.4	0.018307	0.080004	0.138726	0.183554	0.379163	0.5193							227.4	0.335879	0.0375127	0.0612987	0.0900028	0.121614	0.162688							227.4	0.448794	0.0343522	0.0617739	0.0905392	0.157147	0.180372
	227.6	0.018618	0.08017	0.138657	0.183422	0.379692	0.519969							227.6	0.336163	0.0372058	0.0614579	0.0898006	0.121539	0.16278							227.6	0.448544	0.0339562	0.0615302	0.0905388	0.15685	0.180128
	227.8	0.018626	0.080192	0.138459	0.183482	0.38009	0.520477							227.8	0.336396	0.0368033	0.0617277	0.0897038	0.121292	0.162932							227.8	0.448026	0.0341756	0.0612902	0.0901513	0.156719	0.179582
	228	0.018519	0.080217	0.138511	0.183247	0.379877	0.520457							228	0.336676	0.0362511	0.0619701	0.089492	0.121749	0.162992							228	0.447974	0.0340413	0.0612403	0.0899952	0.156503	0.179323
	228.2	0.018725	0.080839	0.138997	0.1836	0.380326	0.521046							228.2	0.337677	0.0360681	0.0626515	0.0896445	0.122218	0.163795							228.2	0.448028	0.0344944	0.0612949	0.0900763	0.156634	0.179511
	228.4	0.018766	0.080977	0.139207	0.184117	0.380426	0.52175							228.4	0.337992	0.0361421	0.0622929	0.0895642	0.122499	0.163769							228.4	0.448268	0.0347338	0.0615388	0.0900466	0.157164	0.179326
	228.6	0.01862	0.081009	0.138862	0.184174	0.380159	0.522117							228.6	0.337773	0.0360841	0.0626114	0.0893781	0.122445	0.163771							228.6	0.448928	0.0342956	0.0617745	0.0903014	0.157631	0.179656
	228.8	0.018537	0.081255	0.139781	0.184503	0.380792	0.522438							228.8	0.337685	0.0367338	0.0627296	0.0893461	0.122452	0.164054							228.8	0.449029	0.0339751	0.0618467	0.0902029	0.157326	0.179404
	229	0.018826	0.080794	0.140079	0.184627	0.38056	0.522836							229	0.337854	0.0368429	0.0627812	0.0894787	0.12234	0.16388							229	0.448968	0.0332674	0.0612412	0.0893429	0.156966	0.178885
	229.2	0.019027	0.081013	0.14054	0.185053	0.380933	0.523009							229.2	0.338451	0.0373674	0.0636216	0.0899077	0.123059	0.164519							229.2	0.448632	0.0327428	0.0610101	0.0890879	0.157246	0.178852
	229.4	0.019374	0.080632	0.140823	0.185345	0.381295	0.523037							229.4	0.338595	0.0377024	0.0639411	0.0901946	0.122923	0.164892							229.4	0.448659	0.0320547	0.0609627	0.0885657	0.156771	0.178869
	229.6	0.019398	0.080423	0.140806	0.185409	0.381018	0.522756							229.6	0.339044	0.038709	0.0644554	0.0900945	0.123517	0.165259							229.6	0.449011	0.0314275	0.060509	0.0886497	0.156694	0.178895
	229.8	0.019014	0.080039	0.140653	0.185926	0.380932	0.522879							229.8	0.33916	0.0384402	0.0651262	0.0902102	0.12365	0.165448							229.8	0.449651	0.0312854	0.060935	0.0891876	0.156555	0.17912
	230	0.018775	0.079563	0.141012	0.186352	0.381241	0.523152							230	0.339888	0.0389615	0.0655237	0.0898757	0.123821	0.165665							230	0.450269	0.0314486	0.060906	0.0891425	0.156271	0.179396
	230.2	0.018515	0.07935	0.140231	0.186759	0.381001	0.52284							230.2	0.340078	0.0391161	0.0653139	0.0899931	0.123669	0.165572							230.2	0.450884	0.0314598	0.0606329	0.0896137	0.156776	0.179607
	230.4	0.018412	0.078949	0.139408	0.186617	0.381134	0.522828							230.4	0.340501	0.039918	0.0655156	0.0903723	0.123824	0.165579							230.4	0.45169	0.031892	0.0610234	0.0897203	0.157064	0.179861
	230.6	0.018844	0.079263	0.13988	0.186896	0.382045	0.52367							230.6	0.340726	0.0402406	0.0660761	0.0911528	0.123996	0.165994							230.6	0.45252	0.0323159	0.0613826	0.0897847	0.157236	0.180315
	230.8	0.01924	0.0794	0.139996	0.187232	0.382651	0.52451							230.8	0.340776	0.0401835	0.0658388	0.091024	0.123987	0.165885							230.8	0.453363	0.0325751	0.0613578	0.0901737	0.157234	0.180705
	231	0.019145	0.079516	0.140471	0.187472	0.382596	0.525203							231	0.341405	0.0404117	0.0657915	0.0910737	0.124309	0.165934							231	0.45393	0.0329302	0.0615269	0.0898763	0.157175	0.180817
	231.2	0.018127	0.079842	0.140328	0.186829	0.382426	0.524995							231.2	0.341215	0.0403152	0.0652655	0.0901916	0.124128	0.165804							231.2	0.453744	0.0326425	0.0613438	0.0894914	0.157213	0.180163
	231.4	0.018373	0.079914	0.140562	0.186849	0.382929	0.525638							231.4	0.341314	0.0404358	0.0648491	0.0899456	0.124454	0.165232							231.4	0.453948	0.0326227	0.0610629	0.0895194	0.157059	0.180675
	231.6	0.018504	0.079976	0.140455	0.186606	0.383392	0.526064							231.6	0.341597	0.0405577	0.0651084	0.0895935	0.124706	0.164879							231.6	0.454101	0.0331777	0.0617552	0.0895721	0.157038	0.18082
	231.8	0.018679	0.080162	0.140826	0.186609	0.38367	0.526475							231.8	0.34184	0.0399461	0.0649048	0.0893963	0.124632	0.16462							231.8	0.454307	0.0332988	0.0623807	0.0893734	0.157243	0.180587
	232	0.018865	0.080587	0.141227	0.186856	0.383798	0.526858							232	0.34232	0.0395866	0.0650486	0.0896517	0.125182	0.164399							232	0.45464	0.0333807	0.062727	0.0896333	0.157745	0.181051
	232.2	0.018994	0.080797	0.141357	0.186889	0.383878	0.527472							232.2	0.342354	0.0391131	0.0647963	0.0894454	0.124741	0.164157							232.2	0.454933	0.0340689	0.0632692	0.0900113	0.158368	0.181895
	232.4	0.019016	0.080985	0.141723	0.187046	0.384093	0.528394							232.4	0.341955	0.0389323	0.0639752	0.0892121	0.124611	0.163902							232.4	0.454793	0.0336538	0.0629998	0.0899633	0.158682	0.18184
	232.6	0.018955	0.080744	0.141682	0.186532	0.383835	0.528839							232.6	0.341941	0.0388853	0.0640454	0.0892647	0.124411	0.164397							232.6	0.455177	0.0340943	0.0633235	0.0903059	0.158543	0.182365
	232.8	0.018873	0.080178	0.142011	0.186492	0.383957	0.529438							232.8	0.341745	0.0388224	0.0636853	0.0893853	0.124363	0.164351							232.8	0.455125	0.0346207	0.0637347	0.0899898	0.15873	0.18259
	233	0.018448	0.079692	0.141738	0.186492	0.383666	0.529675							233	0.342146	0.0390667	0.0641012	0.0900242	0.124629	0.164367							233	0.454896	0.0344397	0.0637367	0.0892536	0.158613	0.182946
	233.2	0.018365	0.079964	0.142201	0.186894	0.384012	0.530128							233.2	0.342192	0.039186	0.0644809	0.0904008	0.124673	0.16487							233.2	0.455134	0.0346626	0.0641893	0.0896489	0.159147	0.183523
	233.4	0.018266	0.079554	0.142138	0.186887	0.384042	0.530024							233.4	0.342161	0.0391433	0.0641986	0.0902945	0.124146	0.164806							233.4	0.455687	0.0350369	0.0645205	0.0898138	0.15895	0.183848
	233.6	0.018335	0.079932	0.142571	0.187254	0.384392	0.530394							233.6	0.342256	0.0394948	0.0646635	0.0903861	0.124582	0.164995							233.6	0.455456	0.0346982	0.0642583	0.0903068	0.158903	0.183729
	233.8	0.018117	0.080443	0.143275	0.1882	0.385301	0.531201							233.8	0.342384	0.0392993	0.0648982	0.0903149	0.124454	0.165186							233.8	0.455754	0.0351772	0.064483	0.0908522	0.159104	0.184002
	234	0.018313	0.080587	0.143139	0.18856	0.385271	0.531682							234	0.342814	0.0398343	0.0650693	0.0905181	0.124565	0.165186							234	0.455762	0.0346935	0.0636656	0.0905828	0.159157	0.183563
	234.2	0.018127	0.080263	0.142395	0.188832	0.385069	0.531559							234.2	0.34307	0.0399518	0.0647763	0.0912834	0.124496	0.165399							234.2	0.456213	0.0343134	0.0632214	0.0909774	0.159467	0.182893
	234.4	0.018557	0.080876	0.142876	0.189059	0.385803	0.532151							234.4	0.343155	0.0399096	0.064858	0.091866	0.124083	0.165171							234.4	0.456408	0.0345408	0.0632721	0.0911039	0.159439	0.182888
	234.6	0.018739	0.081077	0.142965	0.189132	0.386265	0.532467							234.6	0.343337	0.0395656	0.0647882	0.0919525	0.124253	0.165836							234.6	0.456428	0.0340751	0.0629167	0.0907585	0.159159	0.182272
	234.8	0.018346	0.080653	0.142793	0.188948	0.386143	0.532292							234.8	0.343683	0.0401731	0.0642926	0.0920713	0.124571	0.166161							234.8	0.456596	0.033357	0.0622747	0.0906041	0.158577	0.181715
	235	0.017772	0.080728	0.142245	0.188314	0.386514	0.532107							235	0.344021	0.0405441	0.064154	0.0922356	0.124656	0.166695							235	0.456756	0.0331031	0.0620884	0.0900096	0.158836	0.1817
	235.2	0.018065	0.081393	0.142433	0.18823	0.387212	0.532225							235.2	0.344048	0.0409809	0.0636862	0.0922703	0.124531	0.166095							235.2	0.456207	0.0322237	0.0615486	0.089993	0.158753	0.181447
	235.4	0.018951	0.0813	0.142739	0.188635	0.388031	0.532751							235.4	0.344429	0.0414229	0.0635508	0.0930892	0.124688	0.166357							235.4	0.456657	0.0321689	0.0618026	0.0898159	0.159069	0.181747
	235.6	0.019397	0.081128	0.142563	0.188631	0.388179	0.532625							235.6	0.344767	0.041196	0.0635138	0.0931673	0.124377	0.166457							235.6	0.457288	0.0318488	0.0620677	0.0898483	0.158826	0.181313
	235.8	0.019187	0.080746	0.142404	0.188193	0.388434	0.532527							235.8	0.344827	0.0398938	0.0631406	0.093063	0.123997	0.166311							235.8	0.457689	0.0311957	0.0617307	0.0893906	0.159073	0.181248
	236	0.018934	0.080589	0.141844	0.188082	0.388238	0.532552							236	0.345181	0.039645	0.0635133	0.0932107	0.124387	0.16678							236	0.458401	0.0314421	0.0616989	0.0898227	0.159764	0.182134
	236.2	0.018807	0.080459	0.141794	0.187968	0.387621	0.532353							236.2	0.34526	0.0391463	0.0631797	0.0925493	0.124249	0.166827							236.2	0.458686	0.0316075	0.0620611	0.089613	0.159708	0.182625
	236.4	0.019257	0.080921	0.141904	0.188179	0.388065	0.533173							236.4	0.345171	0.0388327	0.0632309	0.0927686	0.124503	0.166665							236.4	0.458939	0.0317076	0.0618159	0.0894809	0.159448	0.182594
	236.6	0.01919	0.080384	0.141525	0.187903	0.38781	0.532983							236.6	0.345373	0.0390403	0.0639759	0.0930707	0.124364	0.16726							236.6	0.459791	0.0327354	0.0627943	0.0899882	0.159359	0.183209
	236.8	0.018799	0.080275	0.141593	0.187951	0.38809	0.532857							236.8	0.345292	0.0389239	0.0638458	0.0928089	0.124338	0.167047							236.8	0.460663	0.0331711	0.0633651	0.0898781	0.159936	0.18357
	237	0.018435	0.080184	0.141924	0.188203	0.388194	0.53266							237	0.345915	0.0390068	0.0644411	0.0927929	0.124673	0.167592							237	0.461008	0.0330818	0.0630884	0.0899412	0.159487	0.183868
	237.2	0.018514	0.080408	0.142171	0.188259	0.388504	0.533066							237.2	0.346464	0.0388458	0.0647958	0.0924165	0.12506	0.167891							237.2	0.461537	0.0335396	0.0631259	0.0905325	0.159587	0.184236
	237.4	0.018795	0.080832	0.142763	0.188699	0.388834	0.533426							237.4	0.346762	0.0385419	0.0650746	0.0921485	0.125438	0.168055							237.4	0.461892	0.0334677	0.0630988	0.0909014	0.159915	0.184556
	237.6	0.018759	0.081461	0.143099	0.189016	0.389016	0.534179							237.6	0.346956	0.0387824	0.0657017	0.0922265	0.125787	0.168426							237.6	0.461935	0.0335963	0.0628194	0.0912247	0.160029	0.184665
	237.8	0.018589	0.08147	0.143297	0.188933	0.389054	0.534606							237.8	0.347369	0.0388184	0.0655985	0.0918599	0.125843	0.168661							237.8	0.462261	0.0335785	0.0624529	0.0911688	0.159982	0.184785
	238	0.018829	0.08096	0.14264	0.188877	0.388463	0.53503							238	0.347708	0.0390322	0.0659155	0.0920246	0.126373	0.168762							238	0.462333	0.033192	0.0622354	0.0907461	0.160167	0.184243
	238.2	0.019349	0.081214	0.14327	0.18971	0.389018	0.535601							238.2	0.34799	0.0390004	0.0657429	0.0921803	0.12657	0.16869							238.2	0.462978	0.0335375	0.062539	0.0913953	0.160423	0.184508
	238.4	0.019954	0.082091	0.143633	0.190076	0.389741	0.536194							238.4	0.348178	0.0392465	0.0659969	0.0924856	0.12697	0.16879							238.4	0.462723	0.0337847	0.0626733	0.0913503	0.160239	0.184898
	238.6	0.019925	0.082206	0.143724	0.190491	0.389678	0.536766							238.6	0.348645	0.0399662	0.0661966	0.0926694	0.127342	0.169317							238.6	0.46246	0.0330457	0.0622566	0.0905276	0.159739	0.184396
	238.8	0.019797	0.082183	0.144201	0.19068	0.390072	0.537113							238.8	0.348671	0.0405156	0.0655726	0.0928831	0.127297	0.168562							238.8	0.462849	0.0326147	0.0623873	0.0908032	0.15984	0.184529
	239	0.019914	0.08255	0.144286	0.190679	0.390664	0.537512							239	0.348851	0.0409479	0.0655095	0.0930418	0.127231	0.16885							239	0.462648	0.03235	0.0622979	0.0902863	0.160015	0.184523
	239.2	0.020637	0.08329	0.144783	0.191535	0.391473	0.538698							239.2	0.348909	0.0410275	0.065291	0.0929793	0.127194	0.168556							239.2	0.462872	0.0321147	0.0626238	0.0903688	0.16008	0.184513
	239.4	0.020673	0.082973	0.144774	0.191869	0.39195	0.539683							239.4	0.348785	0.0410904	0.0649339	0.0928953	0.12693	0.168589							239.4	0.463606	0.0322471	0.0632434	0.0898115	0.160505	0.18477
	239.6	0.020651	0.083001	0.144569	0.192164	0.392164	0.539988							239.6	0.348579	0.0406627	0.0646724	0.0925125	0.126912	0.168495							239.6	0.463883	0.0313101	0.0627368	0.0896039	0.159997	0.184646
	239.8	0.020746	0.083207	0.144342	0.192631	0.392879	0.540494							239.8	0.348625	0.0405681	0.0651381	0.0927987	0.126826	0.168689							239.8	0.464011	0.0314096	0.063086	0.0896852	0.160324	0.185156
	240	0.021325	0.083714	0.144739	0.193292	0.393411	0.541356							240	0.34878	0.0410392	0.0658403	0.0928821	0.126878	0.169275							240	0.464401	0.0319781	0.0636058	0.0898998	0.160936	0.185465
	240.2	0.022112	0.084194	0.145307	0.19411	0.39425	0.542141							240.2	0.348499	0.0404751	0.0658399	0.0930742	0.126608	0.168919							240.2	0.464749	0.0323123	0.0640557	0.0898231	0.160737	0.185486
	240.4	0.02257	0.084794	0.145717	0.194402	0.395195	0.543538							240.4	0.348221	0.0405386	0.0659171	0.0932868	0.126162	0.168662							240.4	0.465483	0.0333001	0.0648648	0.0908671	0.161332	0.186067
	240.6	0.021895	0.084083	0.145471	0.193977	0.395327	0.543182							240.6	0.348263	0.0406246	0.0658564	0.0925567	0.125531	0.168639							240.6	0.466444	0.0339524	0.0658426	0.0918891	0.161813	0.186626
	240.8	0.021152	0.083749	0.145353	0.193359	0.395978	0.543279							240.8	0.348596	0.0405393	0.065901	0.0922106	0.125907	0.168583							240.8	0.46698	0.0341791	0.0659698	0.0920923	0.16187	0.186575
	241	0.021211	0.083071	0.145895	0.193505	0.396277	0.54364							241	0.348603	0.0399572	0.0661079	0.0916866	0.125957	0.168541							241	0.467251	0.0341054	0.0656832	0.0924977	0.161753	0.18678
	241.2	0.020957	0.082836	0.145694	0.193152	0.396499	0.544011							241.2	0.349096	0.039995	0.0665218	0.0919751	0.126182	0.168465							241.2	0.468043	0.0344665	0.065726	0.0931354	0.162143	0.186879
	241.4	0.020859	0.082752	0.146176	0.193162	0.39705	0.544475							241.4	0.349054	0.0396651	0.0664006	0.0916556	0.126061	0.168469							241.4	0.468691	0.0345589	0.0659753	0.0937675	0.162742	0.186923
	241.6	0.020364	0.082269	0.146467	0.192696	0.397114	0.544432							241.6	0.349127	0.0394936	0.066484	0.0914379	0.126174	0.168085							241.6	0.46911	0.034762	0.0658009	0.0936855	0.162448	0.186926
	241.8	0.020369	0.081799	0.146785	0.192572	0.397728	0.544371							241.8	0.349284	0.0391464	0.0662887	0.0912589	0.126113	0.168035							241.8	0.469085	0.0344609	0.0656585	0.09365	0.162505	0.186753
	242	0.020356	0.081304	0.146615	0.192684	0.397658	0.544631							242	0.349578	0.0391328	0.066811	0.0916958	0.12686	0.168661							242	0.469176	0.0344922	0.0658293	0.0936143	0.162619	0.186898
	242.2	0.020527	0.081258	0.14688	0.19265	0.398025	0.544763							242.2	0.350168	0.0391155	0.0669334	0.0922354	0.12717	0.169276							242.2	0.469691	0.0346945	0.0656552	0.0943094	0.163328	0.187468
	242.4	0.020579	0.081328	0.146771	0.192263	0.397862	0.544737							242.4	0.350426	0.03966	0.067144	0.092637	0.12746	0.169885							242.4	0.469315	0.034057	0.0654485	0.0939243	0.163593	0.187195
	242.6	0.020335	0.080856	0.146693	0.192068	0.397441	0.544607							242.6	0.351071	0.0400069	0.0668837	0.0929593	0.128357	0.170279							242.6	0.469367	0.0333538	0.0652978	0.0937497	0.164118	0.187078
	242.8	0.019956	0.080081	0.146115	0.191464	0.397389	0.544012							242.8	0.351311	0.0397758	0.0663426	0.0928608	0.12857	0.170014							242.8	0.470029	0.0334571	0.0659956	0.0945791	0.164707	0.187392
	243	0.019908	0.080359	0.146081	0.191523	0.397375	0.543924							243	0.352381	0.0407024	0.0666292	0.0933055	0.129381	0.171292							243	0.469924	0.0332127	0.0656979	0.0939121	0.164281	0.186936
	243.2	0.019706	0.080704	0.146122	0.19191	0.39763	0.544386							243.2	0.352665	0.0404595	0.0663892	0.0931171	0.129471	0.171038							243.2	0.470548	0.0333394	0.0659412	0.0940286	0.164455	0.187357
	243.4	0.019554	0.080953	0.146262	0.192063	0.397518	0.544537							243.4	0.352825	0.0407082	0.0662419	0.0935947	0.1297	0.171228							243.4	0.470647	0.0329327	0.0657922	0.0932011	0.164354	0.187069
	243.6	0.019862	0.081918	0.146558	0.192618	0.397943	0.545036							243.6	0.35332	0.040757	0.0663493	0.0941485	0.129741	0.171906							243.6	0.47076	0.0329269	0.0651014	0.093434	0.164345	0.186936
	243.8	0.020565	0.082478	0.146781	0.193517	0.39831	0.546422							243.8	0.353622	0.0415236	0.0670701	0.0950961	0.130084	0.172459							243.8	0.470917	0.033388	0.0653843	0.0936152	0.164941	0.186958
	244	0.020678	0.08248	0.146872	0.193676	0.398475	0.546902							244	0.353738	0.0410512	0.067383	0.0953668	0.129865	0.172671							244	0.471084	0.0335188	0.0653048	0.0932187	0.164939	0.186573
	244.2	0.020901	0.083016	0.146661	0.19403	0.398742	0.547573							244.2	0.353538	0.0405787	0.0672814	0.0954815	0.12979	0.172452							244.2	0.471406	0.0339799	0.0653813	0.0932952	0.164722	0.186708
	244.4	0.020753	0.083853	0.147087	0.194077	0.399085	0.548591							244.4	0.353601	0.0406897	0.0672767	0.0952299	0.129368	0.172164							244.4	0.471053	0.0337653	0.0652073	0.09337	0.164538	0.186388
	244.6	0.020472	0.083636	0.146532	0.194212	0.39944	0.54834							244.6	0.3537	0.0403447	0.0672408	0.0948154	0.128964	0.17146							244.6	0.471364	0.0341391	0.0650319	0.0934426	0.164151	0.186341
	244.8	0.020608	0.083789	0.147237	0.194393	0.399727	0.548896							244.8	0.353968	0.0401607	0.0674752	0.0949995	0.128902	0.171259							244.8	0.471422	0.0339828	0.0649167	0.0930321	0.163618	0.186007
	245	0.021026	0.083677	0.147685	0.195052	0.400001	0.54929							245	0.354364	0.0403056	0.0675601	0.0952304	0.128461	0.17109							245	0.472131	0.0340396	0.0647916	0.0930646	0.163843	0.18626
	245.2	0.020353	0.083612	0.147004	0.194868	0.400137	0.549272							245.2	0.355004	0.0402894	0.067732	0.0953206	0.128245	0.17094							245.2	0.47275	0.0342693	0.0650855	0.0933327	0.164108	0.186522
	245.4	0.021061	0.084248	0.147889	0.195324	0.400558	0.550203							245.4	0.354891	0.0397307	0.0674825	0.094516	0.127687	0.170859							245.4	0.472573	0.0339371	0.0651247	0.0928916	0.163949	0.186434
	245.6	0.021427	0.084245	0.148397	0.195201	0.400672	0.550291							245.6	0.355285	0.0395734	0.0674842	0.0945194	0.127373	0.170648							245.6	0.472403	0.0336418	0.0646964	0.0923129	0.163644	0.186682
	245.8	0.021684	0.08421	0.148569	0.195858	0.401178	0.550474							245.8	0.35589	0.0393493	0.0673907	0.0945956	0.127137	0.170781							245.8	0.472402	0.0335754	0.0645165	0.0927777	0.164088	0.187447
	246	0.021552	0.083931	0.14828	0.195792	0.400926	0.550461							246	0.356089	0.0393015	0.0673651	0.0945248	0.127232	0.171063							246	0.472101	0.0331777	0.0643828	0.0927322	0.164051	0.187625
	246.2	0.021711	0.084147	0.148277	0.195746	0.401196	0.550472							246.2	0.356643	0.0393186	0.0670393	0.0946193	0.126999	0.170918							246.2	0.47214	0.0327736	0.0637369	0.0926052	0.164353	0.187288
	246.4	0.021708	0.084099	0.147829	0.195737	0.400842	0.550329							246.4	0.356631	0.0395773	0.0664896	0.0944282	0.126966	0.170645							246.4	0.472248	0.0329425	0.0643897	0.0928	0.165173	0.187986
	246.6	0.021116	0.083667	0.14707	0.195558	0.400606	0.550019							246.6	0.356969	0.039825	0.0661673	0.0942714	0.127594	0.170414							246.6	0.472787	0.033403	0.0647324	0.0931859	0.165747	0.188763
	246.8	0.020993	0.083553	0.14688	0.195693	0.400756	0.550296							246.8	0.357095	0.0400587	0.0656722	0.0937653	0.127165	0.170114							246.8	0.47335	0.0336156	0.0652238	0.0933696	0.165649	0.188823
	247	0.020761	0.084219	0.147348	0.195867	0.401239	0.550811							247	0.357223	0.0407241	0.0659184	0.0939461	0.127644	0.170397							247	0.473469	0.0334527	0.0652173	0.0929552	0.165435	0.18906
	247.2	0.020815	0.08455	0.147653	0.196282	0.401957	0.551428							247.2	0.357437	0.0402709	0.0656475	0.0934153	0.127577	0.170157							247.2	0.474118	0.0334661	0.0654393	0.0931591	0.165629	0.189807
	247.4	0.020808	0.084968	0.14794	0.196394	0.402222	0.551987							247.4	0.357046	0.0401743	0.0655545	0.0931698	0.127662	0.170052							247.4	0.474568	0.0334478	0.0652612	0.0928892	0.165529	0.189568
	247.6	0.020937	0.084849	0.147963	0.19659	0.402563	0.552439							247.6	0.356889	0.0400527	0.0655358	0.0933466	0.127435	0.170207							247.6	0.474482	0.033397	0.0650672	0.0930346	0.165456	0.189531
	247.8	0.020636	0.084254	0.147639	0.196688	0.402646	0.552966							247.8	0.356568	0.0396085	0.0658003	0.0935869	0.128062	0.170379							247.8	0.474562	0.0332948	0.0651844	0.0930152	0.165746	0.189347
	248	0.020822	0.083972	0.147886	0.196905	0.403211	0.552934							248	0.356537	0.0390704	0.0663024	0.0935412	0.128342	0.170227							248	0.474524	0.0328431	0.0652441	0.0926087	0.165497	0.189069
	248.2	0.020948	0.084655	0.148488	0.197342	0.403664	0.553315							248.2	0.356271	0.0389408	0.066076	0.0932978	0.128736	0.170249							248.2	0.474613	0.0327925	0.0650595	0.0929818	0.165264	0.188536
	248.4	0.020802	0.08492	0.148787	0.197467	0.403979	0.553423							248.4	0.356304	0.0388141	0.0660423	0.0934379	0.128572	0.170241							248.4	0.47456	0.0325529	0.0648226	0.0931544	0.164975	0.188353
	248.6	0.02113	0.084837	0.149003	0.197442	0.40428	0.553943							248.6	0.356749	0.0386832	0.0659235	0.0937431	0.12891	0.170546							248.6	0.475524	0.0336763	0.0653876	0.094	0.165337	0.18917
	248.8	0.021283	0.084821	0.149441	0.197447	0.404353	0.554206							248.8	0.357239	0.038815	0.0664315	0.0941794	0.129166	0.171041							248.8	0.476313	0.0334497	0.0658032	0.0942442	0.165416	0.189306
	249	0.021141	0.084532	0.148721	0.197425	0.404579	0.55439							249	0.357724	0.039266	0.0669247	0.0945974	0.129696	0.171664							249	0.476675	0.0332705	0.0654101	0.0940481	0.165552	0.189034
	249.2	0.020869	0.08497	0.14894	0.197271	0.404912	0.555111							249.2	0.357494	0.0385897	0.066945	0.0941388	0.129753	0.171544							249.2	0.476564	0.0328503	0.0652995	0.094275	0.165358	0.189155
	249.4	0.021503	0.085551	0.149982	0.197874	0.405368	0.555928							249.4	0.358089	0.0386336	0.0672872	0.0942219	0.129908	0.172183							249.4	0.476747	0.0329943	0.0649399	0.0940972	0.165351	0.188916
	249.6	0.021388	0.085102	0.149934	0.197856	0.405707	0.555481							249.6	0.358917	0.0391601	0.0672332	0.0948713	0.130244	0.172749							249.6	0.476987	0.0330329	0.0649168	0.0948409	0.16513	0.188883
	249.8	0.021016	0.085136	0.149971	0.198305	0.405703	0.555484							249.8	0.359434	0.0392294	0.0679027	0.0948577	0.130485	0.173463							249.8	0.477333	0.0328436	0.0647462	0.0946753	0.165346	0.189099
	250	0.020946	0.085356	0.149744	0.198395	0.405826	0.555998							250	0.359604	0.0393159	0.067871	0.0945197	0.130711	0.173669							250	0.47745	0.0323731	0.0646352	0.0941082	0.165467	0.189032
	250.2	0.020664	0.085318	0.149567	0.198302	0.405952	0.556536							250.2	0.360061	0.0395459	0.0683266	0.0951004	0.130919	0.174329							250.2	0.478438	0.0324171	0.0649958	0.0943532	0.166127	0.189979
	250.4	0.02048	0.085035	0.149194	0.198348	0.405834	0.556492							250.4	0.360424	0.0400065	0.068367	0.0953199	0.131063	0.174307							250.4	0.479359	0.0334504	0.0659539	0.0951035	0.167303	0.191359
	250.6	0.020379	0.084987	0.149336	0.198245	0.40646	0.556968							250.6	0.360699	0.0405034	0.0687424	0.0953509	0.131611	0.174788							250.6	0.479944	0.0336125	0.0660034	0.0950953	0.167309	0.191512
	250.8	0.020858	0.085015	0.14973	0.198416	0.407169	0.557422							250.8	0.361281	0.0413226	0.0688817	0.0957248	0.131763	0.175394							250.8	0.479959	0.0334021	0.0659643	0.0950827	0.167303	0.191548
	251	0.020961	0.085345	0.150026	0.198343	0.407455	0.557528							251	0.361589	0.0414011	0.0693283	0.0958153	0.132042	0.175752							251	0.479688	0.0331033	0.0654325	0.0945596	0.167279	0.191607
	251.2	0.021256	0.085582	0.150404	0.198836	0.408093	0.55777							251.2	0.362376	0.0410402	0.0688582	0.0956581	0.13172	0.175707							251.2	0.480459	0.0338161	0.065681	0.0947831	0.168024	0.191779
	251.4	0.021295	0.085273	0.149994	0.198842	0.407839	0.557724							251.4	0.362041	0.040715	0.068926	0.0957561	0.131791	0.175439							251.4	0.480745	0.0339605	0.0656972	0.0948922	0.168131	0.191991
	251.6	0.021395	0.085143	0.149853	0.19908	0.408	0.557679							251.6	0.362675	0.0407832	0.0689641	0.0959201	0.132072	0.175621							251.6	0.480685	0.0339128	0.0659656	0.0947254	0.168685	0.192254
	251.8	0.0215	0.085325	0.150362	0.199059	0.408468	0.558229							251.8	0.363306	0.0409912	0.0691763	0.0957926	0.132596	0.175677							251.8	0.480947	0.0340616	0.0661727	0.0950567	0.16958	0.192627
	252	0.021967	0.085492	0.150643	0.199292	0.408835	0.5584							252	0.363733	0.0414457	0.0694171	0.0958088	0.132914	0.175449							252	0.480974	0.0336856	0.0661769	0.0948599	0.169531	0.192465
	252.2	0.021654	0.08566	0.15099	0.199017	0.408771	0.558448							252.2	0.363714	0.0417693	0.0685927	0.0959073	0.132765	0.175049							252.2	0.48061	0.0335629	0.0658295	0.0947915	0.168878	0.192242
	252.4	0.022204	0.085575	0.150807	0.198773	0.409068	0.558775							252.4	0.364126	0.0419011	0.0686447	0.0961415	0.132524	0.174979							252.4	0.480658	0.0339834	0.065997	0.0950248	0.168655	0.192524
	252.6	0.022071	0.085762	0.150965	0.198707	0.40944	0.559377							252.6	0.364474	0.0419572	0.0684116	0.0959175	0.132764	0.17505							252.6	0.480676	0.0337931	0.0659745	0.0947182	0.168233	0.192655
	252.8	0.02141	0.085775	0.150295	0.198692	0.409366	0.559068							252.8	0.364624	0.0422044	0.0687748	0.0954404	0.132779	0.174162							252.8	0.480744	0.0334166	0.0658087	0.0943086	0.167995	0.192666
	253	0.020737	0.086201	0.15012	0.19869	0.409523	0.559488							253	0.364754	0.0425219	0.0686843	0.0953854	0.133075	0.174217							253	0.480254	0.0332381	0.0653927	0.0935587	0.167736	0.192562
	253.2	0.020868	0.086834	0.150872	0.199179	0.410494	0.560088							253.2	0.364572	0.0420589	0.0683004	0.0951783	0.133005	0.173829							253.2	0.480303	0.0328649	0.0656561	0.093786	0.167317	0.19235
	253.4	0.020865	0.086861	0.151145	0.199594	0.410874	0.560226							253.4	0.365159	0.042174	0.0682593	0.0951324	0.133176	0.174612							253.4	0.48069	0.0331824	0.0657534	0.09392	0.16734	0.192222
	253.6	0.020921	0.086847	0.151066	0.199469	0.411058	0.560384							253.6	0.364812	0.0424411	0.0680598	0.0949031	0.133229	0.174842							253.6	0.481428	0.0329612	0.0664194	0.0943653	0.167308	0.192862
	253.8	0.020623	0.086687	0.151184	0.199808	0.411017	0.561024							253.8	0.364593	0.0423708	0.0682093	0.0944784	0.133042	0.175366							253.8	0.481816	0.0325508	0.0661137	0.0934537	0.16761	0.193042
	254	0.021013	0.086758	0.150965	0.199771	0.411124	0.561545							254	0.364251	0.0420576	0.0675334	0.0941481	0.133016	0.174757							254	0.482354	0.0324148	0.066505	0.0937087	0.167972	0.193558
	254.2	0.020769	0.086564	0.150705	0.199777	0.411347	0.56174							254.2	0.364142	0.0421782	0.0676438	0.0942852	0.132871	0.174951							254.2	0.483032	0.0327289	0.0669764	0.0943079	0.168225	0.194255
	254.4	0.021045	0.086542	0.151131	0.200152	0.411844	0.56205							254.4	0.364397	0.0421156	0.0675234	0.0943222	0.132892	0.174955							254.4	0.483505	0.0335559	0.0670671	0.094742	0.168584	0.194305
	254.6	0.021334	0.086639	0.151654	0.200377	0.412533	0.563529							254.6	0.364743	0.0423045	0.0675684	0.0947126	0.133181	0.175332							254.6	0.48353	0.0333253	0.0663161	0.0942025	0.168553	0.193891
	254.8	0.021231	0.086406	0.151721	0.200366	0.412261	0.564123							254.8	0.365134	0.042799	0.0680866	0.0952535	0.133457	0.17606							254.8	0.483583	0.033535	0.0659736	0.0943086	0.169	0.193228
	255	0.021193	0.086585	0.151853	0.200611	0.412234	0.564598							255	0.365199	0.0422193	0.068151	0.0954624	0.133197	0.176219							255	0.484132	0.0336301	0.0660624	0.0943879	0.169402	0.193126
	255.2	0.021843	0.086709	0.152385	0.201253	0.412719	0.565445							255.2	0.365354	0.0419893	0.0677324	0.095244	0.132723	0.176245							255.2	0.485643	0.0347123	0.0664852	0.0952895	0.169972	0.193655
	255.4	0.022495	0.085959	0.152196	0.201166	0.412419	0.565992							255.4	0.365324	0.0417197	0.0681489	0.095118	0.132989	0.176579							255.4	0.486023	0.0346115	0.0664248	0.0956346	0.170077	0.193956
	255.6	0.022718	0.085689	0.152425	0.200763	0.41231	0.566228							255.6	0.365887	0.0418614	0.0681216	0.0952226	0.133219	0.176912							255.6	0.486226	0.0346387	0.0664552	0.0953773	0.170419	0.194007
	255.8	0.022767	0.085805	0.152638	0.200342	0.412262	0.56663							255.8	0.366048	0.042303	0.0688628	0.0956866	0.133521	0.17711							255.8	0.486333	0.0349271	0.0664034	0.0957462	0.170705	0.194325
	256	0.022895	0.085602	0.152425	0.200356	0.412301	0.566771							256	0.365915	0.0423778	0.0689566	0.0959401	0.133478	0.177042							256	0.486837	0.0354191	0.0667006	0.0958863	0.170631	0.194384
	256.2	0.022904	0.085711	0.152813	0.200365	0.41255	0.567348							256.2	0.366002	0.0424676	0.0691743	0.0960781	0.133305	0.177292							256.2	0.486652	0.0351205	0.0666221	0.0958332	0.170605	0.194087
	256.4	0.022459	0.085274	0.152504	0.200005	0.412686	0.566977							256.4	0.366511	0.0425163	0.0698126	0.0962191	0.133316	0.177457							256.4	0.487413	0.0356963	0.0671119	0.0963624	0.171138	0.194733
	256.6	0.021687	0.08564	0.152344	0.199771	0.413019	0.5669							256.6	0.366829	0.0419886	0.0700204	0.0960243	0.133381	0.177375							256.6	0.487732	0.0353837	0.067019	0.0962239	0.171307	0.195104
	256.8	0.021753	0.086226	0.152613	0.200141	0.413637	0.567071							256.8	0.367343	0.0419827	0.070264	0.0964282	0.133363	0.177092							256.8	0.488587	0.0356395	0.0672609	0.0970258	0.171671	0.195762
	257	0.022012	0.086769	0.153317	0.20065	0.414363	0.567679							257	0.367322	0.0417148	0.0702474	0.0965559	0.133521	0.176845							257	0.488935	0.0360645	0.0674614	0.0974309	0.172111	0.195853
	257.2	0.022281	0.086909	0.153412	0.200944	0.41461	0.567421							257.2	0.367583	0.0412104	0.0702805	0.0967958	0.133181	0.17674							257.2	0.489674	0.0359464	0.0677893	0.0984306	0.172144	0.195944
	257.4	0.022086	0.087113	0.15345	0.200922	0.415026	0.56767							257.4	0.367809	0.0415324	0.070371	0.0970828	0.133439	0.177082							257.4	0.490229	0.0364016	0.0682051	0.09884	0.172901	0.196439
	257.6	0.021844	0.087389	0.153127	0.200661	0.415341	0.567747							257.6	0.367603	0.0418849	0.0703268	0.0972399	0.133453	0.17704							257.6	0.490538	0.036303	0.0685178	0.0989121	0.173012	0.196723
	257.8	0.021797	0.087303	0.152897	0.200589	0.41543	0.568079							257.8	0.367857	0.042078	0.0702471	0.0977806	0.133689	0.177306							257.8	0.490387	0.0360894	0.0683249	0.0985916	0.172747	0.195989
	258	0.021732	0.08761	0.152164	0.200217	0.41552	0.567856							258	0.36856	0.0423547	0.0703779	0.0983494	0.13428	0.177333							258	0.490314	0.0359495	0.0685598	0.0982927	0.172634	0.196336
	258.2	0.021526	0.087544	0.152258	0.200477	0.416405	0.568442							258.2	0.369272	0.0433502	0.0708249	0.0990018	0.134798	0.177888							258.2	0.490592	0.035421	0.0684364	0.0981554	0.172363	0.196622
	258.4	0.021585	0.087414	0.152506	0.200401	0.416701	0.569041							258.4	0.369946	0.0437099	0.0714018	0.100012	0.135285	0.178412							258.4	0.490523	0.0354271	0.0682065	0.0980294	0.171664	0.196179
	258.6	0.021303	0.087281	0.152362	0.200498	0.416742	0.569682							258.6	0.370647	0.0441078	0.0715369	0.100339	0.135455	0.178662							258.6	0.490614	0.0349714	0.0676875	0.0973226	0.171744	0.195942
	258.8	0.021181	0.087255	0.153052	0.200629	0.416751	0.569527							258.8	0.370992	0.0443488	0.0720792	0.100579	0.135601	0.179055							258.8	0.490879	0.0354655	0.0676956	0.0977076	0.171976	0.195774
	259	0.021569	0.087788	0.153616	0.20111	0.417086	0.569897							259	0.371008	0.0442144	0.0715952	0.100033	0.134828	0.178785							259	0.491187	0.0351608	0.067532	0.0979949	0.171379	0.195962
	259.2	0.021894	0.087346	0.153723	0.201687	0.41726	0.570033							259.2	0.371271	0.0439432	0.0711942	0.0996838	0.134498	0.178958							259.2	0.491626	0.0351232	0.0670312	0.0977232	0.171428	0.195779
	259.4	0.021962	0.08707	0.153588	0.201932	0.416893	0.570385							259.4	0.371696	0.0439537	0.0715536	0.0999275	0.13476	0.178729							259.4	0.491159	0.0348655	0.0668203	0.0974665	0.171488	0.195676
	259.6	0.021607	0.086894	0.153642	0.201883	0.416714	0.570071							259.6	0.371464	0.0439192	0.0714596	0.0997814	0.134467	0.1786							259.6	0.491214	0.0345481	0.0663957	0.0973408	0.17147	0.196212
	259.8	0.021697	0.086952	0.154174	0.202416	0.416947	0.570537							259.8	0.371544	0.0443027	0.071842	0.099458	0.134359	0.178655							259.8	0.491244	0.0344585	0.0664337	0.0973185	0.171544	0.196385
	260	0.021352	0.086294	0.15434	0.203028	0.417099	0.570646							260	0.371878	0.0443538	0.0717003	0.0994362	0.13424	0.178721							260	0.491309	0.0348105	0.0667619	0.0972229	0.17195	0.196282
	260.2	0.021007	0.085838	0.154499	0.203089	0.417229	0.571006							260.2	0.372122	0.0439166	0.0716104	0.0989177	0.134048	0.178486							260.2	0.491396	0.034217	0.0670033	0.0969578	0.172134	0.196761
	260.4	0.020932	0.085572	0.154573	0.203138	0.417435	0.570715							260.4	0.37252	0.0437751	0.071447	0.0987914	0.133785	0.178451							260.4	0.492516	0.0346915	0.0675224	0.0975069	0.172952	0.197557
	260.6	0.021389	0.086125	0.155325	0.203706	0.418155	0.571502							260.6	0.372812	0.0430297	0.0711713	0.0985039	0.133662	0.177841							260.6	0.492882	0.0344444	0.0676897	0.0978079	0.173066	0.197583
	260.8	0.021325	0.085945	0.155446	0.204136	0.418233	0.571999							260.8	0.372841	0.0431747	0.0711892	0.0981585	0.133694	0.177533							260.8	0.49355	0.034722	0.0677288	0.0981494	0.173251	0.197691
	261	0.020919	0.085964	0.155569	0.204554	0.418325	0.572459							261	0.372181	0.0425681	0.0703599	0.0970565	0.13338	0.176694							261	0.493084	0.03496	0.0675184	0.0979115	0.17308	0.197523
	261.2	0.020602	0.086112	0.155565	0.204758	0.41861	0.572458							261.2	0.372239	0.0422935	0.070277	0.096976	0.133723	0.177178							261.2	0.493052	0.034864	0.0680604	0.0980586	0.172967	0.197654
	261.4	0.020395	0.085679	0.155695	0.204611	0.419319	0.572908							261.4	0.372116	0.0425034	0.0702681	0.0970045	0.134414	0.177517							261.4	0.493111	0.0352476	0.0685284	0.0975134	0.173548	0.197747
	261.6	0.020414	0.085802	0.155412	0.20437	0.419662	0.57302							261.6	0.372078	0.042244	0.0704748	0.0968501	0.134544	0.177592							261.6	0.493016	0.0351138	0.0684845	0.0973125	0.17306	0.19772
	261.8	0.020564	0.085323	0.155367	0.204284	0.419689	0.573282							261.8	0.372404	0.0422359	0.070475	0.0969438	0.134948	0.17813							261.8	0.492858	0.0352861	0.0684944	0.0970209	0.172793	0.197747
	262	0.020548	0.085101	0.155194	0.204085	0.420225	0.57351							262	0.372821	0.042294	0.0706942	0.0970773	0.13529	0.178552							262	0.49298	0.0354191	0.0683396	0.0963462	0.172623	0.197905
	262.2	0.020354	0.08524	0.155039	0.203864	0.420827	0.574178							262.2	0.372944	0.0426609	0.0706515	0.0971166	0.135206	0.178903							262.2	0.493596	0.03514	0.0682713	0.0967206	0.172621	0.197739
	262.4	0.020667	0.085773	0.154969	0.2038	0.421055	0.574897							262.4	0.373333	0.0425357	0.0707914	0.0967348	0.135213	0.17903							262.4	0.493383	0.0353259	0.0681982	0.0964412	0.172135	0.197097
	262.6	0.020754	0.086338	0.15527	0.204332	0.421424	0.575727							262.6	0.373592	0.0425145	0.0708627	0.0963699	0.135339	0.179493							262.6	0.493684	0.0354015	0.0680846	0.0961885	0.172754	0.19692
	262.8	0.020986	0.087071	0.155797	0.204735	0.422377	0.576888							262.8	0.373357	0.0424668	0.0707927	0.0961984	0.135205	0.179398							262.8	0.494136	0.0358558	0.0679381	0.0968597	0.172873	0.197187
	263	0.021028	0.087816	0.155538	0.205087	0.422467	0.578039							263	0.37343	0.0420637	0.070325	0.0958755	0.134531	0.179726							263	0.494876	0.0357607	0.0677361	0.0973874	0.173126	0.197023
	263.2	0.021039	0.087913	0.155124	0.205708	0.422624	0.578475							263.2	0.373682	0.0415382	0.0704746	0.0959552	0.134775	0.179876							263.2	0.495046	0.0358318	0.0678088	0.0971849	0.173726	0.196712
	263.4	0.021098	0.088503	0.155444	0.206051	0.42247	0.579198							263.4	0.374064	0.0417603	0.0704999	0.0962807	0.134953	0.180037							263.4	0.495333	0.0360637	0.0675022	0.0974864	0.173647	0.197297
	263.6	0.02132	0.0885	0.155792	0.206337	0.422464	0.579503							263.6	0.37403	0.0417308	0.0706145	0.0961843	0.13513	0.180487							263.6	0.495594	0.0362775	0.0673223	0.0976778	0.173987	0.197536
	263.8	0.021319	0.088666	0.155994	0.206698	0.422536	0.580325							263.8	0.374443	0.0421381	0.0706558	0.096989	0.135533	0.180753							263.8	0.496005	0.0363137	0.067825	0.0978912	0.174126	0.197601
	264	0.02103	0.088498	0.155863	0.206231	0.422215	0.580361							264	0.374713	0.0420954	0.0707736	0.0977195	0.135837	0.180806							264	0.496803	0.0368933	0.0683892	0.0981781	0.174645	0.197775
	264.2	0.020917	0.088785	0.155674	0.205756	0.422281	0.580354							264.2	0.374939	0.0416855	0.0706968	0.0981998	0.135762	0.180648							264.2	0.497317	0.0362076	0.068821	0.0980721	0.174387	0.198053
	264.4	0.021503	0.089417	0.155976	0.206383	0.423156	0.580807							264.4	0.375422	0.0418971	0.0708828	0.0987383	0.135956	0.181241							264.4	0.498037	0.0360143	0.0684806	0.0984218	0.174756	0.198204
	264.6	0.020917	0.088936	0.155846	0.206123	0.423137	0.580845							264.6	0.375424	0.0417163	0.0708233	0.09908	0.136078	0.180858							264.6	0.498331	0.0361603	0.0686245	0.0986794	0.174881	0.198685
	264.8	0.020707	0.088801	0.155797	0.206338	0.423084	0.580759							264.8	0.375022	0.0412565	0.0704566	0.0985217	0.136184	0.180777							264.8	0.498434	0.0361847	0.0684002	0.0985014	0.174424	0.198952
	265	0.020947	0.089355	0.156231	0.206963	0.42365	0.580933							265	0.37482	0.0408353	0.0698024	0.0986851	0.135829	0.180885							265	0.498185	0.0360809	0.0681696	0.0988339	0.174068	0.199479
	265.2	0.020963	0.088808	0.156188	0.206767	0.42383	0.580607							265.2	0.374966	0.0410652	0.0700441	0.0990982	0.136235	0.181204							265.2	0.498773	0.0362762	0.0682246	0.0990181	0.17449	0.199813
	265.4	0.021424	0.088295	0.156606	0.206484	0.423959	0.580581							265.4	0.375028	0.0407479	0.0700529	0.0988547	0.135828	0.181331							265.4	0.499147	0.0362895	0.0679501	0.099192	0.17517	0.200636
	265.6	0.021932	0.088784	0.156918	0.206441	0.424464	0.580135							265.6	0.375205	0.0407353	0.0705912	0.0993007	0.135921	0.181475							265.6	0.499483	0.0360714	0.0674341	0.0988689	0.1748	0.200572
	265.8	0.022519	0.088736	0.157214	0.206421	0.424701	0.580195							265.8	0.375268	0.0407085	0.0707163	0.0992444	0.135938	0.18163							265.8	0.49969	0.0361243	0.0671766	0.0984905	0.174365	0.200896
	266	0.023044	0.088986	0.157639	0.206661	0.425393	0.58097							266	0.375578	0.0410859	0.0710146	0.0994365	0.135635	0.181513							266	0.500277	0.0361861	0.0668142	0.0978989	0.174279	0.200685
	266.2	0.023292	0.089414	0.157372	0.207094	0.425915	0.581586							266.2	0.375935	0.0412708	0.0706106	0.0992353	0.135434	0.18187							266.2	0.500501	0.035823	0.0668588	0.0978798	0.17436	0.201077
	266.4	0.024088	0.089336	0.15765	0.207695	0.426543	0.582341							266.4	0.376299	0.0416547	0.0708061	0.0990452	0.136	0.182135							266.4	0.500615	0.0357312	0.0665761	0.0973254	0.17414	0.200731
	266.6	0.02387	0.088842	0.157228	0.207774	0.426519	0.582609							266.6	0.37593	0.0415397	0.070939	0.0991568	0.136147	0.182571							266.6	0.501138	0.0361593	0.0669088	0.0976012	0.174278	0.201232
	266.8	0.023726	0.088663	0.157182	0.208045	0.426887	0.583284							266.8	0.376061	0.0419003	0.0710482	0.0988674	0.136539	0.182689							266.8	0.502068	0.0369062	0.0676619	0.0986291	0.175275	0.202084
	267	0.023886	0.088809	0.157043	0.208339	0.426792	0.583327							267	0.376254	0.0416178	0.0709114	0.0986561	0.136603	0.183076							267	0.502349	0.0366999	0.0677624	0.0982874	0.1752	0.201612
	267.2	0.023916	0.088802	0.1572	0.209006	0.426847	0.583414							267.2	0.376177	0.0416774	0.0707094	0.09798	0.137144	0.182826							267.2	0.502084	0.036688	0.0681692	0.0981419	0.1751	0.201528
	267.4	0.024056	0.088623	0.15709	0.209172	0.426805	0.583436							267.4	0.376768	0.0421316	0.0704813	0.0981176	0.137605	0.183201							267.4	0.502597	0.0368643	0.0683783	0.0988671	0.175755	0.202359
	267.6	0.024056	0.088707	0.157565	0.209579	0.427381	0.583677							267.6	0.376866	0.0426435	0.0705057	0.097942	0.138059	0.18306							267.6	0.502702	0.0373946	0.0690258	0.0992544	0.176414	0.202177
	267.8	0.023633	0.088479	0.157479	0.208942	0.427475	0.583907							267.8	0.376768	0.042875	0.0703281	0.0980785	0.138389	0.183202							267.8	0.503418	0.037304	0.0696689	0.0998568	0.177122	0.20223
	268	0.022739	0.087789	0.157141	0.208435	0.427172	0.583517							268	0.377077	0.0426237	0.0703367	0.0976906	0.138552	0.182893							268	0.503639	0.0373059	0.0702341	0.0999087	0.177366	0.202041
	268.2	0.022249	0.087968	0.156751	0.208386	0.427529	0.58369							268.2	0.377635	0.0427726	0.0703827	0.0975929	0.138574	0.183033							268.2	0.503462	0.0370907	0.0706738	0.0997473	0.177382	0.201945
	268.4	0.022446	0.087925	0.157167	0.209106	0.427711	0.584467							268.4	0.378401	0.0432994	0.0706218	0.0977105	0.138931	0.183255							268.4	0.503932	0.0373759	0.0708267	0.100183	0.177909	0.20196
	268.6	0.021821	0.087623	0.156998	0.208378	0.427504	0.584609							268.6	0.378617	0.0433194	0.0704882	0.0976693	0.138961	0.182884							268.6	0.504335	0.0377255	0.0712416	0.100464	0.177948	0.201914
	268.8	0.022053	0.088115	0.157493	0.20861	0.42775	0.58538							268.8	0.379613	0.0430894	0.070604	0.0980748	0.139455	0.182983							268.8	0.504025	0.0377378	0.0712041	0.100574	0.177901	0.201307
	269	0.022573	0.088635	0.157831	0.208784	0.428298	0.58582							269	0.38042	0.0438652	0.0712028	0.0986372	0.13928	0.183274							269	0.504457	0.0376738	0.0709095	0.101225	0.178205	0.200992
	269.2	0.022416	0.088688	0.158344	0.208479	0.428188	0.586126							269.2	0.380833	0.0441761	0.0714605	0.0985974	0.13956	0.183176							269.2	0.504931	0.037534	0.0706788	0.101396	0.178546	0.200704
	269.4	0.022993	0.089356	0.159179	0.208293	0.428543	0.586389							269.4	0.380888	0.0440966	0.0719307	0.0983807	0.139367	0.183102							269.4	0.505079	0.0367666	0.0706363	0.101504	0.178324	0.200942
	269.6	0.023216	0.089602	0.159093	0.20796	0.428859	0.586624							269.6	0.381579	0.0451468	0.0729888	0.0991668	0.139503	0.183218							269.6	0.505337	0.036274	0.0698781	0.100573	0.177822	0.200558
	269.8	0.023544	0.090026	0.159596	0.20844	0.429795	0.587838							269.8	0.381827	0.0447101	0.0728949	0.0989848	0.139197	0.182694							269.8	0.505276	0.0362187	0.0698555	0.099986	0.1774	0.200919
	270	0.02362	0.090376	0.159926	0.209102	0.430678	0.588967							270	0.381974	0.0444377	0.0728665	0.099187	0.138719	0.182399							270	0.505291	0.0360913	0.069684	0.0996183	0.177262	0.200886
	270.2	0.023425	0.090359	0.159571	0.2092	0.431225	0.58953							270.2	0.381874	0.0435515	0.0723729	0.0990772	0.138504	0.182474							270.2	0.505131	0.035265	0.0695767	0.0993807	0.176858	0.201246
	270.4	0.023027	0.090102	0.159312	0.209029	0.431395	0.589651							270.4	0.381874	0.0434407	0.0725417	0.0992568	0.138722	0.182223							270.4	0.505703	0.035287	0.0696954	0.0995171	0.1767	0.201547
	270.6	0.022827	0.090045	0.158976	0.208542	0.43167	0.589576							270.6	0.382281	0.0434896	0.0731781	0.0996506	0.139204	0.182461							270.6	0.506049	0.0354665	0.0705807	0.100008	0.176884	0.202299
	270.8	0.023119	0.090013	0.15911	0.209509	0.432552	0.590112							270.8	0.382598	0.0442087	0.0733085	0.0996028	0.139406	0.182522							270.8	0.506523	0.0350801	0.0708708	0.100428	0.17723	0.202784
	271	0.023612	0.090466	0.159017	0.209543	0.433651	0.590173							271	0.382149	0.0437654	0.0729308	0.0993625	0.139482	0.182421							271	0.506766	0.0347208	0.0707974	0.100297	0.176876	0.203394
	271.2	0.023635	0.090737	0.159054	0.210399	0.434066	0.590369							271.2	0.382157	0.043743	0.0729806	0.0990908	0.139973	0.18239							271.2	0.506337	0.0348884	0.0705848	0.100611	0.176948	0.203529
	271.4	0.023587	0.090452	0.158683	0.210552	0.434366	0.590494							271.4	0.382304	0.044058	0.0731062	0.0991058	0.14006	0.183124							271.4	0.506823	0.0354181	0.07081	0.101325	0.17776	0.203962
	271.6	0.023297	0.090561	0.158895	0.210709	0.43473	0.590543							271.6	0.382074	0.0440914	0.0731687	0.0990841	0.139905	0.18372							271.6	0.506996	0.0358873	0.0708489	0.101484	0.178075	0.204157
	271.8	0.023225	0.090006	0.158401	0.210556	0.434771	0.590612							271.8	0.382161	0.0435755	0.073466	0.0990386	0.139512	0.184454							271.8	0.507696	0.0359997	0.0707543	0.101687	0.178955	0.204204
	272	0.022524	0.089487	0.158008	0.210603	0.434768	0.590454							272	0.38223	0.0433679	0.0732311	0.0988648	0.138556	0.184269							272	0.507823	0.0364986	0.07057	0.101469	0.178673	0.204184
	272.2	0.023146	0.089761	0.158442	0.210887	0.434923	0.590862							272.2	0.382603	0.0437868	0.0738044	0.0994689	0.13808	0.185239							272.2	0.508021	0.0367809	0.070403	0.101596	0.178733	0.203742
	272.4	0.023227	0.089371	0.158667	0.211231	0.434805	0.590689							272.4	0.383105	0.0439991	0.0742327	0.0997594	0.137541	0.185505							272.4	0.508159	0.0368769	0.069805	0.101148	0.178537	0.202994
	272.6	0.023364	0.089657	0.158761	0.21117	0.435453	0.591155							272.6	0.383464	0.0439855	0.0745584	0.100315	0.137202	0.185754							272.6	0.507993	0.0367843	0.0694338	0.100483	0.178477	0.202664
	272.8	0.023076	0.089404	0.158957	0.211473	0.43491	0.591219							272.8	0.383932	0.0441608	0.0747685	0.10112	0.137013	0.186135							272.8	0.507958	0.037373	0.069479	0.100233	0.17876	0.202463
	273	0.023433	0.089524	0.159516	0.211683	0.434891	0.591165							273	0.383976	0.0448441	0.075354	0.101175	0.136387	0.186322							273	0.508355	0.0371128	0.0686001	0.0999226	0.178207	0.20211
	273.2	0.022992	0.089723	0.15968	0.211725	0.434596	0.591424							273.2	0.38387	0.0446502	0.0753696	0.101269	0.135204	0.186117							273.2	0.508775	0.0374711	0.0687156	0.100156	0.178184	0.202639
	273.4	0.022735	0.089571	0.159845	0.211547	0.434527	0.591525							273.4	0.383882	0.0447379	0.0749504	0.101237	0.13439	0.185997							273.4	0.50879	0.0372872	0.0688505	0.0996827	0.177857	0.202584
	273.6	0.022427	0.089182	0.159606	0.211677	0.434734	0.592112							273.6	0.38409	0.0447989	0.0748611	0.101427	0.13336	0.185712							273.6	0.508385	0.0373239	0.0684985	0.0990183	0.177752	0.202486
	273.8	0.022261	0.089797	0.160257	0.212145	0.435134	0.592616							273.8	0.384036	0.0437688	0.0742498	0.101584	0.132921	0.18498							273.8	0.508065	0.0371063	0.0690356	0.0986761	0.177626	0.202268
	274	0.022344	0.089768	0.16025	0.212454	0.434887	0.592869							274	0.384629	0.0439729	0.0742318	0.102076	0.132582	0.184933							274	0.508036	0.0368656	0.0695024	0.099239	0.177735	0.202667
	274.2	0.022286	0.089965	0.160261	0.212218	0.435085	0.593294							274.2	0.38501	0.0435435	0.0735255	0.102041	0.131759	0.184626							274.2	0.507859	0.0360023	0.0695435	0.0989037	0.177157	0.202561
	274.4	0.021791	0.089817	0.159916	0.211733	0.434737	0.592735							274.4	0.385507	0.0438607	0.0737785	0.102494	0.132145	0.184262							274.4	0.508994	0.0364438	0.0708751	0.0994731	0.177577	0.203259
	274.6	0.021921	0.090009	0.159848	0.211644	0.435384	0.593016							274.6	0.386015	0.0446659	0.0738874	0.102779	0.132713	0.184364							274.6	0.509674	0.0362579	0.0711232	0.099816	0.177792	0.203713
	274.8	0.022102	0.090105	0.159745	0.211927	0.435845	0.593904							274.8	0.386104	0.0447761	0.0735937	0.102674	0.132552	0.184067							274.8	0.51007	0.0359175	0.0712066	0.0999924	0.177697	0.2037
	275	0.022039	0.090657	0.16013	0.211736	0.43636	0.594587							275	0.386224	0.0446347	0.0735503	0.102639	0.133244	0.183944							275	0.510461	0.0357285	0.0713626	0.0998153	0.177596	0.203806
	275.2	0.0216	0.090517	0.159935	0.21166	0.436325	0.594581							275.2	0.386458	0.0440231	0.073399	0.102317	0.132492	0.183992							275.2	0.510495	0.03548	0.0711877	0.100003	0.177751	0.203264
	275.4	0.021354	0.090153	0.160005	0.210831	0.436108	0.594906							275.4	0.386697	0.0436234	0.0730468	0.102083	0.132084	0.184541							275.4	0.511553	0.0358268	0.0719003	0.100758	0.178777	0.203781
	275.6	0.021778	0.090491	0.160295	0.210663	0.436627	0.595406							275.6	0.386914	0.0430298	0.0727551	0.102175	0.131974	0.184698							275.6	0.512072	0.0358268	0.0722271	0.101032	0.179665	0.20411
	275.8	0.022164	0.090376	0.160095	0.210549	0.437018	0.59578							275.8	0.386918	0.042698	0.0726041	0.101773	0.131529	0.184656							275.8	0.512507	0.035571	0.0723144	0.101446	0.180141	0.203955
	276	0.021852	0.090407	0.160351	0.210999	0.437221	0.596054							276	0.386819	0.0429605	0.0722934	0.101485	0.131004	0.18458							276	0.51297	0.0355365	0.0722335	0.101834	0.180316	0.20413
	276.2	0.021995	0.090207	0.160539	0.211348	0.437495	0.596222							276.2	0.387249	0.043241	0.0727606	0.101596	0.131204	0.185126							276.2	0.513174	0.0348349	0.0724683	0.101333	0.180196	0.203728
	276.4	0.02201	0.090244	0.160399	0.211601	0.437746	0.596673							276.4	0.387994	0.0434512	0.0731492	0.10166	0.131406	0.185328							276.4	0.513324	0.0349698	0.0722792	0.100569	0.179856	0.203822
	276.6	0.021885	0.090211	0.160074	0.211629	0.437793	0.597369							276.6	0.388375	0.0435054	0.0731794	0.102204	0.131863	0.186018							276.6	0.513454	0.0348825	0.0721205	0.0999815	0.17995	0.20408
	276.8	0.02186	0.08985	0.159858	0.211595	0.437202	0.597433							276.8	0.388177	0.0440101	0.0731434	0.102079	0.132149	0.18604							276.8	0.513708	0.0352155	0.0717805	0.100042	0.179393	0.204452
	277	0.022651	0.090646	0.160227	0.212204	0.438061	0.598067							277	0.388356	0.0441838	0.0736536	0.101949	0.13222	0.186327							277	0.514006	0.0353931	0.0711701	0.100083	0.179387	0.204629
	277.2	0.022987	0.090985	0.160443	0.213083	0.439039	0.598791							277.2	0.388361	0.0442119	0.0736573	0.101832	0.131854	0.186157							277.2	0.514251	0.0355695	0.0711114	0.100528	0.179011	0.205244
	277.4	0.023385	0.090665	0.16085	0.213666	0.439176	0.599576							277.4	0.388502	0.0446765	0.0733382	0.101946	0.132289	0.186516							277.4	0.513924	0.0353392	0.0708592	0.100343	0.178907	0.204906
	277.6	0.023643	0.090489	0.160614	0.213995	0.439799	0.599683							277.6	0.389029	0.0454982	0.0739302	0.101974	0.132534	0.186886							277.6	0.51327	0.0349507	0.0704827	0.100173	0.178703	0.204829
	277.8	0.024038	0.091178	0.161497	0.214555	0.439969	0.600287							277.8	0.389027	0.0461264	0.0742195	0.102216	0.132914	0.187301							277.8	0.513501	0.0346858	0.0704867	0.100528	0.179078	0.20504
	278	0.024258	0.091338	0.161785	0.215069	0.440241	0.600513							278	0.389425	0.0467634	0.0742836	0.102424	0.132851	0.187376							278	0.513658	0.0347107	0.0704716	0.100739	0.178962	0.20542
	278.2	0.024155	0.091425	0.161736	0.215016	0.440405	0.600425							278.2	0.388941	0.0466224	0.0738853	0.102277	0.132383	0.187116							278.2	0.514254	0.0347286	0.0704468	0.100955	0.178954	0.205795
	278.4	0.023952	0.091239	0.161661	0.214933	0.440488	0.600124							278.4	0.389176	0.0467454	0.0743969	0.102425	0.133471	0.187468							278.4	0.514859	0.0348448	0.070542	0.100922	0.179049	0.206198
	278.6	0.024229	0.091804	0.16246	0.215407	0.44129	0.601104							278.6	0.38945	0.0471326	0.0745393	0.102756	0.134049	0.187779							278.6	0.515549	0.0355198	0.0702229	0.101421	0.179231	0.206491
	278.8	0.024292	0.091767	0.162712	0.215387	0.441343	0.601301							278.8	0.389305	0.0463513	0.0744224	0.10255	0.133712	0.187689							278.8	0.51561	0.0356874	0.0702905	0.101346	0.179228	0.206441
	279	0.024028	0.091755	0.163389	0.215146	0.4416	0.601813							279	0.389093	0.0459009	0.0743886	0.102323	0.133547	0.187733							279	0.516216	0.0361547	0.0704293	0.101843	0.179629	0.206841
	279.2	0.023535	0.090981	0.163143	0.214302	0.441625	0.601752							279.2	0.389166	0.0452121	0.0738441	0.101946	0.132687	0.187372							279.2	0.516899	0.0371303	0.0707252	0.102265	0.180644	0.20708
	279.4	0.023398	0.090815	0.163158	0.213649	0.441211	0.602258							279.4	0.389318	0.0450076	0.0740549	0.10197	0.133305	0.187561							279.4	0.517512	0.0378405	0.0714308	0.102859	0.181329	0.207157
	279.6	0.023358	0.090952	0.163044	0.213817	0.441472	0.602405							279.6	0.388914	0.0442599	0.073823	0.102113	0.133252	0.18735							279.6	0.517545	0.0379432	0.071651	0.102892	0.181622	0.207171
	279.8	0.022931	0.090514	0.16285	0.213845	0.44156	0.602248							279.8	0.388898	0.0441799	0.0741914	0.101872	0.132846	0.186957							279.8	0.517844	0.037887	0.0715641	0.103111	0.181797	0.207235
	280	0.022226	0.089934	0.162765	0.214127	0.441516	0.602012							280	0.38938	0.0440993	0.0745151	0.102088	0.13243	0.18698							280	0.518313	0.0382074	0.071562	0.102947	0.182229	0.207075
	280.2	0.021529	0.089219	0.161891	0.213454	0.441333	0.601795							280.2	0.390035	0.0439135	0.0749293	0.102183	0.132804	0.186956							280.2	0.51832	0.0383558	0.0716962	0.102456	0.181774	0.20681
	280.4	0.021119	0.08889	0.161663	0.213512	0.440936	0.601977							280.4	0.390803	0.0436321	0.0751405	0.102224	0.132797	0.187388							280.4	0.518333	0.0393503	0.0717299	0.102529	0.181912	0.206981
	280.6	0.021146	0.088969	0.161514	0.213439	0.440921	0.601994							280.6	0.390557	0.0432748	0.0749844	0.101486	0.13257	0.187548							280.6	0.518125	0.0393066	0.0714178	0.102163	0.181605	0.206678
	280.8	0.021484	0.089567	0.162168	0.21391	0.441686	0.602446							280.8	0.390301	0.0431512	0.0749447	0.101188	0.132236	0.187105							280.8	0.517881	0.0390723	0.0709448	0.102162	0.181252	0.206473
	281	0.021808	0.090222	0.162127	0.214554	0.4424	0.602899							281	0.390853	0.0429064	0.07558	0.101625	0.132629	0.187368							281	0.518015	0.0393451	0.070982	0.102152	0.181759	0.206641
	281.2	0.022085	0.090271	0.161786	0.215121	0.442801	0.603098							281.2	0.391505	0.0431599	0.0753015	0.10193	0.132969	0.187591							281.2	0.517823	0.0387815	0.0707402	0.102	0.181162	0.207022
	281.4	0.022032	0.090391	0.162099	0.215513	0.442891	0.603443							281.4	0.39186	0.0430546	0.0749783	0.101924	0.132905	0.187756							281.4	0.51797	0.0387082	0.0713701	0.102128	0.181834	0.207054
	281.6	0.022159	0.091135	0.16241	0.215974	0.443231	0.603454							281.6	0.392374	0.0435413	0.0752011	0.102013	0.132991	0.187838							281.6	0.518028	0.0381993	0.0714234	0.101906	0.181659	0.206773
	281.8	0.022286	0.091744	0.163139	0.21629	0.44347	0.603862							281.8	0.392225	0.0436171	0.0748735	0.102263	0.13324	0.187667							281.8	0.518439	0.037958	0.0714006	0.101799	0.181634	0.206744
	282	0.022421	0.091858	0.163356	0.216631	0.443847	0.604366							282	0.392896	0.0437131	0.0746041	0.102362	0.133729	0.187458							282	0.518686	0.0375978	0.071222	0.101364	0.181295	0.206541
	282.2	0.022677	0.092116	0.163664	0.217028	0.44398	0.604587							282.2	0.393198	0.0438299	0.0740307	0.102607	0.133941	0.187596							282.2	0.519213	0.0376409	0.071679	0.101451	0.181574	0.206955
	282.4	0.022728	0.092432	0.1642	0.217419	0.444334	0.604864							282.4	0.393577	0.0434945	0.0740776	0.102901	0.134779	0.188098							282.4	0.51941	0.03741	0.0718602	0.101375	0.181008	0.207304
	282.6	0.022682	0.092461	0.164327	0.217337	0.444285	0.605392							282.6	0.393788	0.0438685	0.0737718	0.103232	0.134759	0.188339							282.6	0.520284	0.0378022	0.0724543	0.102026	0.181249	0.208118
	282.8	0.022704	0.092148	0.164113	0.21716	0.444266	0.606105							282.8	0.393578	0.0439457	0.0731158	0.102625	0.134449	0.188027							282.8	0.520637	0.0375508	0.0722325	0.101865	0.181309	0.208636
	283	0.02295	0.092251	0.164269	0.21693	0.444501	0.607196							283	0.393724	0.0444684	0.0734312	0.102563	0.134663	0.188086							283	0.52174	0.0378337	0.072588	0.102211	0.181926	0.209249
	283.2	0.02315	0.092086	0.164087	0.216468	0.444699	0.607492							283.2	0.393903	0.0446613	0.0731373	0.10254	0.134351	0.187613							283.2	0.522613	0.0375181	0.0727122	0.101996	0.181941	0.208977
	283.4	0.023711	0.092666	0.16437	0.216515	0.445025	0.607867							283.4	0.394005	0.0445368	0.0736872	0.102519	0.134469	0.187968							283.4	0.522555	0.0367495	0.0723012	0.102235	0.181579	0.208903
	283.6	0.023769	0.092737	0.164247	0.217011	0.445587	0.608395							283.6	0.394125	0.0444717	0.0737323	0.102417	0.133936	0.188177							283.6	0.522735	0.036615	0.0719221	0.10212	0.181784	0.208861
	283.8	0.023753	0.092531	0.164721	0.217074	0.446367	0.609312							283.8	0.394692	0.0452512	0.07446	0.102451	0.133633	0.188441							283.8	0.522905	0.0362095	0.0712821	0.101965	0.181841	0.208395
	284	0.023795	0.092555	0.164511	0.216963	0.446815	0.609556							284	0.39532	0.0450489	0.0751382	0.10318	0.133658	0.189068							284	0.522637	0.035945	0.0706872	0.101503	0.1816	0.20767
	284.2	0.02364	0.092744	0.164594	0.217245	0.447256	0.610216							284.2	0.395793	0.0451492	0.0755329	0.103338	0.133802	0.189969							284.2	0.522424	0.0359018	0.0705223	0.101508	0.181123	0.207355
	284.4	0.023902	0.092841	0.164883	0.217901	0.44743	0.610648							284.4	0.396161	0.0456386	0.0760266	0.103442	0.13347	0.190714							284.4	0.522458	0.0359737	0.070425	0.101724	0.181416	0.20712
	284.6	0.023934	0.093307	0.164925	0.218076	0.448356	0.610742							284.6	0.395963	0.0456901	0.0763902	0.103059	0.133281	0.190739							284.6	0.522413	0.035676	0.0702227	0.102024	0.18135	0.207189
	284.8	0.023879	0.093492	0.165291	0.218556	0.448805	0.611403							284.8	0.396166	0.0453603	0.0764739	0.102961	0.133077	0.190966							284.8	0.522775	0.0354385	0.0703067	0.102189	0.181579	0.207382
	285	0.024222	0.093618	0.164548	0.218569	0.448924	0.611723							285	0.396607	0.0453577	0.0766632	0.103273	0.133741	0.191205							285	0.522998	0.0357046	0.0702909	0.102271	0.182009	0.207958
	285.2	0.024364	0.093781	0.16467	0.218862	0.449502	0.611915							285.2	0.396888	0.0448607	0.0758756	0.103141	0.133202	0.191197							285.2	0.52336	0.0357702	0.0701978	0.102337	0.181959	0.208282
	285.4	0.024252	0.093787	0.164843	0.218622	0.449781	0.612507							285.4	0.397013	0.0443421	0.075643	0.102682	0.132773	0.190921							285.4	0.523677	0.0358292	0.0704277	0.102475	0.182311	0.208284
	285.6	0.024262	0.093864	0.165019	0.218806	0.449772	0.612537							285.6	0.397123	0.0445427	0.0753686	0.102995	0.133167	0.191007							285.6	0.524111	0.0361144	0.0702015	0.102538	0.182359	0.208237
	285.8	0.024183	0.093658	0.165129	0.21872	0.450233	0.612764							285.8	0.396995	0.0443662	0.0748272	0.103489	0.133491	0.190479							285.8	0.524438	0.0366785	0.070612	0.10264	0.182527	0.208702
	286	0.024358	0.093417	0.165191	0.218719	0.449879	0.612818							286	0.397238	0.0442887	0.0744773	0.103537	0.133684	0.189947							286	0.524506	0.0367157	0.0708035	0.102689	0.182275	0.208956
	286.2	0.024023	0.093314	0.165002	0.218386	0.449447	0.61221							286.2	0.396994	0.0440301	0.0738572	0.103826	0.133495	0.189321							286.2	0.525159	0.0371653	0.0714657	0.103427	0.182393	0.209484
	286.4	0.023692	0.092746	0.164852	0.218185	0.449461	0.612112							286.4	0.396893	0.0442316	0.073977	0.104454	0.134072	0.189116							286.4	0.525701	0.0374186	0.0718388	0.103849	0.181955	0.210471
	286.6	0.023743	0.092479	0.164759	0.217941	0.449773	0.612886							286.6	0.397133	0.0447009	0.0737258	0.10446	0.134416	0.188951							286.6	0.52648	0.0379023	0.0724146	0.104337	0.182581	0.211197
	286.8	0.023736	0.092487	0.16551	0.218038	0.450153	0.613353							286.8	0.397477	0.0448888	0.073809	0.104679	0.134904	0.188738							286.8	0.527175	0.0383183	0.0728563	0.104759	0.183114	0.211871
	287	0.023826	0.092762	0.165829	0.217866	0.450337	0.613406							287	0.397408	0.0444888	0.0737636	0.10463	0.135085	0.188509							287	0.52785	0.0384645	0.0736271	0.104803	0.183335	0.212175
	287.2	0.023802	0.092939	0.166387	0.217877	0.450606	0.613679							287.2	0.397796	0.0442507	0.0735159	0.104872	0.135029	0.188376							287.2	0.527997	0.0381035	0.0734393	0.104967	0.183266	0.211507
	287.4	0.023668	0.093293	0.166559	0.218348	0.451042	0.614068							287.4	0.398226	0.044427	0.0739219	0.105595	0.13535	0.189324							287.4	0.527983	0.0380765	0.0737942	0.105175	0.18346	0.21142
	287.6	0.023465	0.093272	0.166476	0.21841	0.451239	0.614732							287.6	0.398875	0.0449858	0.074247	0.105796	0.135429	0.189977							287.6	0.528248	0.0383606	0.0741237	0.10529	0.183714	0.211012
	287.8	0.023454	0.093588	0.166926	0.218284	0.452013	0.614995							287.8	0.39927	0.0450382	0.0748106	0.106401	0.135978	0.190725							287.8	0.528024	0.0379438	0.0740542	0.105017	0.183778	0.210793
	288	0.023435	0.093606	0.167015	0.218329	0.452147	0.615338							288	0.39965	0.0449632	0.074904	0.107143	0.135962	0.191221							288	0.52838	0.0382256	0.073906	0.105161	0.184123	0.210766
	288.2	0.023336	0.093827	0.167732	0.218752	0.452608	0.615736							288.2	0.399853	0.045563	0.0752791	0.107587	0.136064	0.19206							288.2	0.529086	0.0391107	0.0747903	0.106134	0.185275	0.211372
	288.4	0.022944	0.093459	0.167285	0.218522	0.452481	0.615446							288.4	0.399773	0.0457508	0.0756634	0.107171	0.136087	0.192149							288.4	0.529406	0.0392128	0.0751974	0.106623	0.185982	0.211303
	288.6	0.022739	0.093393	0.167612	0.218617	0.453292	0.615641							288.6	0.400045	0.0455657	0.0759591	0.106605	0.13666	0.192161							288.6	0.529183	0.0391092	0.0751398	0.106329	0.185564	0.211539
	288.8	0.023152	0.093554	0.167833	0.219146	0.453484	0.616231							288.8	0.400015	0.0451351	0.0758386	0.106004	0.136519	0.192193							288.8	0.529078	0.0391875	0.0752301	0.105461	0.185749	0.211417
	289	0.023345	0.093619	0.167319	0.218868	0.45415	0.616167							289	0.399879	0.0448621	0.075827	0.105481	0.136461	0.191805							289	0.528948	0.0391763	0.0746422	0.104887	0.185985	0.211631
	289.2	0.02327	0.093495	0.166873	0.2191	0.454529	0.616027							289.2	0.400208	0.0446943	0.0759307	0.105452	0.136111	0.192015							289.2	0.529147	0.039165	0.0747373	0.104722	0.18629	0.212103
	289.4	0.023857	0.093983	0.166641	0.219482	0.455282	0.616668							289.4	0.399792	0.0444078	0.0755031	0.104412	0.136203	0.191607							289.4	0.529395	0.0390183	0.0747428	0.104424	0.186785	0.212456
	289.6	0.023852	0.094104	0.166799	0.219693	0.455575	0.616488							289.6	0.399582	0.0439887	0.0752413	0.104142	0.135997	0.191098							289.6	0.529359	0.0393704	0.0742355	0.104333	0.187062	0.212618
	289.8	0.023876	0.093922	0.166703	0.219919	0.45561	0.616637							289.8	0.399354	0.0435385	0.0748523	0.103886	0.135685	0.190405							289.8	0.528846	0.038741	0.0737694	0.103804	0.186368	0.212506
	290	0.024063	0.094174	0.166806	0.219964	0.455441	0.616485							290	0.399417	0.0435015	0.0752066	0.103712	0.135735	0.190036							290	0.528614	0.0381399	0.0729939	0.103527	0.186185	0.212418
	290.2	0.024032	0.094197	0.166639	0.220077	0.45594	0.616397							290.2	0.399241	0.043638	0.0752247	0.103346	0.135362	0.189964							290.2	0.5294	0.0382682	0.073051	0.103747	0.186176	0.212862
	290.4	0.024147	0.094163	0.166891	0.22061	0.456573	0.617157							290.4	0.399714	0.0436187	0.0755713	0.103534	0.135825	0.190643							290.4	0.529917	0.038294	0.0732944	0.1038	0.1862	0.213322
	290.6	0.024329	0.09454	0.167333	0.221068	0.456958	0.61753							290.6	0.400329	0.0436075	0.0755773	0.10363	0.136058	0.190598							290.6	0.530697	0.0384445	0.0739103	0.104493	0.186884	0.213897
	290.8	0.024203	0.094819	0.167522	0.221601	0.457364	0.617492							290.8	0.400807	0.0433167	0.0759774	0.103336	0.135925	0.190882							290.8	0.531452	0.0385118	0.0742843	0.105001	0.187333	0.214574
	291	0.023968	0.094613	0.167438	0.22173	0.457055	0.617568							291	0.400504	0.043194	0.0759773	0.103419	0.135884	0.190413							291	0.531406	0.0379176	0.073733	0.104817	0.187136	0.214061
	291.2	0.023877	0.094553	0.167651	0.222061	0.45665	0.618132							291.2	0.400797	0.0431951	0.0759107	0.103627	0.135382	0.190565							291.2	0.532097	0.0379922	0.0737593	0.105658	0.187828	0.213871
	291.4	0.023787	0.094646	0.167303	0.222336	0.456905	0.618769							291.4	0.401017	0.043623	0.0758834	0.103761	0.135296	0.190916							291.4	0.532645	0.0379432	0.0742287	0.106307	0.188335	0.214201
	291.6	0.024164	0.09478	0.167528	0.222602	0.457224	0.619878							291.6	0.401175	0.0437018	0.075592	0.103686	0.135135	0.191009							291.6	0.533278	0.0375539	0.0737942	0.106554	0.188261	0.214229
	291.8	0.024148	0.094469	0.167479	0.222635	0.457106	0.620779							291.8	0.401431	0.0436077	0.0753022	0.104034	0.135043	0.191316							291.8	0.534158	0.0374157	0.0738342	0.10683	0.188771	0.214385
	292	0.023588	0.094019	0.167784	0.222864	0.456316	0.62151							292	0.401902	0.0441213	0.0751164	0.104497	0.134931	0.191806							292	0.53505	0.0380855	0.0739147	0.107855	0.188793	0.214825
	292.2	0.023406	0.093814	0.168359	0.223098	0.456649	0.621864							292.2	0.402574	0.0444358	0.0752555	0.104698	0.135435	0.192261							292.2	0.535395	0.0385568	0.0747027	0.108482	0.188999	0.214825
	292.4	0.023052	0.093275	0.167997	0.22255	0.456128	0.622045							292.4	0.402728	0.0441783	0.0754025	0.104442	0.135691	0.192252							292.4	0.535038	0.0377839	0.0746018	0.107888	0.188385	0.214035
	292.6	0.023171	0.093546	0.168614	0.223171	0.45652	0.622487							292.6	0.403253	0.044422	0.0756615	0.104535	0.135845	0.192207							292.6	0.53468	0.0373534	0.0742558	0.107002	0.18738	0.213176
	292.8	0.022841	0.093593	0.168112	0.22287	0.456331	0.622511							292.8	0.403508	0.0445843	0.0755607	0.104193	0.135676	0.192453							292.8	0.535145	0.037687	0.0747599	0.10666	0.187551	0.21304
	293	0.022909	0.093644	0.167717	0.222485	0.456622	0.622951							293	0.403677	0.044355	0.0752578	0.103877	0.136023	0.19244							293	0.535242	0.037381	0.0746206	0.1062	0.187611	0.212867
	293.2	0.02303	0.0939	0.167803	0.222479	0.456615	0.62336							293.2	0.404026	0.0448054	0.0749653	0.103903	0.136571	0.193007							293.2	0.535766	0.037808	0.0749633	0.106424	0.188055	0.213289
	293.4	0.022673	0.094009	0.168156	0.221883	0.456646	0.623475							293.4	0.403856	0.0445282	0.074213	0.103027	0.136656	0.192869							293.4	0.535786	0.0382253	0.0750882	0.105811	0.188134	0.212851
	293.6	0.022114	0.093474	0.168533	0.220898	0.456116	0.623176							293.6	0.404092	0.0445613	0.0743077	0.103163	0.137043	0.193249							293.6	0.535643	0.0382685	0.0747126	0.105343	0.187506	0.212487
	293.8	0.022129	0.093561	0.168776	0.221243	0.456085	0.623529							293.8	0.40404	0.0447498	0.0744365	0.103648	0.137325	0.193291							293.8	0.535987	0.0381701	0.0748377	0.10524	0.187526	0.212836
	294	0.022337	0.094089	0.169266	0.221397	0.456344	0.623764							294	0.404186	0.0452946	0.0750622	0.104245	0.137627	0.193681							294	0.53632	0.038572	0.0753454	0.105481	0.187809	0.21354
	294.2	0.022244	0.093707	0.168729	0.221093	0.456535	0.623375							294.2	0.404322	0.0455416	0.0749631	0.104293	0.137825	0.193877							294.2	0.536633	0.0387592	0.0759506	0.105342	0.187345	0.213704
	294.4	0.022215	0.093563	0.16906	0.221085	0.456633	0.623508							294.4	0.40449	0.0454009	0.0752348	0.104484	0.138221	0.193945							294.4	0.537272	0.0390038	0.07592	0.105286	0.187597	0.214054
	294.6	0.022889	0.093782	0.169014	0.221554	0.456873	0.623276							294.6	0.404498	0.0456527	0.0754638	0.104057	0.138244	0.193314							294.6	0.537468	0.0389873	0.0762314	0.105258	0.187676	0.214746
	294.8	0.023236	0.093473	0.168376	0.221574	0.457336	0.623087							294.8	0.404636	0.0458427	0.0763149	0.10407	0.13818	0.193713							294.8	0.537831	0.0391296	0.0761198	0.105374	0.188004	0.214769
	295	0.023397	0.093036	0.168348	0.221464	0.45736	0.622823							295	0.404272	0.045275	0.0764024	0.104313	0.13811	0.193382							295	0.537879	0.0390544	0.0757376	0.105263	0.188283	0.214636
	295.2	0.023525	0.092584	0.168473	0.221635	0.457384	0.622926							295.2	0.404462	0.0448332	0.076006	0.104248	0.137661	0.193429							295.2	0.538396	0.039059	0.0757378	0.105295	0.188552	0.214691
	295.4	0.023577	0.09283	0.168201	0.22225	0.458065	0.623326							295.4	0.404473	0.0446723	0.0762544	0.10426	0.137353	0.193388							295.4	0.538137	0.038065	0.0750221	0.105056	0.188347	0.21454
	295.6	0.024362	0.093151	0.168597	0.223063	0.45877	0.624482							295.6	0.40486	0.044768	0.076626	0.104555	0.137224	0.193771							295.6	0.538479	0.0373112	0.0745131	0.104808	0.187775	0.214338
	295.8	0.023856	0.092532	0.168353	0.223155	0.458212	0.62459							295.8	0.4057	0.0448727	0.0768541	0.104691	0.137057	0.193851							295.8	0.538632	0.0369639	0.0745714	0.104769	0.187956	0.214414
	296	0.023955	0.093038	0.168944	0.224051	0.45886	0.624844							296	0.406129	0.0442526	0.0773378	0.105537	0.136994	0.194032							296	0.538661	0.036945	0.0744687	0.105359	0.187992	0.214669
	296.2	0.024294	0.093403	0.169295	0.224151	0.459584	0.625324							296.2	0.406833	0.0446745	0.0777453	0.106278	0.137466	0.194424							296.2	0.538804	0.0365934	0.0745868	0.104796	0.188315	0.214206
	296.4	0.02427	0.093594	0.169369	0.224007	0.459414	0.625063							296.4	0.40694	0.044367	0.0781993	0.106897	0.137493	0.194533							296.4	0.538388	0.0357654	0.0740434	0.104478	0.18811	0.213887
	296.6	0.023962	0.093608	0.169126	0.224422	0.459546	0.624879							296.6	0.407286	0.0444637	0.0785438	0.107242	0.137527	0.194923							296.6	0.53885	0.0362391	0.0740305	0.104902	0.188221	0.213911
	296.8	0.023872	0.093754	0.168927	0.224168	0.459866	0.625386							296.8	0.408044	0.044713	0.0785123	0.107083	0.138257	0.195306							296.8	0.539532	0.0367162	0.0742825	0.10536	0.188719	0.21449
	297	0.024035	0.093671	0.168643	0.224003	0.459939	0.625688							297	0.408021	0.0448325	0.078314	0.107402	0.138423	0.195617							297	0.539717	0.0371074	0.0741331	0.105636	0.18949	0.21457
	297.2	0.024084	0.09397	0.169227	0.224041	0.460693	0.626317							297.2	0.408431	0.045541	0.0783206	0.10757	0.139065	0.196053							297.2	0.540157	0.037866	0.0745164	0.105779	0.189201	0.214498
	297.4	0.023693	0.093733	0.169353	0.223733	0.46096	0.626447							297.4	0.408514	0.0455634	0.0782931	0.107566	0.139346	0.195834							297.4	0.54048	0.0383385	0.0749953	0.105876	0.189014	0.214482
	297.6	0.024025	0.094335	0.169538	0.223928	0.461574	0.627335							297.6	0.408413	0.045828	0.0783421	0.107926	0.139624	0.195925							297.6	0.541251	0.0388865	0.0751493	0.106482	0.189169	0.215315
	297.8	0.024163	0.094956	0.169535	0.224455	0.462132	0.628371							297.8	0.40886	0.04604	0.078434	0.1083	0.139938	0.195718							297.8	0.541737	0.0394905	0.0755578	0.107048	0.18977	0.216395
	298	0.024312	0.095109	0.169773	0.224555	0.462521	0.628929							298	0.409245	0.0465257	0.0784958	0.10845	0.140459	0.196078							298	0.541932	0.0398037	0.0758356	0.107317	0.189637	0.216801
	298.2	0.024594	0.09512	0.169783	0.224599	0.46296	0.629233							298.2	0.409392	0.046659	0.0782763	0.10805	0.140626	0.195952							298.2	0.542226	0.0400895	0.0758739	0.107178	0.189548	0.216948
	298.4	0.025112	0.095326	0.170372	0.225052	0.463508	0.629963							298.4	0.409621	0.0468024	0.0784036	0.107315	0.140654	0.196021							298.4	0.542782	0.0405229	0.0757757	0.107319	0.18971	0.217382
	298.6	0.025862	0.095565	0.170487	0.225774	0.46411	0.630591							298.6	0.409867	0.0469854	0.0784025	0.106799	0.140669	0.196206							298.6	0.542818	0.0407579	0.0761092	0.10743	0.189549	0.217471
	298.8	0.026167	0.095432	0.170869	0.226072	0.464757	0.630963							298.8	0.410128	0.0470036	0.078487	0.106947	0.140459	0.196623							298.8	0.543186	0.0411168	0.0760956	0.107671	0.189742	0.217324
	299	0.026361	0.095423	0.171734	0.226797	0.465166	0.631419							299	0.409937	0.0463667	0.0781243	0.106301	0.139992	0.196573							299	0.543053	0.0410805	0.0759386	0.1075	0.189533	0.217284
	299.2	0.02663	0.095342	0.172567	0.22755	0.465425	0.632183							299.2	0.410078	0.0466592	0.0778413	0.106031	0.139499	0.196574							299.2	0.542537	0.0404056	0.0754192	0.106941	0.188845	0.216614
	299.4	0.027136	0.095843	0.17324	0.228537	0.466105	0.633284							299.4	0.409996	0.0467589	0.0779929	0.105592	0.138853	0.196534							299.4	0.54225	0.0399186	0.0752238	0.106824	0.1887	0.216366
	299.6	0.027836	0.09592	0.174123	0.229373	0.466671	0.634276							299.6	0.410191	0.047086	0.0779048	0.105544	0.138732	0.196659							299.6	0.542222	0.0396346	0.0752059	0.106586	0.188582	0.216227
	299.8	0.027782	0.095676	0.174642	0.229826	0.466556	0.634369							299.8	0.410146	0.0467899	0.0776065	0.105754	0.138287	0.196648							299.8	0.541906	0.0393025	0.0752746	0.106299	0.188652	0.215965
	300	0.027782	0.095676	0.174642	0.229826	0.466556	0.634369							300	0.410146	0.0467899	0.0776065	0.105754	0.138287	0.196648							300	0.541906	0.0393025	0.0752746	0.106299	0.188652	0.215965
	300.2	0.027382	0.095042	0.174218	0.229583	0.466427	0.633005							300.2	0.4105	0.0466371	0.0776935	0.105717	0.137856	0.196531							300.2	0.541671	0.0391384	0.075637	0.106566	0.188544	0.215509
	300.4	0.026738	0.094301	0.173864	0.229092	0.466147	0.631322							300.4	0.410597	0.046365	0.0775947	0.105276	0.137193	0.196316							300.4	0.541953	0.0399038	0.0761628	0.107146	0.189007	0.216134
	300.6	0.026463	0.094242	0.173488	0.22871	0.466271	0.629934							300.6	0.410648	0.0466772	0.0777071	0.105545	0.136751	0.196509							300.6	0.54184	0.0405031	0.07662	0.107658	0.189583	0.216358
	300.8	0.026385	0.094196	0.173084	0.22859	0.466322	0.628641							300.8	0.410338	0.0464858	0.0774867	0.105416	0.136335	0.196044							300.8	0.541822	0.0406729	0.0771132	0.108195	0.189832	0.2162
	301	0.026197	0.094009	0.172605	0.228337	0.466332	0.62669							301	0.410081	0.046302	0.0775431	0.105256	0.135725	0.195782							301	0.541646	0.0410001	0.0775045	0.108663	0.190153	0.216152
	301.2	0.025972	0.093682	0.171796	0.228109	0.466093	0.624692							301.2	0.409902	0.0461312	0.0778553	0.105406	0.135319	0.195642							301.2	0.54108	0.0409157	0.0778788	0.108765	0.190324	0.215965
	301.4	0.025755	0.093001	0.171104	0.227629	0.465866	0.622567							301.4	0.409642	0.0461564	0.07791	0.105419	0.135192	0.195639							301.4	0.540935	0.0411978	0.0784897	0.109144	0.190701	0.215963
	301.6	0.025597	0.09303	0.170542	0.227151	0.465758	0.620843							301.6	0.409132	0.0461719	0.0777579	0.10513	0.13482	0.195043							301.6	0.540703	0.041311	0.0788621	0.109312	0.19087	0.216045
	301.8	0.025722	0.093363	0.170238	0.226737	0.465162	0.619119							301.8	0.408367	0.0460885	0.0776606	0.104945	0.134033	0.194501							301.8	0.540171	0.0412908	0.0787073	0.109347	0.190803	0.215528
	302	0.025488	0.093605	0.170068	0.226204	0.464639	0.617771							302	0.407506	0.0459595	0.0777462	0.104958	0.133797	0.194278							302	0.539824	0.0411013	0.0786562	0.109257	0.190394	0.215748
	302.2	0.025327	0.093537	0.169488	0.225607	0.463738	0.616391							302.2	0.406569	0.045604	0.0775547	0.104862	0.133641	0.19398							302.2	0.53914	0.040742	0.078337	0.108982	0.19028	0.215544
	302.4	0.02531	0.093345	0.169373	0.225426	0.463457	0.615625							302.4	0.405818	0.0459116	0.0772069	0.104943	0.134212	0.193966							302.4	0.537637	0.0401607	0.0778829	0.108321	0.189157	0.214194
	302.6	0.025011	0.09307	0.168964	0.225198	0.463156	0.614749							302.6	0.40491	0.0458972	0.077673	0.104932	0.133458	0.193504							302.6	0.536598	0.0397579	0.0777327	0.107496	0.188983	0.213167
	302.8	0.024454	0.09331	0.168814	0.224689	0.462926	0.613073							302.8	0.404682	0.0460539	0.0783257	0.105353	0.133818	0.193817							302.8	0.535892	0.0393105	0.0775621	0.107317	0.188363	0.21208
	303	0.023786	0.093164	0.168357	0.224428	0.462749	0.61137							303	0.404501	0.0455586	0.0784781	0.105259	0.133905	0.193663							303	0.535766	0.0389669	0.0781261	0.107068	0.188218	0.211841
	303.2	0.023249	0.093292	0.16828	0.224347	0.462593	0.61064							303.2	0.404245	0.0455819	0.0785048	0.105707	0.13396	0.193826							303.2	0.534949	0.0389927	0.0781748	0.106872	0.187905	0.211428
	303.4	0.023327	0.093149	0.168508	0.224551	0.463026	0.610197							303.4	0.40462	0.045906	0.0788871	0.106044	0.134419	0.193977							303.4	0.534521	0.0391664	0.0782961	0.106727	0.187419	0.211555
	303.6	0.023429	0.093293	0.169006	0.224568	0.463204	0.60974							303.6	0.40417	0.0461287	0.0789688	0.10579	0.134244	0.194001							303.6	0.533822	0.0383604	0.0783351	0.10595	0.187155	0.210963
	303.8	0.02381	0.093466	0.169583	0.224623	0.463644	0.609487							303.8	0.40358	0.0454696	0.0787221	0.105206	0.133816	0.194116							303.8	0.533629	0.0385764	0.0782908	0.105934	0.186644	0.211152
	304	0.024259	0.093034	0.169973	0.224638	0.463601	0.608595							304	0.403256	0.0452289	0.0788808	0.105297	0.133703	0.193861							304	0.533467	0.0390964	0.0781864	0.106117	0.186195	0.210827
	304.2	0.024604	0.092749	0.169985	0.224066	0.462957	0.607581							304.2	0.402608	0.0447687	0.0784018	0.104629	0.13316	0.193821							304.2	0.532908	0.0391203	0.0775529	0.105965	0.185643	0.210423
	304.4	0.024842	0.092786	0.169838	0.223714	0.462869	0.60686							304.4	0.401926	0.0446364	0.0777292	0.103934	0.132754	0.193785							304.4	0.532859	0.0401033	0.0775001	0.106427	0.18566	0.211375
	304.6	0.025795	0.092805	0.169444	0.223783	0.463061	0.606672							304.6	0.401495	0.0451316	0.0775491	0.104277	0.132892	0.194272							304.6	0.532478	0.0400567	0.0770866	0.106092	0.185533	0.211017
	304.8	0.026509	0.092601	0.169173	0.223848	0.462854	0.605945							304.8	0.401245	0.0449947	0.0769988	0.104139	0.132881	0.194268							304.8	0.53203	0.0397694	0.0767012	0.105679	0.184956	0.210509
	305	0.027258	0.092414	0.168979	0.223964	0.463298	0.605245							305	0.401184	0.0449692	0.0771759	0.103885	0.132573	0.194557							305	0.531504	0.0398302	0.0765873	0.105185	0.185004	0.210736
	305.2	0.027642	0.091874	0.168383	0.223669	0.463067	0.604601							305.2	0.400996	0.0449663	0.0772629	0.103753	0.132347	0.194589							305.2	0.53147	0.0406716	0.077131	0.105556	0.185437	0.21111
	305.4	0.027825	0.091581	0.168248	0.222925	0.46284	0.604098							305.4	0.400793	0.0450253	0.0770687	0.103658	0.132453	0.194415							305.4	0.531697	0.0409478	0.0774748	0.106227	0.185722	0.211594
	305.6	0.028496	0.092183	0.168524	0.222724	0.46281	0.604057							305.6	0.400436	0.0452777	0.0768787	0.103598	0.132158	0.194311							305.6	0.531609	0.0406388	0.0773088	0.106421	0.185594	0.211984
	305.8	0.028378	0.092079	0.168138	0.222495	0.462165	0.603144							305.8	0.400178	0.0451991	0.0767714	0.103374	0.131934	0.194551							305.8	0.531343	0.040068	0.0768251	0.106566	0.185692	0.211736
	306	0.028117	0.092018	0.168321	0.222519	0.462103	0.602647							306	0.400093	0.0454457	0.0770918	0.103938	0.132101	0.19482							306	0.531196	0.0400373	0.0773503	0.106798	0.185613	0.212755
	306.2	0.027914	0.091679	0.168033	0.222232	0.461703	0.602183							306.2	0.400062	0.0451086	0.0771058	0.103643	0.132164	0.194623							306.2	0.531158	0.0402708	0.0775311	0.107352	0.186066	0.212847
	306.4	0.027721	0.09151	0.168246	0.221994	0.461159	0.601968							306.4	0.400036	0.0454106	0.0775511	0.10367	0.132324	0.194315							306.4	0.53095	0.0402068	0.0774315	0.107392	0.186003	0.212634
	306.6	0.027049	0.091189	0.168069	0.221378	0.460621	0.60126							306.6	0.400127	0.0456396	0.0784667	0.103517	0.132268	0.194201							306.6	0.531168	0.0407924	0.0778045	0.10754	0.186754	0.212933
	306.8	0.026733	0.091703	0.168422	0.221594	0.46069	0.600685							306.8	0.400307	0.0454491	0.0790209	0.103844	0.132615	0.194082							306.8	0.530959	0.0404749	0.0777714	0.10733	0.186338	0.212773
	307	0.026184	0.09145	0.168289	0.221671	0.460169	0.600029							307	0.400069	0.0453299	0.0790278	0.103683	0.132508	0.193467							307	0.530971	0.0401465	0.0782505	0.107138	0.186469	0.212534
	307.2	0.026208	0.092049	0.168342	0.221477	0.459785	0.599688							307.2	0.39986	0.0451539	0.0788981	0.103667	0.132381	0.193342							307.2	0.530753	0.0398122	0.0781687	0.106944	0.185817	0.212502
	307.4	0.026061	0.091815	0.168256	0.221631	0.460017	0.599196							307.4	0.399801	0.045337	0.0790003	0.103694	0.131983	0.19277							307.4	0.530236	0.0395395	0.0779673	0.106544	0.185109	0.212475
	307.6	0.025471	0.091288	0.168219	0.221344	0.459613	0.597843							307.6	0.399097	0.0447441	0.07874	0.10344	0.131299	0.19212							307.6	0.529618	0.0385768	0.0777825	0.105981	0.184521	0.211629
	307.8	0.025586	0.091103	0.168409	0.221458	0.459825	0.597096							307.8	0.398935	0.0444214	0.078732	0.103468	0.131246	0.191772							307.8	0.529142	0.0384926	0.077097	0.105608	0.183508	0.211396
	308	0.025406	0.090993	0.168491	0.221348	0.459411	0.595798							308	0.398512	0.04435	0.0790771	0.103427	0.131275	0.191588							308	0.528768	0.0384898	0.0771949	0.105352	0.18308	0.210988
	308.2	0.025091	0.09114	0.168367	0.220933	0.45897	0.595091							308.2	0.398308	0.0444067	0.0788786	0.103143	0.130895	0.191559							308.2	0.527756	0.0382051	0.0767613	0.104704	0.182284	0.210406
	308.4	0.024973	0.090852	0.168051	0.220801	0.458752	0.594503							308.4	0.398334	0.0445699	0.0787497	0.103118	0.130808	0.191229							308.4	0.527352	0.0379189	0.076795	0.104226	0.181826	0.210103
	308.6	0.025098	0.09023	0.167771	0.220604	0.458477	0.593701							308.6	0.398114	0.0449766	0.0786829	0.103186	0.130607	0.191073							308.6	0.526545	0.0375582	0.0763394	0.103644	0.181291	0.209651
	308.8	0.025003	0.090282	0.167922	0.220498	0.458526	0.593049							308.8	0.398066	0.04503	0.078513	0.103212	0.130843	0.191265							308.8	0.525966	0.0378199	0.0765422	0.103088	0.180869	0.209252
	309	0.02496	0.090317	0.167747	0.220069	0.458997	0.59277							309	0.397712	0.0451131	0.0785327	0.102905	0.130414	0.191102							309	0.525936	0.0382985	0.0765077	0.10279	0.180836	0.209468
	309.2	0.02486	0.090226	0.167422	0.219233	0.458454	0.592139							309.2	0.397194	0.0448991	0.0783754	0.102748	0.130125	0.191042							309.2	0.525934	0.0388215	0.0767802	0.103323	0.181293	0.209192
	309.4	0.024898	0.090737	0.167814	0.219217	0.458439	0.592326							309.4	0.39699	0.0446638	0.0779388	0.103046	0.130395	0.190962							309.4	0.525512	0.0384707	0.0766047	0.103524	0.181106	0.209148
	309.6	0.025096	0.091491	0.167909	0.219362	0.459075	0.592547							309.6	0.396612	0.0452449	0.0780443	0.103172	0.130352	0.19185							309.6	0.525196	0.038258	0.0765242	0.103411	0.181109	0.209213
	309.8	0.025103	0.092159	0.16764	0.220134	0.459362	0.592237							309.8	0.395864	0.0448068	0.0777993	0.102853	0.129745	0.191504							309.8	0.524851	0.0383379	0.0762522	0.103455	0.181247	0.208861
	310	0.025834	0.092776	0.16786	0.220612	0.459851	0.592603							310	0.395396	0.044426	0.0779064	0.102929	0.129209	0.191491							310	0.52507	0.0392484	0.0766313	0.103608	0.181318	0.208881
	310.2	0.026236	0.092939	0.167787	0.220616	0.459838	0.592837							310.2	0.39542	0.0441877	0.078036	0.102631	0.129543	0.191309							310.2	0.525224	0.0394517	0.0766166	0.103852	0.1818	0.209016
	310.4	0.026631	0.092872	0.167482	0.220298	0.459366	0.592513							310.4	0.395632	0.0447315	0.0781882	0.10286	0.12966	0.191491							310.4	0.524646	0.0391379	0.0764381	0.103305	0.181217	0.208918
	310.6	0.027133	0.09329	0.167635	0.220588	0.459324	0.592641							310.6	0.395551	0.0447485	0.0780724	0.102732	0.129565	0.191657							310.6	0.524565	0.0393429	0.0768273	0.103863	0.181293	0.209385
	310.8	0.027833	0.093813	0.168306	0.221154	0.460046	0.5928							310.8	0.395235	0.0446448	0.0777695	0.102852	0.129688	0.19182							310.8	0.524337	0.0391182	0.0769471	0.103996	0.181265	0.209515
	311	0.028269	0.094014	0.168108	0.220933	0.4597	0.592548							311	0.394838	0.0444996	0.077169	0.102932	0.129696	0.192221							311	0.524737	0.0389749	0.0774273	0.104333	0.1815	0.209778
	311.2	0.028627	0.094519	0.167993	0.221001	0.459894	0.592378							311.2	0.394671	0.0440554	0.0766847	0.102532	0.129501	0.192312							311.2	0.52484	0.039021	0.0774966	0.104883	0.181736	0.210118
	311.4	0.028497	0.093758	0.167816	0.220967	0.459851	0.591668							311.4	0.395117	0.0445784	0.0767657	0.102487	0.12915	0.19259							311.4	0.524192	0.0387688	0.077212	0.104625	0.181625	0.209818
	311.6	0.028861	0.093574	0.16821	0.221308	0.459856	0.591104							311.6	0.395099	0.0445248	0.0768569	0.102396	0.129419	0.192988							311.6	0.524421	0.03832	0.0771196	0.104825	0.181939	0.209372
	311.8	0.029115	0.093661	0.168398	0.22129	0.459924	0.590791							311.8	0.395334	0.0447819	0.0772286	0.102359	0.129518	0.193034							311.8	0.52452	0.038404	0.0768972	0.104639	0.181656	0.209138
	312	0.028928	0.093413	0.168467	0.220577	0.459404	0.590024							312	0.395192	0.0445538	0.0773493	0.101493	0.128953	0.192728							312	0.525052	0.0385527	0.0775516	0.105488	0.182272	0.209618
	312.2	0.02858	0.092645	0.168327	0.219972	0.458805	0.58955							312.2	0.395397	0.0446867	0.0773238	0.101497	0.128838	0.192734							312.2	0.524884	0.0384773	0.0775589	0.106121	0.182315	0.209214
	312.4	0.028197	0.092077	0.168285	0.219285	0.458294	0.588978							312.4	0.3956	0.0446849	0.0777391	0.101205	0.12892	0.19233							312.4	0.525172	0.0388188	0.0776968	0.10657	0.182488	0.209397
	312.6	0.027778	0.091688	0.167934	0.218651	0.457859	0.587634							312.6	0.395596	0.0447789	0.077827	0.101085	0.12938	0.192619							312.6	0.524897	0.0388878	0.0774386	0.106815	0.182681	0.209395
	312.8	0.027003	0.091213	0.167497	0.217978	0.457434	0.586873							312.8	0.395716	0.0445509	0.0781371	0.10109	0.12999	0.192397							312.8	0.524735	0.0393479	0.0772942	0.106587	0.182643	0.20892
	313	0.026601	0.090922	0.167303	0.217334	0.457291	0.586376							313	0.395533	0.0445678	0.0783434	0.101155	0.129792	0.191633							313	0.524585	0.0397685	0.0770968	0.106877	0.182834	0.209076
	313.2	0.026196	0.090741	0.167001	0.216633	0.456774	0.586141							313.2	0.395138	0.0444746	0.0786064	0.10125	0.129907	0.191187							313.2	0.524268	0.0398251	0.0770487	0.107131	0.182862	0.208977
	313.4	0.025689	0.091069	0.16702	0.216573	0.456967	0.586525							313.4	0.394479	0.0440229	0.0786806	0.101409	0.129967	0.190373							313.4	0.523637	0.0398808	0.0765472	0.107002	0.182507	0.208719
	313.6	0.02539	0.09111	0.166298	0.215993	0.456938	0.586162							313.6	0.393899	0.0440315	0.078725	0.101498	0.129983	0.190428							313.6	0.523691	0.0402084	0.0765958	0.106783	0.18259	0.208812
	313.8	0.025549	0.091142	0.166007	0.216507	0.456746	0.585674							313.8	0.393505	0.0435978	0.0787588	0.101361	0.129578	0.189824							313.8	0.523207	0.0405025	0.0764552	0.106111	0.182241	0.208317
	314	0.025249	0.090559	0.165712	0.215898	0.456052	0.584843							314	0.393651	0.0440508	0.0792135	0.101598	0.130113	0.190193							314	0.522472	0.0404245	0.0764628	0.105623	0.182024	0.207797
	314.2	0.025113	0.090165	0.165668	0.215702	0.455338	0.58441							314.2	0.393841	0.0444243	0.0795919	0.102318	0.130505	0.189942							314.2	0.521443	0.0400486	0.0763553	0.105178	0.181768	0.207739
	314.4	0.025061	0.08985	0.165634	0.215692	0.455377	0.584217							314.4	0.393801	0.0444751	0.0793471	0.102278	0.130624	0.189957							314.4	0.520459	0.0399261	0.0762312	0.104786	0.180767	0.207462
	314.6	0.025092	0.089598	0.16599	0.216425	0.455142	0.58438							314.6	0.393581	0.0443966	0.0795027	0.10251	0.130643	0.190026							314.6	0.520318	0.0400619	0.076302	0.105107	0.180814	0.207493
	314.8	0.025036	0.089447	0.166405	0.216278	0.455344	0.584501							314.8	0.39331	0.0440531	0.0792968	0.102133	0.13062	0.190145							314.8	0.519943	0.0401534	0.0769357	0.105172	0.181041	0.207678
	315	0.024752	0.089436	0.165727	0.215879	0.45489	0.584478							315	0.392853	0.0436856	0.0790037	0.102179	0.130267	0.190119							315	0.520016	0.0402158	0.0770632	0.105072	0.181035	0.208134
	315.2	0.024923	0.089427	0.165713	0.216044	0.455192	0.584323							315.2	0.392517	0.0435738	0.0787213	0.101483	0.129401	0.189837							315.2	0.519161	0.0396192	0.0765241	0.104524	0.180771	0.207647
	315.4	0.024554	0.089211	0.165636	0.21587	0.454665	0.583877							315.4	0.39228	0.043811	0.078091	0.101085	0.128775	0.189996							315.4	0.518685	0.0391594	0.0766597	0.104212	0.180466	0.207319
	315.6	0.024755	0.089528	0.165744	0.216376	0.454724	0.584082							315.6	0.391691	0.0439515	0.0777543	0.10121	0.128563	0.189987							315.6	0.519129	0.0392933	0.0765387	0.10495	0.181253	0.207129
	315.8	0.024944	0.089822	0.165522	0.216216	0.454547	0.583828							315.8	0.39112	0.0438197	0.0769063	0.100732	0.127943	0.189533							315.8	0.519447	0.0394525	0.0766795	0.104598	0.181247	0.207205
	316	0.025047	0.090135	0.165597	0.216208	0.454228	0.583485							316	0.390317	0.0434266	0.0762999	0.100201	0.12716	0.18909							316	0.51966	0.0393268	0.0767246	0.104992	0.181684	0.207048
	316.2	0.025396	0.090185	0.165469	0.215751	0.453897	0.583052							316.2	0.389852	0.0433732	0.0759499	0.100212	0.126674	0.189464							316.2	0.519732	0.0394845	0.0771948	0.105371	0.181737	0.206714
	316.4	0.0254	0.09086	0.165255	0.215727	0.453789	0.582675							316.4	0.389709	0.04347	0.0760746	0.10026	0.126454	0.189264							316.4	0.520134	0.0398213	0.0775182	0.105309	0.18193	0.206943
	316.6	0.025677	0.091219	0.165443	0.216152	0.453999	0.581854							316.6	0.3892	0.0434357	0.0756765	0.0999595	0.126613	0.189084							316.6	0.519671	0.0393695	0.0773049	0.105012	0.18186	0.206635
	316.8	0.025765	0.091445	0.16593	0.216311	0.453918	0.581893							316.8	0.388901	0.043605	0.0757311	0.100291	0.126441	0.188516							316.8	0.519862	0.0394452	0.0775587	0.10519	0.181666	0.206442
	317	0.026258	0.091717	0.166258	0.21692	0.454322	0.581707							317	0.388534	0.0437177	0.0756579	0.100917	0.126796	0.188546							317	0.520077	0.0392322	0.0776726	0.10548	0.181579	0.206698
	317.2	0.026281	0.092062	0.165985	0.216459	0.45422	0.581493							317.2	0.38832	0.0442348	0.0757913	0.101441	0.126831	0.188493							317.2	0.520367	0.0392378	0.0773848	0.105373	0.181269	0.206449
	317.4	0.026372	0.092512	0.165819	0.216854	0.454328	0.581177							317.4	0.387743	0.043785	0.0757458	0.101517	0.12679	0.188085							317.4	0.519912	0.0388757	0.0769479	0.105143	0.181195	0.205771
	317.6	0.026612	0.092515	0.165729	0.216927	0.454216	0.580731							317.6	0.388124	0.0441855	0.0757225	0.101673	0.127189	0.188562							317.6	0.519989	0.0393248	0.0771395	0.104887	0.181184	0.205917
	317.8	0.026435	0.092099	0.165737	0.217057	0.453941	0.580145							317.8	0.387973	0.0442392	0.0757721	0.101605	0.126972	0.188582							317.8	0.519135	0.0392166	0.0767144	0.104225	0.180342	0.20539
	318	0.026407	0.091454	0.165912	0.216647	0.453913	0.579744							318	0.388271	0.0443176	0.0759619	0.101774	0.127076	0.188535							318	0.518821	0.0394001	0.0764034	0.104395	0.180124	0.205274
	318.2	0.026589	0.090897	0.165665	0.216554	0.454138	0.579727							318.2	0.388509	0.0439164	0.0761041	0.102083	0.127057	0.188681							318.2	0.518859	0.0391486	0.0758279	0.104101	0.179633	0.205267
	318.4	0.0266	0.090754	0.165637	0.216644	0.454799	0.579659							318.4	0.388523	0.0435174	0.075832	0.10192	0.127159	0.188427							318.4	0.518119	0.0389244	0.0751697	0.103829	0.178405	0.205285
	318.6	0.026374	0.089885	0.165204	0.216033	0.453847	0.579068							318.6	0.388777	0.0436258	0.0762273	0.1018	0.127054	0.188624							318.6	0.518135	0.038908	0.0751036	0.104016	0.177844	0.205594
	318.8	0.026532	0.090273	0.16546	0.215729	0.453993	0.579412							318.8	0.38866	0.0432686	0.0758347	0.101193	0.127236	0.188578							318.8	0.517265	0.0385314	0.0750424	0.10357	0.177434	0.205749
	319	0.026259	0.090128	0.165043	0.21518	0.453906	0.578816							319	0.388479	0.0431865	0.0764289	0.101619	0.127183	0.189007							319	0.516785	0.0384715	0.0744456	0.103349	0.177159	0.205858
	319.2	0.025997	0.089948	0.164695	0.214714	0.454018	0.578182							319.2	0.388272	0.0426056	0.0761648	0.101038	0.126456	0.188972							319.2	0.515808	0.0381448	0.0740055	0.102605	0.176809	0.205971
	319.4	0.025941	0.090337	0.164647	0.214225	0.453574	0.577959							319.4	0.388201	0.0429223	0.0759389	0.101121	0.126626	0.189004							319.4	0.515567	0.0379132	0.0739864	0.102882	0.176974	0.205548
	319.6	0.025803	0.090156	0.164331	0.214277	0.453887	0.577749							319.6	0.387828	0.0431096	0.0761276	0.101155	0.126809	0.188849							319.6	0.515624	0.0384752	0.0737396	0.103176	0.177354	0.205787
	319.8	0.026055	0.090245	0.164519	0.214172	0.453967	0.577446							319.8	0.387392	0.0428141	0.0753161	0.100591	0.12664	0.188381							319.8	0.515759	0.0386206	0.0737321	0.102636	0.176985	0.20552
	320	0.025881	0.089974	0.164422	0.213691	0.453626	0.576702							320	0.386975	0.042302	0.0751525	0.100501	0.126111	0.188295							320	0.515537	0.0383321	0.073496	0.102851	0.176709	0.205373
	320.2	0.025764	0.089853	0.164508	0.213345	0.453305	0.576332							320.2	0.387396	0.0425228	0.0757072	0.100393	0.126135	0.188681							320.2	0.515427	0.0388172	0.0744625	0.10355	0.177283	0.205703
	320.4	0.025622	0.089952	0.164619	0.213801	0.45362	0.576376							320.4	0.387558	0.0427763	0.0766189	0.100596	0.126542	0.188549							320.4	0.51534	0.0385617	0.0747226	0.103211	0.177547	0.205542
	320.6	0.025361	0.089733	0.164921	0.213667	0.453219	0.575664							320.6	0.387574	0.042751	0.076889	0.100622	0.127044	0.188264							320.6	0.515105	0.038102	0.0747398	0.103014	0.177459	0.20513
	320.8	0.02533	0.089828	0.165302	0.213752	0.452878	0.575764							320.8	0.387822	0.0429805	0.0771129	0.101025	0.12705	0.188366							320.8	0.515046	0.037892	0.075102	0.103119	0.178042	0.204635
	321	0.025338	0.089609	0.164863	0.214085	0.452885	0.575414							321	0.387562	0.0430422	0.0769192	0.101492	0.126907	0.188159							321	0.514504	0.0380212	0.0750005	0.103424	0.178511	0.204523
	321.2	0.025381	0.089855	0.164669	0.213814	0.45264	0.575247							321.2	0.387583	0.0435947	0.0772827	0.101416	0.126608	0.187589							321.2	0.514454	0.0383895	0.0753596	0.103334	0.179359	0.204432
	321.4	0.025188	0.089448	0.164124	0.213798	0.452502	0.574875							321.4	0.38724	0.0429247	0.0769314	0.101349	0.126528	0.187068							321.4	0.514165	0.0382432	0.0754898	0.103151	0.179703	0.204132
	321.6	0.025373	0.089591	0.164332	0.213911	0.452774	0.575034							321.6	0.387241	0.0427563	0.0767329	0.101382	0.126371	0.187078							321.6	0.514061	0.0380355	0.0756922	0.10309	0.179792	0.20437
	321.8	0.025014	0.089125	0.163718	0.213777	0.452307	0.57441							321.8	0.387179	0.0426832	0.076599	0.101414	0.126263	0.187015							321.8	0.51404	0.0381854	0.075648	0.103279	0.179667	0.204317
	322	0.025169	0.088943	0.163649	0.213902	0.452479	0.574165							322	0.387467	0.043141	0.0771025	0.101735	0.12621	0.186939							322	0.514308	0.0380721	0.075757	0.103192	0.179727	0.204607
	322.2	0.024782	0.088383	0.162924	0.213539	0.451352	0.573414							322.2	0.38774	0.043315	0.0770037	0.101876	0.126106	0.187267							322.2	0.513993	0.0375483	0.0758551	0.102896	0.179542	0.204443
	322.4	0.025103	0.089289	0.16324	0.213777	0.450945	0.573309							322.4	0.387393	0.0430199	0.0766041	0.101484	0.125968	0.186852							322.4	0.51292	0.0373009	0.0755456	0.10289	0.178911	0.20411
	322.6	0.025686	0.089517	0.163243	0.213784	0.450025	0.572878							322.6	0.387619	0.0431455	0.0763807	0.10122	0.126076	0.1871							322.6	0.512913	0.0375109	0.0760323	0.102708	0.17904	0.204421
	322.8	0.025923	0.090389	0.163413	0.214319	0.449719	0.573185							322.8	0.387746	0.0429438	0.0766208	0.101651	0.126558	0.187604							322.8	0.512172	0.0371411	0.0761086	0.102313	0.178711	0.204051
	323	0.02536	0.089812	0.162953	0.213923	0.449582	0.572479							323	0.387578	0.0428661	0.0773323	0.101951	0.126331	0.187503							323	0.512515	0.0373113	0.0762623	0.102526	0.17898	0.204169
	323.2	0.025563	0.089628	0.162991	0.213465	0.449456	0.572305							323.2	0.387491	0.0427247	0.077178	0.101863	0.126915	0.187219							323.2	0.51266	0.0368923	0.076172	0.102065	0.178744	0.204131
	323.4	0.025894	0.089813	0.163161	0.213421	0.448675	0.572634							323.4	0.387037	0.0430671	0.0770472	0.101596	0.12704	0.18674							323.4	0.512649	0.0365277	0.0760211	0.102249	0.178121	0.203543
	323.6	0.025291	0.089144	0.162817	0.213348	0.448497	0.572364							323.6	0.386573	0.0432683	0.0768636	0.101539	0.12728	0.187044							323.6	0.513433	0.0368685	0.0758957	0.102779	0.177835	0.204286
	323.8	0.025248	0.089217	0.163233	0.213527	0.448373	0.572319							323.8	0.386729	0.0434214	0.0769807	0.101568	0.127511	0.18748							323.8	0.513209	0.0363165	0.0752559	0.102444	0.17731	0.203567
	324	0.025148	0.089085	0.163579	0.21312	0.448187	0.572375							324	0.386562	0.0434264	0.0772375	0.101352	0.127549	0.187385							324	0.513622	0.0364536	0.0754387	0.102907	0.177412	0.203791
	324.2	0.025176	0.088953	0.163965	0.212814	0.448067	0.572331							324.2	0.386956	0.0437326	0.0777506	0.101134	0.127486	0.187119							324.2	0.51374	0.0367299	0.0757714	0.103367	0.17769	0.203604
	324.4	0.025416	0.088901	0.164086	0.212645	0.448501	0.572612							324.4	0.386824	0.0440705	0.0779006	0.101128	0.127716	0.186832							324.4	0.513171	0.0362611	0.0752464	0.102559	0.177358	0.202845
	324.6	0.025172	0.089259	0.164607	0.212603	0.44863	0.572426							324.6	0.386512	0.0443785	0.077819	0.100871	0.127913	0.18693							324.6	0.513181	0.0362662	0.0750258	0.102192	0.177277	0.202664
	324.8	0.02512	0.089221	0.164704	0.212527	0.449012	0.572361							324.8	0.385853	0.0444519	0.0773724	0.100457	0.127556	0.186737							324.8	0.512911	0.0363233	0.0748472	0.101957	0.17704	0.202069
	325	0.024938	0.089089	0.164459	0.212696	0.449616	0.572001							325	0.38511	0.0440328	0.0767536	0.100573	0.127117	0.186308							325	0.51264	0.036605	0.0747135	0.101695	0.177014	0.201725
	325.2	0.024848	0.089326	0.164476	0.213088	0.450222	0.571746							325.2	0.384557	0.0437755	0.0768337	0.100199	0.127214	0.186131							325.2	0.512786	0.0366657	0.0751798	0.101667	0.177217	0.201603
	325.4	0.024582	0.089481	0.164301	0.2131	0.451019	0.571393							325.4	0.384373	0.0434508	0.0768084	0.100328	0.127121	0.186213							325.4	0.51261	0.0366256	0.0752364	0.101587	0.176874	0.201684
	325.6	0.024919	0.09054	0.164903	0.213914	0.452079	0.571875							325.6	0.384239	0.0434669	0.0766136	0.100127	0.126718	0.186271							325.6	0.512323	0.0360006	0.0750409	0.10156	0.176846	0.202246
	325.8	0.024685	0.090379	0.164532	0.213518	0.451849	0.571399							325.8	0.384458	0.0435817	0.076632	0.0998668	0.126835	0.186473							325.8	0.511945	0.0363894	0.0747062	0.101437	0.176814	0.202372
	326	0.025198	0.090762	0.164868	0.213449	0.452414	0.570966							326	0.383959	0.0434423	0.0761812	0.0995187	0.12586	0.186084							326	0.511902	0.0361406	0.0747953	0.101576	0.177017	0.202843
	326.2	0.025411	0.090724	0.164805	0.213099	0.45219	0.570674							326.2	0.384155	0.0432303	0.0757928	0.0992451	0.12556	0.186204							326.2	0.511297	0.0363056	0.0745653	0.101561	0.177105	0.203136
	326.4	0.026008	0.091524	0.165137	0.213147	0.452286	0.570476							326.4	0.383747	0.0423541	0.075417	0.0986237	0.125353	0.185359							326.4	0.510239	0.0360647	0.0737544	0.101149	0.176378	0.202824
	326.6	0.026164	0.091113	0.165019	0.21274	0.451953	0.570122							326.6	0.384219	0.0424506	0.0756669	0.0990884	0.125038	0.185231							326.6	0.510315	0.0362235	0.0740398	0.10055	0.176171	0.203146
	326.8	0.025865	0.090701	0.164482	0.212366	0.451347	0.570027							326.8	0.384024	0.0425368	0.0762557	0.0994346	0.124992	0.185019							326.8	0.510261	0.0359127	0.0741603	0.100288	0.175718	0.202817
	327	0.025661	0.090096	0.16405	0.211776	0.451013	0.56971							327	0.383653	0.0425653	0.0756932	0.0991187	0.124923	0.184575							327	0.510805	0.0356655	0.0737979	0.099868	0.175598	0.202382
	327.2	0.025654	0.090268	0.163839	0.211515	0.450064	0.569643							327.2	0.383436	0.0422083	0.0754937	0.0990153	0.124507	0.184387							327.2	0.510678	0.0351146	0.0735077	0.0991993	0.175015	0.202
	327.4	0.025144	0.089985	0.163292	0.211005	0.448887	0.569349							327.4	0.38283	0.0422928	0.0747006	0.0986082	0.123841	0.184091							327.4	0.51045	0.0349267	0.0728887	0.0989416	0.174585	0.201841
	327.6	0.025059	0.089576	0.16321	0.211037	0.448824	0.568974							327.6	0.382568	0.0420851	0.0744977	0.0986042	0.123811	0.183854							327.6	0.510502	0.0345905	0.0726629	0.0988991	0.174355	0.201722
	327.8	0.02501	0.089928	0.163482	0.211398	0.448494	0.569055							327.8	0.382632	0.0419256	0.0746631	0.0989848	0.123918	0.18362							327.8	0.509893	0.0343793	0.0723848	0.0987928	0.174018	0.201106
	328	0.024956	0.089499	0.163148	0.21112	0.448165	0.568847							328	0.382355	0.0416735	0.0743635	0.0987147	0.123663	0.183048							328	0.509631	0.0343626	0.0726279	0.0990669	0.173674	0.200745
	328.2	0.025022	0.089652	0.163492	0.21158	0.448508	0.568909							328.2	0.382572	0.0418391	0.0746303	0.0987802	0.123642	0.183007							328.2	0.509039	0.0340734	0.0723117	0.0988877	0.173619	0.200408
	328.4	0.025111	0.089649	0.163415	0.211922	0.448427	0.568552							328.4	0.382385	0.0417675	0.0747375	0.0988024	0.124238	0.183334							328.4	0.508528	0.0340364	0.0721402	0.098297	0.173458	0.199316
	328.6	0.024678	0.089967	0.163495	0.212452	0.448445	0.568148							328.6	0.382023	0.0413813	0.0750562	0.0984649	0.124068	0.183326							328.6	0.5087	0.0340163	0.0719709	0.0983701	0.17314	0.198743
	328.8	0.024635	0.089723	0.163311	0.212307	0.448261	0.567278							328.8	0.381835	0.0407341	0.0748507	0.0985049	0.123884	0.182947							328.8	0.508794	0.0344181	0.0724519	0.098968	0.173538	0.198842
	329	0.024994	0.089786	0.163733	0.212813	0.44847	0.566932							329	0.381724	0.0408905	0.0749388	0.0989366	0.12429	0.183306							329	0.508675	0.0348748	0.0729766	0.0993109	0.174354	0.198882
	329.2	0.025665	0.090289	0.164153	0.213108	0.448696	0.56674							329.2	0.38206	0.0412536	0.0756096	0.0991657	0.124791	0.184034							329.2	0.508973	0.035198	0.0733666	0.100053	0.174776	0.199766
	329.4	0.02626	0.090686	0.16467	0.212928	0.449306	0.566467							329.4	0.382244	0.0416688	0.076215	0.0994793	0.125019	0.184249							329.4	0.508455	0.0349929	0.0732749	0.0999761	0.17462	0.200093
	329.6	0.02638	0.090995	0.164874	0.212855	0.449508	0.566604							329.6	0.381688	0.040843	0.0755858	0.0989291	0.124279	0.184094							329.6	0.508202	0.0349124	0.0730367	0.100164	0.175177	0.200808
	329.8	0.026656	0.090754	0.164288	0.212356	0.449475	0.565974							329.8	0.380989	0.0404349	0.0755273	0.0988244	0.12419	0.184158							329.8	0.507689	0.0350187	0.0727145	0.100406	0.174629	0.200504
	330	0.027178	0.090619	0.164096	0.21193	0.449967	0.565925							330	0.380603	0.0405003	0.075149	0.0987885	0.123947	0.18397							330	0.507924	0.0349553	0.0733385	0.101322	0.174835	0.200792
	330.2	0.027211	0.090246	0.163865	0.211995	0.45018	0.565764							330.2	0.381043	0.0404976	0.0750435	0.0988339	0.124183	0.184179							330.2	0.507799	0.035452	0.0729537	0.101395	0.174613	0.20119
	330.4	0.027536	0.090706	0.164109	0.211974	0.450047	0.565829							330.4	0.38109	0.0403613	0.0750025	0.0987426	0.123792	0.184048							330.4	0.507835	0.0359022	0.0733361	0.101982	0.17453	0.200921
	330.6	0.027663	0.090842	0.164237	0.211785	0.450466	0.565948							330.6	0.381339	0.0413604	0.0751897	0.0996033	0.123622	0.18438							330.6	0.508366	0.0363749	0.0739581	0.102407	0.174613	0.201398
	330.8	0.027546	0.090853	0.163881	0.21151	0.45007	0.565855							330.8	0.381426	0.0416812	0.0751769	0.0999196	0.123551	0.184655							330.8	0.508644	0.036681	0.0744037	0.102652	0.174574	0.201361
	331	0.027383	0.090853	0.163521	0.211308	0.4502	0.56582							331	0.3817	0.041984	0.0748076	0.0996364	0.123319	0.184891							331	0.508597	0.0369751	0.0741596	0.102274	0.174559	0.200943
	331.2	0.026803	0.090313	0.163163	0.211235	0.449677	0.565624							331.2	0.381495	0.041966	0.074969	0.0997623	0.123017	0.184703							331.2	0.508576	0.0373128	0.0745366	0.10248	0.174744	0.201181
	331.4	0.02634	0.089505	0.162802	0.21081	0.449354	0.565457							331.4	0.381067	0.0418846	0.0748733	0.0991394	0.123245	0.18434							331.4	0.50809	0.0375765	0.0744537	0.102517	0.174503	0.201221
	331.6	0.026036	0.089519	0.162734	0.211387	0.449281	0.56566							331.6	0.381246	0.041639	0.0753083	0.0994716	0.123683	0.184396							331.6	0.508119	0.0377355	0.0751475	0.102744	0.174584	0.201365
	331.8	0.02528	0.088626	0.162114	0.211365	0.448792	0.565349							331.8	0.381578	0.0419571	0.075602	0.100157	0.123575	0.18461							331.8	0.50773	0.0377632	0.0749083	0.102858	0.174302	0.201482
	332	0.024951	0.088138	0.161997	0.211078	0.448728	0.565123							332	0.381595	0.041811	0.0756451	0.0994954	0.123389	0.184747							332	0.507871	0.0376453	0.0750352	0.102604	0.174035	0.201264
	332.2	0.025082	0.08851	0.162665	0.211252	0.448776	0.565017							332.2	0.381693	0.0415975	0.0761058	0.0995493	0.123606	0.18482							332.2	0.50816	0.0374979	0.0750317	0.102304	0.174354	0.201376
	332.4	0.024767	0.08836	0.162343	0.210838	0.448085	0.564386							332.4	0.381567	0.0412468	0.0761131	0.099434	0.123458	0.185243							332.4	0.508549	0.0377849	0.074831	0.102108	0.174055	0.201177
	332.6	0.024582	0.08847	0.162382	0.210902	0.44796	0.564501							332.6	0.381707	0.0415693	0.0761576	0.0993284	0.123404	0.185241							332.6	0.508714	0.0378276	0.0750076	0.102201	0.174642	0.201717
	332.8	0.024929	0.088384	0.162621	0.210363	0.447666	0.564044							332.8	0.381463	0.0414445	0.0763604	0.0995333	0.123871	0.185475							332.8	0.508777	0.038126	0.0749578	0.102164	0.175097	0.202148
	333	0.025492	0.088791	0.162688	0.210382	0.447332	0.564288							333	0.381006	0.0421084	0.0763786	0.0993993	0.124081	0.185762							333	0.508503	0.0374241	0.074027	0.10126	0.174486	0.201764
	333.2	0.025566	0.088873	0.16224	0.210279	0.446979	0.564154							333.2	0.380802	0.0418653	0.0763284	0.0991088	0.12344	0.18546							333.2	0.508239	0.0369699	0.0736016	0.1007	0.174129	0.201656
	333.4	0.025777	0.088917	0.162245	0.210054	0.446995	0.564228							333.4	0.380239	0.0416862	0.0761556	0.0989075	0.123119	0.185218							333.4	0.507498	0.0362555	0.073165	0.100229	0.173843	0.200943
	333.6	0.025459	0.088904	0.161551	0.20962	0.446593	0.564134							333.6	0.379633	0.0409529	0.0754437	0.0981055	0.122394	0.185402							333.6	0.506992	0.0359586	0.072823	0.100067	0.174083	0.200975
	333.8	0.025766	0.088664	0.161555	0.209116	0.446562	0.564098							333.8	0.379572	0.0414385	0.0752039	0.098535	0.123047	0.185597							333.8	0.506553	0.0353576	0.072166	0.099474	0.173078	0.199696
	334	0.026452	0.089132	0.162024	0.209289	0.446949	0.564391							334	0.379725	0.0414981	0.0747568	0.0986036	0.12305	0.185682							334	0.50651	0.035058	0.0725167	0.0995335	0.173297	0.199518
	334.2	0.026881	0.089398	0.162657	0.209612	0.447136	0.564091							334.2	0.379731	0.0417871	0.0745696	0.0985961	0.122963	0.185881							334.2	0.506389	0.0352843	0.0721657	0.0998372	0.173257	0.199485
	334.4	0.027351	0.090056	0.163545	0.209825	0.447121	0.564318							334.4	0.379592	0.0420287	0.0748107	0.0988013	0.122942	0.186079							334.4	0.505845	0.0356311	0.0724691	0.100312	0.17372	0.199226
	334.6	0.027244	0.090135	0.163622	0.209262	0.447275	0.563975							334.6	0.379971	0.0425811	0.0749671	0.0992205	0.123385	0.18616							334.6	0.505293	0.035391	0.0721467	0.100144	0.173459	0.198934
	334.8	0.027332	0.089853	0.16329	0.208962	0.447184	0.563815							334.8	0.379855	0.042284	0.0752233	0.0990107	0.122981	0.185874							334.8	0.504716	0.0353235	0.0721086	0.099694	0.173535	0.198729
	335	0.027122	0.089497	0.16313	0.209007	0.447402	0.563486							335	0.379433	0.0418205	0.0748639	0.0985607	0.122645	0.185236							335	0.504602	0.0356712	0.0722318	0.0995093	0.173752	0.198657
	335.2	0.026863	0.088894	0.163401	0.209261	0.446781	0.563014							335.2	0.378849	0.0412814	0.0746525	0.0983352	0.122341	0.184689							335.2	0.504521	0.0360455	0.0726483	0.0998494	0.174242	0.198967
	335.4	0.026473	0.088699	0.163638	0.209338	0.446396	0.562701							335.4	0.378484	0.0409567	0.0748254	0.0979085	0.122443	0.183915							335.4	0.50413	0.0360714	0.0721838	0.0993776	0.173771	0.199166
	335.6	0.026348	0.088728	0.164233	0.209682	0.4465	0.562665							335.6	0.378407	0.0404732	0.0744869	0.0983251	0.122553	0.183182							335.6	0.50462	0.0363201	0.0725776	0.0994724	0.173649	0.19962
	335.8	0.026261	0.088304	0.164566	0.209875	0.446502	0.562031							335.8	0.37782	0.0401431	0.0744294	0.0982324	0.122311	0.182324							335.8	0.504348	0.0362578	0.0724912	0.0992076	0.173288	0.199699
	336	0.026109	0.088738	0.165068	0.210035	0.446699	0.561953							336	0.377195	0.0398249	0.0741836	0.0977304	0.122184	0.182116							336	0.504618	0.0363186	0.0726086	0.0990996	0.173194	0.199913
	336.2	0.026315	0.08919	0.165196	0.210235	0.446568	0.561865							336.2	0.377141	0.039685	0.0744907	0.0984495	0.122482	0.182031							336.2	0.504805	0.0365223	0.0728853	0.0989477	0.17337	0.200227
	336.4	0.025904	0.088643	0.164702	0.210333	0.446262	0.561692							336.4	0.377052	0.0399798	0.0748164	0.0985031	0.122916	0.182531							336.4	0.504987	0.0369546	0.0729828	0.0990897	0.173257	0.200733
	336.6	0.026331	0.088814	0.164548	0.210593	0.446138	0.561689							336.6	0.37695	0.0398835	0.0747603	0.0986451	0.123103	0.182267							336.6	0.504595	0.0368762	0.0733417	0.0991413	0.1735	0.200552
	336.8	0.026564	0.088966	0.164413	0.210541	0.44581	0.561483							336.8	0.376828	0.0396468	0.0751106	0.0988201	0.122954	0.182119							336.8	0.504484	0.0364334	0.072979	0.0988993	0.17306	0.199967
	337	0.027128	0.089588	0.164244	0.211105	0.445933	0.561819							337	0.37658	0.0397537	0.0747541	0.0984424	0.122576	0.181594							337	0.503866	0.0360553	0.0727369	0.0988752	0.172723	0.199614
	337.2	0.026842	0.089344	0.163567	0.211053	0.445667	0.561307							337.2	0.377258	0.0398147	0.0749641	0.0988225	0.122788	0.181946							337.2	0.504122	0.0364051	0.073359	0.0993941	0.173447	0.199569
	337.4	0.02682	0.089256	0.163495	0.210559	0.445103	0.561265							337.4	0.377679	0.0401089	0.0750071	0.0984826	0.12313	0.182289							337.4	0.50364	0.036227	0.0728072	0.099639	0.172983	0.1993
	337.6	0.025867	0.088364	0.162695	0.209737	0.44457	0.560647							337.6	0.377335	0.0400183	0.0750716	0.0981451	0.122905	0.18226							337.6	0.503526	0.0363472	0.0729068	0.0994948	0.173099	0.19887
	337.8	0.026119	0.088106	0.16273	0.209739	0.444575	0.560339							337.8	0.377749	0.0404198	0.0750531	0.0982426	0.123079	0.182104							337.8	0.503984	0.0363553	0.0732607	0.0996357	0.173356	0.198654
	338	0.026772	0.088241	0.162718	0.210428	0.444946	0.560013							338	0.377734	0.040671	0.0749648	0.0980324	0.122992	0.181814							338	0.503867	0.0364831	0.0738347	0.100146	0.173303	0.198731
	338.2	0.026035	0.087352	0.162515	0.209827	0.444484	0.559122							338.2	0.378169	0.0414509	0.0749313	0.0979761	0.123269	0.182032							338.2	0.503404	0.0363736	0.0736485	0.100919	0.173216	0.198901
	338.4	0.025772	0.087388	0.16211	0.209255	0.444094	0.558685							338.4	0.378485	0.041425	0.0750797	0.0981044	0.123439	0.182045							338.4	0.502826	0.0365102	0.0738583	0.101325	0.173715	0.198426
	338.6	0.025087	0.086818	0.161335	0.208465	0.443641	0.557883							338.6	0.378583	0.0417617	0.0748097	0.0980982	0.123091	0.181792							338.6	0.502397	0.0359674	0.073684	0.101323	0.173383	0.197723
	338.8	0.024617	0.086443	0.161102	0.208607	0.443832	0.557592							338.8	0.377924	0.0413879	0.0744596	0.0978838	0.122228	0.180996							338.8	0.502186	0.0362104	0.073774	0.101037	0.173763	0.198293
	339	0.02466	0.086544	0.161999	0.209052	0.444201	0.557597							339	0.377737	0.0409754	0.0740006	0.0978805	0.121981	0.180639							339	0.502794	0.0366862	0.0742502	0.1015	0.174178	0.198445
	339.2	0.025391	0.086832	0.162406	0.209766	0.444228	0.557772							339.2	0.377276	0.0407537	0.0736895	0.0975499	0.121401	0.179938							339.2	0.502475	0.0366989	0.0740889	0.10124	0.174424	0.198507
	339.4	0.025684	0.087155	0.162993	0.210416	0.444777	0.558577							339.4	0.377081	0.0409823	0.0737516	0.0977146	0.121818	0.179897							339.4	0.502313	0.0367802	0.0740709	0.101255	0.173935	0.199041
	339.6	0.025549	0.087145	0.16313	0.210431	0.445119	0.55879							339.6	0.376688	0.0405881	0.0735621	0.0972859	0.121645	0.179797							339.6	0.502831	0.0371684	0.0748781	0.101884	0.174553	0.199373
	339.8	0.025593	0.087504	0.163231	0.210558	0.444963	0.558653							339.8	0.376414	0.0411176	0.0739565	0.0975114	0.121751	0.180342							339.8	0.502235	0.0373072	0.0745263	0.101843	0.175072	0.199226
	340	0.025331	0.08789	0.163593	0.210578	0.444863	0.558855							340	0.37585	0.0408365	0.0739202	0.0974276	0.121235	0.18062							340	0.502352	0.0375352	0.0745438	0.101838	0.175667	0.199686
	340.2	0.025896	0.087932	0.163917	0.210646	0.44468	0.559032							340.2	0.376235	0.0405849	0.0744125	0.0976284	0.121798	0.181342							340.2	0.502121	0.0373706	0.0747857	0.101897	0.175956	0.199779
	340.4	0.026279	0.088004	0.163987	0.210851	0.444996	0.559268							340.4	0.376276	0.0404369	0.0744922	0.0975143	0.121721	0.181673							340.4	0.502025	0.0372089	0.0748502	0.10213	0.175897	0.200105
	340.6	0.02701	0.089322	0.164863	0.211359	0.445507	0.559992							340.6	0.375952	0.0400494	0.07387	0.0974148	0.120981	0.181704							340.6	0.501319	0.0369156	0.0743263	0.101409	0.175714	0.199645
	340.8	0.026883	0.089457	0.165111	0.211284	0.445864	0.559924							340.8	0.376066	0.0398715	0.073554	0.0971632	0.12079	0.181516							340.8	0.501378	0.036988	0.0742316	0.101138	0.175817	0.199497
	341	0.027484	0.090608	0.165742	0.21148	0.446937	0.560438							341	0.375993	0.0398503	0.0737654	0.0969625	0.120912	0.181446							341	0.500899	0.0368311	0.0738404	0.100797	0.175394	0.199347
	341.2	0.027013	0.09078	0.165315	0.210698	0.446686	0.560082							341.2	0.376747	0.0401849	0.0742397	0.0971114	0.12115	0.181846							341.2	0.501387	0.0370017	0.0739818	0.100525	0.175209	0.199131
	341.4	0.026796	0.090668	0.165334	0.210149	0.446705	0.559947							341.4	0.37649	0.0403454	0.0743496	0.0966188	0.120859	0.181585							341.4	0.501273	0.0367438	0.0735713	0.100448	0.174325	0.198421
	341.6	0.026172	0.089732	0.164787	0.209311	0.446937	0.558975							341.6	0.376518	0.0405725	0.0743566	0.0967232	0.120749	0.181421							341.6	0.501575	0.0363754	0.0737653	0.0998515	0.174168	0.19804
	341.8	0.026533	0.089449	0.164559	0.209452	0.447436	0.558455							341.8	0.377205	0.0413675	0.074568	0.0970117	0.121391	0.181756							341.8	0.501533	0.0359054	0.0737872	0.0997888	0.174374	0.198371
	342	0.026375	0.088957	0.164146	0.208968	0.447234	0.558012							342	0.377334	0.0416648	0.0741741	0.0972538	0.121486	0.181826							342	0.500575	0.0350145	0.0733055	0.099118	0.173297	0.197722
	342.2	0.025508	0.088275	0.163469	0.20823	0.44649	0.557325							342.2	0.377748	0.0424184	0.0746869	0.0978585	0.121571	0.182197							342.2	0.500274	0.0344806	0.0733965	0.0993351	0.173499	0.197888
	342.4	0.025422	0.08813	0.162786	0.207135	0.445911	0.55711							342.4	0.377527	0.0428682	0.0749641	0.0986209	0.121171	0.182271							342.4	0.499915	0.0345461	0.0736741	0.099321	0.173701	0.197265
	342.6	0.024732	0.087759	0.16228	0.206896	0.445476	0.556924							342.6	0.377404	0.0434489	0.0747272	0.0992215	0.121001	0.182096							342.6	0.500203	0.0343764	0.0738853	0.0994209	0.173921	0.197604
	342.8	0.025006	0.087709	0.162664	0.20695	0.445867	0.557076							342.8	0.376662	0.0435909	0.07443	0.0995938	0.1211	0.181613							342.8	0.500845	0.0347812	0.0741272	0.0993528	0.174395	0.198379
	343	0.025226	0.087342	0.162562	0.206786	0.445468	0.557221							343	0.376706	0.0438425	0.0745311	0.100144	0.121395	0.181714							343	0.501533	0.0347827	0.0747643	0.0997318	0.174616	0.198151
	343.2	0.025775	0.087381	0.162072	0.207118	0.445269	0.557783							343.2	0.376537	0.0438968	0.0745593	0.100129	0.121304	0.182051							343.2	0.501308	0.0345787	0.0752231	0.0999048	0.174887	0.198783
	343.4	0.025827	0.087384	0.161898	0.207242	0.445262	0.55795							343.4	0.376826	0.044578	0.0749791	0.100832	0.121988	0.182731							343.4	0.501718	0.0350536	0.0756919	0.100064	0.175592	0.199273
	343.6	0.025288	0.087073	0.16107	0.206628	0.444333	0.557429							343.6	0.376503	0.0442631	0.0751505	0.101035	0.122042	0.1828							343.6	0.50189	0.0347826	0.0756937	0.100019	0.1759	0.199014
	343.8	0.025088	0.087302	0.161064	0.207023	0.443704	0.557295							343.8	0.375858	0.0439611	0.0748996	0.101391	0.122046	0.183065							343.8	0.501348	0.0349031	0.0758163	0.100174	0.175769	0.19918
	344	0.025208	0.087475	0.161344	0.207532	0.443695	0.55747							344	0.375113	0.0424773	0.0744878	0.10067	0.121841	0.182469							344	0.501295	0.0344499	0.075674	0.0998689	0.175344	0.199193
	344.2	0.026144	0.087868	0.161745	0.208155	0.443721	0.557808							344.2	0.375216	0.0421225	0.0745171	0.100104	0.122131	0.182208							344.2	0.501286	0.0343867	0.075753	0.0998003	0.174997	0.19893
	344.4	0.026745	0.088273	0.162141	0.209017	0.444036	0.558206							344.4	0.374442	0.0418776	0.0740674	0.0999619	0.121841	0.181747							344.4	0.501547	0.034634	0.0752134	0.0991289	0.174379	0.198892
	344.6	0.026682	0.088535	0.162747	0.209675	0.444129	0.558216							344.6	0.373652	0.0412658	0.0737786	0.0994662	0.121344	0.181223							344.6	0.501122	0.0344848	0.0739984	0.0984499	0.173645	0.198172
	344.8	0.026773	0.088443	0.162823	0.209514	0.444141	0.55778							344.8	0.373776	0.041073	0.0739506	0.0993958	0.121682	0.180426							344.8	0.501098	0.0348284	0.0739334	0.0982625	0.172928	0.197961
	345	0.026799	0.088882	0.163119	0.209656	0.444141	0.557028							345	0.373608	0.0411424	0.0742364	0.0991094	0.121619	0.180071							345	0.500816	0.034376	0.0731065	0.0982571	0.172192	0.197317
	345.2	0.026847	0.089102	0.162898	0.209851	0.443775	0.556738							345.2	0.373801	0.0411351	0.0746035	0.0985554	0.121677	0.180062							345.2	0.500625	0.0347558	0.0726584	0.0980395	0.17177	0.196635
	345.4	0.027005	0.088786	0.162656	0.210273	0.443659	0.556211							345.4	0.373668	0.0410322	0.0747357	0.0981739	0.121542	0.180339							345.4	0.500649	0.0345402	0.0718608	0.097811	0.171152	0.196412
	345.6	0.026794	0.08816	0.162346	0.210203	0.443514	0.555568							345.6	0.374249	0.0407493	0.0745126	0.0980733	0.121549	0.180452							345.6	0.500002	0.0338142	0.0708139	0.0970587	0.170714	0.196593
	345.8	0.026947	0.087645	0.161952	0.210295	0.443417	0.555307							345.8	0.373986	0.0401699	0.0745788	0.0977732	0.121358	0.180253							345.8	0.499043	0.0338679	0.0701146	0.0968483	0.170633	0.19668
	346	0.027167	0.088174	0.162128	0.209973	0.443403	0.5554							346	0.373963	0.0396485	0.0742483	0.0974118	0.120581	0.180393							346	0.498337	0.0334258	0.0698633	0.0964032	0.169995	0.195868
	346.2	0.026963	0.088178	0.162339	0.209767	0.443708	0.555166							346.2	0.37369	0.0401115	0.075024	0.0976953	0.120127	0.180731							346.2	0.498303	0.0338589	0.0701955	0.0972117	0.170573	0.196171
	346.4	0.027013	0.088152	0.162486	0.208943	0.443881	0.555375							346.4	0.37338	0.0406357	0.0748018	0.0981651	0.120093	0.180493							346.4	0.498299	0.0345486	0.0703497	0.0974367	0.170809	0.19602
	346.6	0.026692	0.08799	0.162508	0.208896	0.443959	0.555476							346.6	0.373662	0.0412512	0.0746706	0.0982535	0.120652	0.180375							346.6	0.498799	0.0346151	0.070927	0.0979167	0.171335	0.196801
	346.8	0.026494	0.087341	0.162675	0.208278	0.443981	0.555079							346.8	0.37367	0.0413352	0.0749361	0.0980339	0.120334	0.180526							346.8	0.498411	0.0342452	0.0710581	0.0978043	0.17134	0.196647
	347	0.025971	0.087002	0.162139	0.207802	0.443829	0.554646							347	0.37413	0.0414818	0.0755183	0.0982907	0.120405	0.181113							347	0.498127	0.034013	0.0713766	0.0977006	0.171396	0.196507
	347.2	0.025883	0.087377	0.16192	0.20808	0.444024	0.554926							347.2	0.374098	0.0415299	0.0758896	0.0979623	0.120297	0.181483							347.2	0.497601	0.0339267	0.071724	0.0976637	0.171669	0.196696
	347.4	0.025265	0.087365	0.16183	0.207653	0.44408	0.554657							347.4	0.374078	0.0421993	0.0766003	0.0982256	0.120603	0.181598							347.4	0.497652	0.0339597	0.0715435	0.0969329	0.171696	0.196209
	347.6	0.024805	0.087077	0.161741	0.207506	0.443967	0.554618							347.6	0.373606	0.0418625	0.0764214	0.097849	0.120815	0.181641							347.6	0.49695	0.0333154	0.0718557	0.096847	0.170777	0.195893
	347.8	0.024552	0.0871	0.16189	0.207718	0.444034	0.554476							347.8	0.373539	0.0417609	0.0763609	0.0976416	0.121131	0.181921							347.8	0.496714	0.0333738	0.0722866	0.097238	0.170774	0.195724
	348	0.024707	0.087372	0.161988	0.207696	0.44439	0.554789							348	0.373392	0.0419048	0.0764532	0.0975657	0.121646	0.181727							348	0.496717	0.0332543	0.0721162	0.0965715	0.170292	0.195311
	348.2	0.025156	0.08773	0.162274	0.207922	0.444219	0.554816							348.2	0.373431	0.0424916	0.0766369	0.0974422	0.121941	0.181751							348.2	0.497254	0.0340019	0.0724839	0.0972971	0.170343	0.195482
	348.4	0.024569	0.086934	0.162221	0.207702	0.443616	0.554356							348.4	0.373312	0.0424949	0.0762669	0.0977821	0.122141	0.182098							348.4	0.497302	0.0342045	0.0718816	0.097297	0.170253	0.19589
	348.6	0.024299	0.086666	0.162219	0.207395	0.442854	0.553601							348.6	0.373082	0.0424159	0.0761327	0.09789	0.122171	0.18202							348.6	0.497408	0.0342073	0.0720816	0.0981556	0.170301	0.195905
	348.8	0.024232	0.086664	0.162177	0.20753	0.442483	0.553038							348.8	0.372863	0.0418038	0.075723	0.0978369	0.122005	0.181465							348.8	0.497571	0.0347273	0.0721994	0.098633	0.170562	0.196313
	349	0.024398	0.08682	0.162047	0.207979	0.442004	0.552361							349	0.372873	0.0417633	0.0756082	0.0975344	0.121687	0.181171							349	0.49769	0.0348161	0.071784	0.098997	0.170688	0.196251
	349.2	0.02518	0.087157	0.162041	0.208836	0.442296	0.553004							349.2	0.373084	0.0416779	0.0756674	0.0977134	0.121575	0.181719							349.2	0.497756	0.0346232	0.0717876	0.0987624	0.170438	0.19628
	349.4	0.025658	0.086954	0.161915	0.209046	0.441709	0.55278							349.4	0.373114	0.0411844	0.0750611	0.097504	0.120879	0.181639							349.4	0.497975	0.0343042	0.0718173	0.0987252	0.170382	0.196479
	349.6	0.026132	0.087209	0.162647	0.209381	0.441895	0.553064							349.6	0.373124	0.0404572	0.0744239	0.0972723	0.12077	0.181421							349.6	0.497385	0.0341058	0.0711208	0.0983698	0.170321	0.196076
	349.8	0.026526	0.087455	0.162765	0.20977	0.442457	0.553168							349.8	0.372764	0.0406933	0.0740278	0.0970173	0.120605	0.181452							349.8	0.497338	0.0348354	0.0715206	0.0986414	0.170318	0.195822
	350	0.027191	0.088244	0.163078	0.209946	0.443262	0.553553							350	0.372619	0.040484	0.0735862	0.097138	0.120238	0.18188							350	0.497728	0.035298	0.0720758	0.0989224	0.170577	0.195548
	350.2	0.027609	0.088058	0.163167	0.210456	0.443363	0.553534							350.2	0.371917	0.0405806	0.0736738	0.0974345	0.119826	0.181673							350.2	0.49784	0.0359146	0.0726103	0.0997837	0.17101	0.196311
	350.4	0.027591	0.088024	0.16291	0.210091	0.44294	0.553744							350.4	0.372285	0.04107	0.0736044	0.0980918	0.120286	0.181566							350.4	0.498048	0.0361385	0.0728582	0.0994625	0.17097	0.196628
	350.6	0.02723	0.087936	0.162902	0.210514	0.442868	0.553792							350.6	0.372263	0.0409534	0.0735748	0.0979411	0.120103	0.181612							350.6	0.497696	0.0357437	0.0727202	0.0991655	0.170999	0.196849
	350.8	0.026598	0.087371	0.162344	0.209899	0.442389	0.553282							350.8	0.372088	0.040639	0.0738938	0.0973587	0.119867	0.181349							350.8	0.496997	0.0355611	0.0724693	0.0985343	0.170622	0.196332
	351	0.025947	0.087001	0.161876	0.209536	0.442345	0.552628							351	0.371376	0.0404697	0.0735236	0.0969123	0.119827	0.180983							351	0.496647	0.0357935	0.0723548	0.0981587	0.170725	0.195983
	351.2	0.025604	0.086963	0.161857	0.209645	0.442133	0.552648							351.2	0.371201	0.0402529	0.0735181	0.0963068	0.1196	0.180555							351.2	0.49616	0.0360716	0.0722143	0.0978746	0.170628	0.195605
	351.4	0.025778	0.086841	0.161954	0.209373	0.442693	0.552973							351.4	0.37147	0.0405637	0.0733387	0.0959647	0.11963	0.180542							351.4	0.495833	0.0357442	0.0719174	0.0967739	0.170389	0.19498
	351.6	0.025843	0.086549	0.16193	0.209219	0.442512	0.552597							351.6	0.37113	0.0402472	0.0728143	0.0956296	0.119565	0.180246							351.6	0.494655	0.0352258	0.071929	0.0961525	0.170396	0.194696
	351.8	0.025101	0.08652	0.161792	0.208626	0.442389	0.552282							351.8	0.371335	0.0404415	0.0727877	0.0958766	0.119555	0.180168							351.8	0.494219	0.0350004	0.0717716	0.0957399	0.17053	0.194824
	352	0.024959	0.086498	0.161536	0.207854	0.442431	0.551627							352	0.370986	0.0406916	0.0727787	0.0958515	0.119968	0.179894							352	0.494417	0.035153	0.0720176	0.0954046	0.1706	0.195053
	352.2	0.025026	0.086556	0.161465	0.207493	0.442237	0.551389							352.2	0.37086	0.0407247	0.0730241	0.0953341	0.119927	0.179886							352.2	0.49443	0.0352551	0.0721349	0.0959465	0.170908	0.195403
	352.4	0.024417	0.086263	0.162035	0.207353	0.442204	0.551023							352.4	0.370483	0.040202	0.072629	0.0950099	0.119628	0.179935							352.4	0.494308	0.035047	0.0721334	0.0960119	0.171075	0.195362
	352.6	0.024951	0.086428	0.162084	0.207661	0.442591	0.55085							352.6	0.370443	0.0403883	0.0731048	0.0957694	0.119503	0.179857							352.6	0.494331	0.0348646	0.0723761	0.0963921	0.171145	0.195189
	352.8	0.02485	0.086763	0.162499	0.208162	0.442942	0.550803							352.8	0.37	0.0394311	0.0727119	0.0953212	0.118606	0.179148							352.8	0.49422	0.0348188	0.0720048	0.0956691	0.170937	0.195196
	353	0.025538	0.086998	0.162428	0.208187	0.443086	0.551037							353	0.370441	0.0398858	0.0731099	0.0953356	0.11872	0.178908							353	0.494521	0.0344939	0.0716994	0.0953554	0.170878	0.195147
	353.2	0.025456	0.086539	0.162349	0.208156	0.443433	0.550818							353.2	0.370477	0.0399632	0.0732723	0.0954475	0.118739	0.179359							353.2	0.494277	0.0337948	0.0714493	0.0948012	0.170611	0.194555
	353.4	0.026186	0.086653	0.162731	0.208324	0.442899	0.550854							353.4	0.370241	0.0394715	0.0728367	0.0947604	0.118393	0.178882							353.4	0.4945	0.0336507	0.071655	0.0946242	0.17074	0.194307
	353.6	0.026638	0.086743	0.163115	0.208196	0.443419	0.550959							353.6	0.370397	0.03957	0.0728204	0.0948868	0.118818	0.178797							353.6	0.494314	0.0338184	0.0714888	0.0947584	0.170869	0.194154
	353.8	0.02633	0.08686	0.16291	0.207972	0.443717	0.551212							353.8	0.370049	0.0396015	0.0724853	0.0947714	0.118629	0.178966							353.8	0.494726	0.0341734	0.0720487	0.0956577	0.170709	0.194333
	354	0.026757	0.087225	0.163388	0.208371	0.444002	0.551268							354	0.369852	0.0390193	0.0724024	0.0949203	0.11846	0.179198							354	0.495038	0.0342935	0.0721783	0.0959896	0.170797	0.19463
	354.2	0.02691	0.087379	0.16358	0.208841	0.443959	0.551559							354.2	0.369705	0.0395183	0.0729883	0.0953797	0.118893	0.179359							354.2	0.495337	0.0341037	0.0726737	0.0963687	0.17058	0.195222
	354.4	0.026461	0.087129	0.163394	0.208338	0.44356	0.551472							354.4	0.370023	0.03995	0.073178	0.096144	0.119466	0.17961							354.4	0.495718	0.0342714	0.0728395	0.0962394	0.170687	0.195313
	354.6	0.025912	0.087115	0.1635	0.208617	0.443599	0.551151							354.6	0.369854	0.0400997	0.0738394	0.0965001	0.120007	0.179602							354.6	0.495592	0.0343807	0.0726904	0.0966862	0.17047	0.195561
	354.8	0.025407	0.086551	0.163004	0.208002	0.44321	0.550456							354.8	0.370016	0.0404236	0.0744085	0.097061	0.120306	0.17946							354.8	0.495468	0.034138	0.0725699	0.0966093	0.170234	0.195245
	355	0.025087	0.08652	0.162804	0.208035	0.443034	0.550445							355	0.370082	0.0405279	0.0745009	0.097821	0.120435	0.17955							355	0.495496	0.033792	0.0726964	0.0968118	0.170487	0.194797
	355.2	0.025307	0.086865	0.162864	0.208161	0.442784	0.550204							355.2	0.370767	0.0407026	0.0746256	0.0982176	0.120611	0.179671							355.2	0.495304	0.0336596	0.0726488	0.0964325	0.170438	0.194478
	355.4	0.024801	0.087265	0.162508	0.208013	0.442538	0.550137							355.4	0.371024	0.0413823	0.0746479	0.0984307	0.120894	0.180337							355.4	0.495279	0.0334776	0.0725545	0.0958948	0.170901	0.19439
	355.6	0.024102	0.087032	0.162213	0.208108	0.441966	0.549057							355.6	0.370497	0.041416	0.0747917	0.0984374	0.120752	0.179883							355.6	0.494838	0.0335512	0.0727011	0.0960732	0.171018	0.194287
	355.8	0.023347	0.087214	0.161693	0.207828	0.442022	0.548536							355.8	0.370367	0.0414983	0.0745955	0.0985805	0.120373	0.179774							355.8	0.494858	0.0335947	0.0726639	0.0966462	0.170479	0.194262
	356	0.023226	0.086761	0.161013	0.207571	0.441783	0.547785							356	0.370369	0.0422718	0.0749326	0.0988431	0.120475	0.180191							356	0.494833	0.0336934	0.0729844	0.0966916	0.170328	0.193803
	356.2	0.022807	0.086825	0.160926	0.207781	0.441511	0.54808							356.2	0.370345	0.042212	0.074943	0.0988971	0.119921	0.180582							356.2	0.49454	0.0336553	0.0730533	0.0968404	0.170213	0.193345
	356.4	0.022648	0.08663	0.161077	0.208055	0.441569	0.548139							356.4	0.370297	0.0417459	0.0747455	0.0990258	0.119324	0.180364							356.4	0.494634	0.033885	0.0731714	0.097363	0.170515	0.193095
	356.6	0.023222	0.086668	0.160512	0.208203	0.441527	0.548227							356.6	0.370449	0.0415705	0.0748117	0.0993173	0.118725	0.180024							356.6	0.495329	0.034384	0.0735086	0.0978034	0.17123	0.193861
	356.8	0.023111	0.086604	0.160678	0.207957	0.44125	0.548015							356.8	0.370143	0.0413129	0.0748585	0.0986515	0.118676	0.179851							356.8	0.49595	0.0344782	0.0732553	0.0975796	0.171107	0.193995
	357	0.023313	0.086103	0.160104	0.207502	0.441002	0.547603							357	0.370506	0.0413966	0.07534	0.0984378	0.119088	0.179905							357	0.496256	0.0344624	0.0727918	0.0977663	0.171314	0.194271
	357.2	0.023678	0.085953	0.160326	0.207364	0.440931	0.54778							357.2	0.370158	0.040504	0.0750438	0.0977517	0.118578	0.179659							357.2	0.496275	0.034135	0.072607	0.09729	0.170986	0.193736
	357.4	0.024858	0.086888	0.161317	0.207459	0.441093	0.548515							357.4	0.369684	0.0395993	0.0743074	0.0970244	0.118028	0.179167							357.4	0.496485	0.0339823	0.0729426	0.0975309	0.17142	0.193919
	357.6	0.025	0.086941	0.161418	0.206958	0.441184	0.548683							357.6	0.36968	0.0393306	0.0743753	0.0965701	0.117716	0.178976							357.6	0.496185	0.0338326	0.0730237	0.0975286	0.171409	0.193744
	357.8	0.025461	0.08769	0.162165	0.207521	0.441794	0.549493							357.8	0.369188	0.0391198	0.0738948	0.0959194	0.11739	0.178954							357.8	0.4961	0.0335283	0.0727771	0.0973374	0.170729	0.193755
	358	0.026149	0.087594	0.162642	0.208177	0.442492	0.549369							358	0.369227	0.0392539	0.0741908	0.0956795	0.117509	0.178983							358	0.495888	0.0332585	0.0725461	0.0970146	0.171144	0.193723
	358.2	0.026695	0.087726	0.162533	0.208144	0.442542	0.549371							358.2	0.369087	0.0394311	0.0742735	0.0957605	0.117868	0.178671							358.2	0.495915	0.0332167	0.0724748	0.0964268	0.170854	0.193979
	358.4	0.026649	0.087879	0.162885	0.208078	0.442427	0.549219							358.4	0.369005	0.0393521	0.0744286	0.0959749	0.11758	0.178568							358.4	0.495494	0.0332811	0.0717427	0.0958631	0.17088	0.193581
	358.6	0.026666	0.088028	0.163244	0.208532	0.442746	0.549329							358.6	0.36866	0.0394812	0.0744789	0.0959192	0.117714	0.178158							358.6	0.495261	0.0335713	0.0713962	0.0962466	0.170787	0.193917
	358.8	0.026728	0.087825	0.163214	0.208507	0.442731	0.549361							358.8	0.368622	0.039542	0.0743204	0.096339	0.118002	0.178178							358.8	0.495079	0.0336164	0.0710216	0.096176	0.171152	0.193713
	359	0.026492	0.088141	0.16291	0.208382	0.442396	0.549329							359	0.368613	0.0395976	0.0739701	0.0962589	0.11861	0.178183							359	0.494672	0.0338232	0.0710888	0.09566	0.171035	0.193438
	359.2	0.026662	0.088781	0.162763	0.208202	0.442534	0.548757							359.2	0.368642	0.0396551	0.0737977	0.0959101	0.118552	0.178438							359.2	0.493861	0.0338201	0.0712711	0.0950887	0.170802	0.193213
	359.4	0.025783	0.088916	0.162013	0.208295	0.442401	0.548734							359.4	0.368307	0.0392323	0.0731143	0.0954667	0.118044	0.178335							359.4	0.493382	0.0338759	0.0713246	0.0952986	0.170919	0.193261
	359.6	0.025727	0.088524	0.161578	0.208418	0.442535	0.548397							359.6	0.367848	0.0390037	0.072863	0.0953407	0.117511	0.17765							359.6	0.492815	0.0340763	0.0713781	0.0957826	0.170632	0.193099
	359.8	0.024825	0.088059	0.160625	0.207691	0.441791	0.54765							359.8	0.367962	0.0391543	0.0725125	0.0955564	0.117268	0.177871							359.8	0.492146	0.0340041	0.0713053	0.0959982	0.170215	0.193026
	360	0.023785	0.087037	0.159737	0.206933	0.44059	0.546662							360	0.368503	0.0398528	0.0724079	0.0960855	0.11769	0.178458							360	0.491418	0.0334663	0.0715047	0.0957107	0.1699	0.192694
	360.2	0.023389	0.087524	0.159689	0.206834	0.440355	0.54661							360.2	0.368349	0.0395163	0.0723852	0.0960295	0.11769	0.178472							360.2	0.491301	0.0332638	0.0717303	0.0960633	0.170103	0.192536
	360.4	0.023588	0.087339	0.16003	0.207016	0.440727	0.546538							360.4	0.368277	0.0397506	0.072458	0.0957182	0.117532	0.178834							360.4	0.491316	0.0332426	0.0720486	0.0962679	0.170119	0.192896
	360.6	0.023711	0.087284	0.159867	0.207076	0.440425	0.546355							360.6	0.368478	0.0402195	0.0726653	0.0955675	0.117486	0.179252							360.6	0.4919	0.0331288	0.072403	0.0963927	0.169805	0.193019
	360.8	0.023487	0.087477	0.160051	0.2066	0.440206	0.546019							360.8	0.368795	0.0406443	0.0732884	0.0955223	0.118275	0.179839							360.8	0.491591	0.0325443	0.0718748	0.0958402	0.169115	0.192551
	361	0.023546	0.087451	0.159817	0.206545	0.439649	0.545911							361	0.368521	0.0401749	0.0732122	0.095041	0.118422	0.179642							361	0.491207	0.032269	0.0720601	0.0955807	0.168923	0.192633
	361.2	0.023993	0.088334	0.160096	0.206751	0.439826	0.546657							361.2	0.368405	0.0399279	0.0733776	0.0949383	0.118258	0.17956							361.2	0.491514	0.0319596	0.0724165	0.095538	0.168772	0.192173
	361.4	0.024104	0.088579	0.159917	0.206429	0.43965	0.546598							361.4	0.36827	0.0401641	0.0732708	0.0949046	0.118055	0.179511							361.4	0.490614	0.0311005	0.0720414	0.0947715	0.1681	0.191482
	361.6	0.024228	0.088668	0.159765	0.206906	0.439734	0.546701							361.6	0.368697	0.0407148	0.0736514	0.0952304	0.118269	0.179746							361.6	0.490629	0.0305308	0.0719494	0.0946991	0.167834	0.191417
	361.8	0.024839	0.089002	0.159986	0.207363	0.440437	0.547301							361.8	0.368756	0.0409883	0.0735261	0.0951344	0.118915	0.179773							361.8	0.490101	0.0303399	0.0713422	0.094508	0.167548	0.190857
	362	0.024989	0.088498	0.160125	0.207546	0.440574	0.547131							362	0.368787	0.0408043	0.0736543	0.0953446	0.119108	0.180232							362	0.489804	0.0304305	0.0711303	0.0945008	0.167603	0.190616
	362.2	0.025177	0.088796	0.160319	0.207754	0.440577	0.547028							362.2	0.36878	0.0406789	0.0734994	0.0956788	0.119282	0.18032							362.2	0.489912	0.0309143	0.0707548	0.0943316	0.167377	0.190784
	362.4	0.024928	0.088584	0.160544	0.207713	0.44034	0.546905							362.4	0.368927	0.0410902	0.0740694	0.0964147	0.11932	0.180653							362.4	0.489838	0.0316924	0.0703098	0.0950917	0.167956	0.191053
	362.6	0.025072	0.088209	0.160793	0.208059	0.440404	0.546887							362.6	0.36882	0.0411751	0.073927	0.0966769	0.119607	0.180129							362.6	0.490495	0.0329495	0.070688	0.0960637	0.168622	0.192238
	362.8	0.025422	0.088109	0.160588	0.207518	0.440197	0.546698							362.8	0.369017	0.0407992	0.0738369	0.0969613	0.119701	0.180334							362.8	0.490856	0.033388	0.0708145	0.0963989	0.168854	0.192628
	363	0.025459	0.088017	0.160278	0.207105	0.439778	0.546202							363	0.368824	0.0403668	0.0736766	0.0973014	0.119573	0.179962							363	0.490901	0.0335298	0.071423	0.0964953	0.169068	0.193055
	363.2	0.025325	0.087844	0.160172	0.207025	0.439341	0.545929							363.2	0.368962	0.0401126	0.0734673	0.0976669	0.118978	0.180006							363.2	0.491013	0.0337549	0.0715748	0.0969659	0.169354	0.193488
	363.4	0.024795	0.087418	0.159918	0.20691	0.439165	0.545948							363.4	0.368427	0.0392914	0.0724186	0.0974186	0.118251	0.17919							363.4	0.49123	0.0344528	0.0717511	0.0977362	0.1701	0.194231
	363.6	0.024924	0.087186	0.160045	0.206921	0.438886	0.545732							363.6	0.368535	0.0395496	0.0728324	0.0977909	0.118412	0.178932							363.6	0.491878	0.0355068	0.0720242	0.0984837	0.17082	0.19499
	363.8	0.024543	0.087041	0.160402	0.206956	0.438402	0.545028							363.8	0.369146	0.0402463	0.0730454	0.0983146	0.118652	0.179199							363.8	0.491529	0.0357475	0.0718169	0.0985204	0.170946	0.194694
	364	0.024517	0.086812	0.160832	0.207014	0.438026	0.544701							364	0.368875	0.039938	0.0727233	0.0982973	0.118062	0.178484							364	0.491012	0.0353405	0.0712291	0.0981326	0.170361	0.194341
	364.2	0.024767	0.086985	0.161383	0.207437	0.438344	0.544694							364.2	0.369039	0.0403419	0.0731047	0.098388	0.118115	0.178706							364.2	0.491287	0.035709	0.0713386	0.0980099	0.170188	0.194786
	364.4	0.024798	0.086498	0.161781	0.207252	0.438055	0.544225							364.4	0.368704	0.0404298	0.0729755	0.0978847	0.117493	0.178586							364.4	0.491035	0.0356795	0.071085	0.0971844	0.169881	0.194526
	364.6	0.02516	0.086836	0.161822	0.207247	0.43756	0.544453							364.6	0.36814	0.0398397	0.0727895	0.0974066	0.117186	0.177617							364.6	0.490624	0.0351237	0.0707757	0.0966746	0.169518	0.193813
	364.8	0.024957	0.087062	0.161996	0.207311	0.437243	0.544666							364.8	0.367384	0.0390192	0.072361	0.0966144	0.117141	0.176981							364.8	0.490055	0.0349958	0.0703302	0.0960353	0.169147	0.193321
	365	0.025122	0.087173	0.162269	0.207601	0.437119	0.544932							365	0.36635	0.0386693	0.0721844	0.0959643	0.116765	0.176376							365	0.489823	0.0347418	0.0705558	0.0957684	0.168727	0.193193
	365.2	0.025276	0.087537	0.162125	0.208013	0.437378	0.545389							365.2	0.365971	0.0383781	0.0721047	0.0953569	0.11663	0.176321							365.2	0.489602	0.0341059	0.069995	0.0952905	0.168233	0.192505
	365.4	0.025976	0.087638	0.162119	0.20803	0.437572	0.545832							365.4	0.365957	0.0386605	0.0722852	0.0953708	0.117119	0.17614							365.4	0.489224	0.0334938	0.0693699	0.0946752	0.167435	0.191881
	365.6	0.026497	0.088239	0.162454	0.208251	0.438506	0.546313							365.6	0.365868	0.03902	0.072578	0.0955287	0.117701	0.17647							365.6	0.489625	0.0335746	0.069776	0.0951433	0.167639	0.191941
	365.8	0.026944	0.088064	0.162596	0.208329	0.438703	0.546547							365.8	0.365451	0.0386506	0.0724034	0.0944262	0.117943	0.176303							365.8	0.489161	0.0335894	0.0697783	0.0947881	0.167086	0.190989
	366	0.027191	0.088044	0.16298	0.20825	0.43897	0.546361							366	0.365667	0.0390602	0.0727394	0.094638	0.118241	0.177039							366	0.489124	0.033029	0.0696884	0.0946648	0.166476	0.190999
	366.2	0.027155	0.088236	0.162822	0.207866	0.438611	0.545928							366.2	0.365952	0.0393044	0.0731643	0.0946204	0.118577	0.177216							366.2	0.488872	0.0325211	0.0693419	0.0942975	0.166431	0.190709
	366.4	0.027017	0.088158	0.162509	0.207233	0.438141	0.545558							366.4	0.366313	0.0397606	0.0737015	0.0952321	0.119391	0.17777							366.4	0.488843	0.0322383	0.0695187	0.0943431	0.166392	0.190843
	366.6	0.027181	0.088359	0.162086	0.207142	0.438411	0.54575							366.6	0.366225	0.0400947	0.0735269	0.0950817	0.119738	0.177986							366.6	0.489295	0.0321495	0.069806	0.0945225	0.166185	0.191011
	366.8	0.027212	0.088143	0.161282	0.206503	0.438024	0.545252							366.8	0.366074	0.0398942	0.0736642	0.0951252	0.119553	0.178534							366.8	0.48909	0.0316241	0.0698557	0.0950714	0.166147	0.19072
	367	0.026855	0.087796	0.161033	0.20627	0.437974	0.544748							367	0.366226	0.0400238	0.0736164	0.0956758	0.119606	0.178993							367	0.489096	0.0312217	0.0703079	0.0954474	0.16642	0.19071
	367.2	0.027087	0.087938	0.161197	0.206368	0.437818	0.54493							367.2	0.366158	0.040179	0.0734397	0.0959159	0.119498	0.179311							367.2	0.489047	0.0311863	0.0703086	0.0950914	0.166511	0.190663
	367.4	0.02712	0.088334	0.161124	0.206353	0.438394	0.545174							367.4	0.365778	0.0400108	0.0733635	0.0959189	0.119325	0.179245							367.4	0.48883	0.0309898	0.0705994	0.0954213	0.166816	0.190542
	367.6	0.026827	0.08814	0.160886	0.205991	0.438406	0.544908							367.6	0.36608	0.0403874	0.0739636	0.0966858	0.119821	0.179467							367.6	0.489197	0.0311839	0.071099	0.0955559	0.167023	0.19022
	367.8	0.026801	0.088241	0.160338	0.205867	0.438249	0.544488							367.8	0.3663	0.0406903	0.074059	0.0970224	0.119631	0.179265							367.8	0.488649	0.0307738	0.0707939	0.0948743	0.166644	0.189814
	368	0.026496	0.087841	0.159767	0.205783	0.437827	0.544239							368	0.365412	0.039896	0.0733174	0.0966811	0.118795	0.178599							368	0.488505	0.0305459	0.0707883	0.0946515	0.166411	0.18998
	368.2	0.026192	0.08778	0.159678	0.205895	0.437486	0.543666							368.2	0.36528	0.0402669	0.0732143	0.0967541	0.119221	0.179003							368.2	0.488954	0.0310961	0.0713392	0.0946819	0.167045	0.190458
	368.4	0.025976	0.087813	0.159601	0.205952	0.437359	0.543543							368.4	0.364914	0.0401326	0.0730712	0.0965483	0.118887	0.178431							368.4	0.488507	0.0311359	0.0710933	0.0941992	0.167383	0.189814
	368.6	0.026092	0.088113	0.159733	0.206159	0.437511	0.544347							368.6	0.364341	0.0392325	0.0727182	0.0963449	0.118477	0.178479							368.6	0.488261	0.0311248	0.0707982	0.0939929	0.167786	0.18985
	368.8	0.025136	0.087571	0.15928	0.206158	0.437255	0.543885							368.8	0.363901	0.0387208	0.0722357	0.0961052	0.11794	0.17833							368.8	0.488819	0.0321035	0.0714711	0.0945065	0.168572	0.190615
	369	0.025116	0.087683	0.159699	0.206457	0.437406	0.544044							369	0.363612	0.0385586	0.0718856	0.0959621	0.117356	0.17788							369	0.488925	0.0323691	0.0718229	0.0948971	0.16914	0.191026
	369.2	0.025188	0.087242	0.159293	0.206627	0.437113	0.543921							369.2	0.36387	0.0382453	0.0718141	0.0961911	0.117289	0.177643							369.2	0.489224	0.0329953	0.0720187	0.0949093	0.169594	0.191414
	369.4	0.025343	0.08706	0.159625	0.206282	0.43711	0.543761							369.4	0.364202	0.0387647	0.0724123	0.0967867	0.117598	0.177797							369.4	0.489573	0.0341062	0.0722906	0.0956207	0.170318	0.191961
	369.6	0.025338	0.087335	0.16022	0.206418	0.437452	0.544174							369.6	0.363927	0.0384466	0.0717608	0.0961986	0.117123	0.177578							369.6	0.489251	0.0341803	0.0718456	0.0953969	0.170126	0.191633
	369.8	0.025299	0.086789	0.160582	0.206551	0.437184	0.543827							369.8	0.364217	0.0384813	0.0719165	0.0959447	0.117421	0.177316							369.8	0.48884	0.033918	0.0715079	0.0951002	0.169911	0.191672
	370	0.025252	0.086728	0.160976	0.206307	0.437456	0.543817							370	0.364986	0.0389475	0.072681	0.0968406	0.117684	0.17769							370	0.488416	0.0335368	0.0710556	0.0950402	0.169533	0.192036
	370.2	0.024924	0.086535	0.161106	0.206333	0.437429	0.543666							370.2	0.36518	0.0390496	0.0730136	0.0973799	0.117956	0.177682							370.2	0.488187	0.0334257	0.0709597	0.0949813	0.169393	0.191946
	370.4	0.025123	0.086927	0.161636	0.206808	0.438254	0.543646							370.4	0.36515	0.0395112	0.0729211	0.0979286	0.118261	0.177815							370.4	0.488312	0.0333042	0.0705376	0.0949191	0.168926	0.19206
	370.6	0.025272	0.087187	0.161675	0.206841	0.438672	0.54376							370.6	0.365392	0.0399604	0.0728484	0.0980396	0.117915	0.177869							370.6	0.488428	0.033246	0.0698618	0.09553	0.168978	0.192243
	370.8	0.024989	0.087126	0.161498	0.206687	0.438659	0.543489							370.8	0.365312	0.0401963	0.0732661	0.0981531	0.117539	0.177701							370.8	0.488113	0.0329319	0.0691752	0.0952588	0.168541	0.192088
	371	0.025353	0.087157	0.16197	0.206547	0.439145	0.543799							371	0.3657	0.0401959	0.073158	0.0982517	0.117995	0.177823							371	0.488409	0.0325699	0.069095	0.0949033	0.168528	0.192035
	371.2	0.025634	0.087383	0.162011	0.206517	0.439309	0.543549							371.2	0.365468	0.0402024	0.0733659	0.0979448	0.117892	0.177551							371.2	0.488185	0.0323859	0.0687641	0.094131	0.167619	0.191492
	371.4	0.025294	0.087495	0.161498	0.206331	0.439436	0.543296							371.4	0.365658	0.040044	0.0736273	0.0976669	0.117903	0.177943							371.4	0.488073	0.0320351	0.0684983	0.0939551	0.167039	0.190903
	371.6	0.025206	0.087389	0.160919	0.206033	0.43922	0.543059							371.6	0.365795	0.040168	0.0739333	0.0975328	0.11838	0.178044							371.6	0.488353	0.0321219	0.0688057	0.0937562	0.166661	0.190515
	371.8	0.025581	0.087737	0.16045	0.206357	0.43927	0.542509							371.8	0.36599	0.0403051	0.0738354	0.0972681	0.117583	0.177637							371.8	0.48816	0.0319063	0.0690195	0.0933787	0.166487	0.190472
	372	0.025812	0.087585	0.160911	0.207226	0.439714	0.542174							372	0.365792	0.0402723	0.0735099	0.096723	0.117445	0.177485							372	0.488155	0.0320498	0.0688358	0.0936215	0.166305	0.190438
	372.2	0.025613	0.087699	0.160572	0.207337	0.43922	0.541792							372.2	0.366253	0.0402783	0.0737365	0.0964401	0.11731	0.177619							372.2	0.488333	0.0323009	0.0692432	0.0937607	0.166419	0.190644
	372.4	0.025506	0.087506	0.160212	0.207317	0.439278	0.542159							372.4	0.366182	0.0402261	0.0741157	0.0961411	0.117044	0.177691							372.4	0.48879	0.0323827	0.0694126	0.0938888	0.166735	0.190441
	372.6	0.025207	0.086879	0.159587	0.206943	0.43903	0.542256							372.6	0.365473	0.0395546	0.0735668	0.0953766	0.116677	0.177533							372.6	0.489379	0.0325589	0.0700614	0.0940873	0.167299	0.191405
	372.8	0.024648	0.086704	0.159379	0.207131	0.438393	0.541893							372.8	0.365496	0.0390854	0.0730127	0.0947101	0.116435	0.176646							372.8	0.490544	0.033409	0.0713615	0.0949249	0.168083	0.192101
	373	0.024427	0.086505	0.159614	0.20709	0.437845	0.542175							373	0.365393	0.0386695	0.0729813	0.0945829	0.116259	0.176202							373	0.4907	0.0335573	0.0718445	0.0949625	0.168603	0.191872
	373.2	0.024442	0.086218	0.159565	0.206965	0.43735	0.542395							373.2	0.365403	0.0384821	0.0734112	0.0947621	0.116565	0.176593							373.2	0.490986	0.0336549	0.0721997	0.0952269	0.1684	0.192152
	373.4	0.024901	0.08639	0.160197	0.20716	0.437409	0.543061							373.4	0.365033	0.0385581	0.0736169	0.0948385	0.11649	0.176514							373.4	0.490815	0.033719	0.071958	0.095414	0.168604	0.192292
	373.6	0.025078	0.086692	0.16083	0.207412	0.437424	0.543608							373.6	0.364816	0.0382177	0.0730294	0.0944952	0.116275	0.176018							373.6	0.490225	0.0331439	0.0715185	0.094745	0.167974	0.1915
	373.8	0.025038	0.086286	0.16101	0.207197	0.437077	0.543113							373.8	0.364857	0.0384126	0.0734084	0.0949158	0.116246	0.175905							373.8	0.489813	0.033025	0.0719232	0.0947315	0.168338	0.191811
	374	0.024948	0.086525	0.161309	0.207028	0.437393	0.5433							374	0.364487	0.0385435	0.0734938	0.0954391	0.116036	0.176072							374	0.489425	0.0330204	0.0720573	0.0949763	0.168022	0.191891
	374.2	0.02499	0.086863	0.161974	0.207553	0.43734	0.543279							374.2	0.36356	0.0384438	0.0730207	0.0952981	0.11619	0.176025							374.2	0.489724	0.0329759	0.072118	0.0954022	0.16836	0.19174
	374.4	0.025514	0.087428	0.162239	0.207732	0.437451	0.543563							374.4	0.362866	0.0383057	0.0724643	0.0951793	0.115872	0.175916							374.4	0.489265	0.0327056	0.0714126	0.0951906	0.168389	0.191768
	374.6	0.025172	0.087386	0.161449	0.206802	0.437048	0.543438							374.6	0.362731	0.0385175	0.0726706	0.0952239	0.115894	0.175767							374.6	0.489048	0.0328602	0.0714303	0.0957759	0.168808	0.192179
	374.8	0.024897	0.087022	0.161125	0.206309	0.436749	0.543516							374.8	0.362283	0.0381459	0.072823	0.0946695	0.115683	0.175395							374.8	0.488498	0.0326727	0.0710305	0.095519	0.168188	0.191739
	375	0.025223	0.086833	0.161122	0.206097	0.43655	0.543026							375	0.362362	0.0377418	0.0723131	0.0948923	0.115578	0.17559							375	0.487907	0.0325639	0.0709293	0.0955633	0.168293	0.191858
	375.2	0.025536	0.086965	0.161028	0.205955	0.436979	0.542632							375.2	0.362398	0.0379957	0.072394	0.0946354	0.115202	0.175745							375.2	0.486852	0.0319137	0.0701596	0.0950388	0.167319	0.191225
	375.4	0.025906	0.087459	0.160719	0.205984	0.437328	0.543331							375.4	0.36241	0.0379384	0.072237	0.0951073	0.115712	0.176047							375.4	0.486196	0.0316835	0.0693607	0.0949622	0.167035	0.190747
	375.6	0.026092	0.08746	0.160774	0.205894	0.437516	0.543444							375.6	0.362068	0.0379871	0.0720244	0.0953413	0.115512	0.175697							375.6	0.48527	0.0311815	0.0686694	0.094787	0.166256	0.189928
	375.8	0.026198	0.087291	0.160546	0.205848	0.437839	0.542974							375.8	0.361967	0.0380142	0.0716349	0.0957009	0.114815	0.175621							375.8	0.484358	0.0308282	0.0684208	0.094357	0.165621	0.189511
	376	0.02653	0.087392	0.160367	0.206169	0.438216	0.543453							376	0.362007	0.0380903	0.0717849	0.0952193	0.115219	0.17551							376	0.483975	0.0302473	0.0673136	0.0938637	0.164541	0.189151
	376.2	0.026333	0.087588	0.159711	0.205723	0.438146	0.543689							376.2	0.361817	0.0376776	0.0717323	0.094996	0.114761	0.175042							376.2	0.484114	0.0302749	0.0675539	0.0937977	0.164463	0.189211
	376.4	0.02612	0.087626	0.160018	0.205949	0.438777	0.544103							376.4	0.361389	0.0377382	0.0713888	0.0949239	0.114841	0.17461							376.4	0.484883	0.0309206	0.0680166	0.0938955	0.165244	0.189798
	376.6	0.02557	0.087276	0.159744	0.206049	0.438774	0.543719							376.6	0.361743	0.0378158	0.0709616	0.0948737	0.11532	0.174431							376.6	0.485255	0.0314701	0.0684776	0.0938797	0.165613	0.190591
	376.8	0.024972	0.087411	0.160214	0.205967	0.438427	0.543657							376.8	0.361961	0.0374336	0.0707127	0.0948872	0.115415	0.174397							376.8	0.485987	0.0318362	0.0686083	0.0944633	0.165818	0.190245
	377	0.024741	0.08701	0.160255	0.205472	0.438027	0.543731							377	0.362097	0.0375434	0.0711179	0.0954349	0.115372	0.175004							377	0.485532	0.0313699	0.0685318	0.0937595	0.16517	0.189603
	377.2	0.025051	0.087511	0.16062	0.205519	0.438058	0.544051							377.2	0.362554	0.0382347	0.0714659	0.095898	0.115734	0.175627							377.2	0.486167	0.0318527	0.0689249	0.0935997	0.165091	0.189823
	377.4	0.024793	0.087534	0.160772	0.205644	0.437943	0.543634							377.4	0.362531	0.0383942	0.0713496	0.0960203	0.115592	0.175458							377.4	0.486324	0.0321668	0.0689669	0.0932169	0.1653	0.190305
	377.6	0.024429	0.08788	0.161027	0.205772	0.437807	0.543169							377.6	0.362756	0.0385565	0.0710368	0.095655	0.11548	0.175694							377.6	0.48648	0.0327459	0.0695195	0.0932682	0.165897	0.190311
	377.8	0.02388	0.087549	0.160943	0.205437	0.437179	0.542487							377.8	0.362887	0.038835	0.0714476	0.0956527	0.115826	0.175968							377.8	0.486209	0.0329356	0.0701537	0.0938172	0.166403	0.19057
	378	0.023406	0.087277	0.16082	0.205369	0.436996	0.541897							378	0.362494	0.0391508	0.0715423	0.0954751	0.115899	0.176018							378	0.48641	0.0330574	0.0704039	0.094123	0.166752	0.190919
	378.2	0.023463	0.087067	0.160816	0.20564	0.43622	0.541216							378.2	0.362228	0.0388373	0.0713701	0.094775	0.115782	0.175578							378.2	0.486554	0.0334396	0.0704955	0.0944604	0.167193	0.191002
	378.4	0.02323	0.086624	0.160474	0.205303	0.435778	0.540718							378.4	0.362036	0.0389059	0.0713269	0.0947605	0.115422	0.175114							378.4	0.486233	0.0334972	0.0704892	0.0944098	0.167661	0.191183
	378.6	0.023407	0.086331	0.160257	0.205044	0.435394	0.540178							378.6	0.362131	0.0390901	0.0716677	0.094922	0.115654	0.174963							378.6	0.486295	0.0336955	0.0707078	0.0950082	0.167553	0.191555
	378.8	0.023748	0.086021	0.160438	0.205284	0.434553	0.53967							378.8	0.362312	0.0390999	0.071956	0.0947053	0.115724	0.17519							378.8	0.485646	0.0332498	0.0701979	0.0944356	0.167262	0.191258
	379	0.023852	0.085938	0.160618	0.20566	0.434239	0.538917							379	0.36259	0.0398823	0.0716269	0.095124	0.115983	0.175618							379	0.485379	0.0333023	0.0700575	0.0942991	0.167254	0.192134
	379.2	0.02464	0.086318	0.160841	0.205777	0.434978	0.539235							379.2	0.362392	0.0402439	0.0719489	0.0950362	0.116445	0.175903							379.2	0.485021	0.0328563	0.0692531	0.0940398	0.16669	0.191797
	379.4	0.024703	0.086506	0.160675	0.206026	0.435311	0.539643							379.4	0.361821	0.0400271	0.0717631	0.0950592	0.11666	0.175558							379.4	0.484812	0.0331397	0.0687237	0.0936628	0.166353	0.191561
	379.6	0.024939	0.086376	0.160749	0.206373	0.435615	0.539576							379.6	0.361621	0.0402056	0.0717044	0.0948527	0.116677	0.175579							379.6	0.483869	0.0322055	0.0679635	0.0930631	0.165571	0.19069
	379.8	0.025338	0.086378	0.160541	0.206024	0.436242	0.539707							379.8	0.361467	0.0403849	0.0715429	0.0946417	0.11662	0.175603							379.8	0.483766	0.0322639	0.067714	0.093064	0.165543	0.190614
	380	0.025954	0.086833	0.160847	0.206322	0.436988	0.540127							380	0.361447	0.040445	0.0720735	0.0943857	0.116633	0.175528							380	0.48401	0.032264	0.0672736	0.0928176	0.165082	0.190203
	380.2	0.026052	0.087116	0.161295	0.206631	0.437509	0.540171							380.2	0.361198	0.0397271	0.0714263	0.0940735	0.116152	0.175508							380.2	0.48431	0.0328432	0.0681027	0.093132	0.165358	0.190299
	380.4	0.026054	0.087338	0.161616	0.207011	0.438125	0.540124							380.4	0.360965	0.039231	0.0712734	0.0941435	0.116281	0.176024							380.4	0.484373	0.0330202	0.0683367	0.0929504	0.16572	0.190457
	380.6	0.026016	0.087223	0.161418	0.206482	0.438019	0.539945							380.6	0.360949	0.0387195	0.0711926	0.0939605	0.116463	0.176079							380.6	0.484507	0.0328709	0.0682793	0.0929835	0.165383	0.190001
	380.8	0.026124	0.087158	0.161109	0.205991	0.438033	0.539668							380.8	0.360672	0.0380953	0.0708089	0.0934773	0.116054	0.176283							380.8	0.484375	0.0324376	0.068115	0.0930931	0.164982	0.189344
	381	0.025869	0.0872	0.160998	0.205532	0.437864	0.539829							381	0.361007	0.0383749	0.0710726	0.0939395	0.116007	0.176672							381	0.484459	0.0323736	0.068586	0.0931707	0.165111	0.189228
	381.2	0.025984	0.087696	0.161295	0.205722	0.438631	0.540129							381.2	0.361207	0.0379161	0.0708283	0.0942242	0.115992	0.176439							381.2	0.485119	0.0329568	0.0692627	0.0934654	0.165526	0.189647
	381.4	0.025576	0.087579	0.161073	0.206064	0.438589	0.540062							381.4	0.360993	0.0374036	0.070735	0.0941483	0.115967	0.176313							381.4	0.484915	0.0325126	0.0695226	0.0937281	0.165625	0.189869
	381.6	0.025912	0.087702	0.161196	0.206354	0.43902	0.540314							381.6	0.360711	0.0371746	0.0704876	0.0937709	0.115425	0.176126							381.6	0.485237	0.0328965	0.0704309	0.094319	0.166471	0.189718
	381.8	0.025358	0.087077	0.160917	0.205682	0.438845	0.539724							381.8	0.360582	0.0372592	0.070714	0.09369	0.115237	0.17592							381.8	0.485003	0.03247	0.070798	0.0945877	0.166581	0.189512
	382	0.025119	0.087216	0.160479	0.205482	0.43857	0.53969							382	0.360367	0.0370361	0.0705792	0.0934199	0.11496	0.175569							382	0.485623	0.0323787	0.0712851	0.0946335	0.166828	0.190119
	382.2	0.025047	0.087491	0.160277	0.205827	0.438786	0.53993							382.2	0.360154	0.0366799	0.0704982	0.0935105	0.114818	0.175399							382.2	0.485439	0.032339	0.0711423	0.0947324	0.166808	0.189948
	382.4	0.025007	0.087498	0.160565	0.205557	0.438464	0.539668							382.4	0.360089	0.0372082	0.071113	0.0942455	0.11513	0.175763							382.4	0.485678	0.0318891	0.0713385	0.0945252	0.167332	0.189901
	382.6	0.025141	0.087671	0.160036	0.205687	0.437969	0.539423							382.6	0.360299	0.037788	0.0716352	0.0946914	0.11569	0.17643							382.6	0.485578	0.0317984	0.0711498	0.0945268	0.16683	0.189893
	382.8	0.025335	0.087744	0.159782	0.20595	0.437465	0.539131							382.8	0.36099	0.0387325	0.0721485	0.09503	0.116132	0.176793							382.8	0.485519	0.0318544	0.0711973	0.0942534	0.166711	0.18995
	383	0.025285	0.088283	0.159977	0.206239	0.437384	0.539313							383	0.36119	0.0389413	0.0718374	0.0953766	0.116053	0.176646							383	0.485626	0.0317509	0.0713068	0.0943938	0.166464	0.190438
	383.2	0.025238	0.088694	0.159863	0.20595	0.437782	0.539775							383.2	0.361209	0.0391081	0.0723424	0.0954414	0.116396	0.176714							383.2	0.485465	0.0314598	0.0710937	0.0944056	0.166191	0.189918
	383.4	0.024571	0.088119	0.159389	0.206127	0.437512	0.539917							383.4	0.36199	0.0397862	0.0727007	0.0959347	0.116848	0.176754							383.4	0.485082	0.0314516	0.0706622	0.0940324	0.16575	0.189596
	383.6	0.02463	0.088304	0.159337	0.206375	0.437079	0.539972							383.6	0.362133	0.0405366	0.0725948	0.0957133	0.116738	0.177027							383.6	0.484409	0.0307115	0.0697487	0.0934797	0.164938	0.188598
	383.8	0.02508	0.088431	0.159439	0.206254	0.436908	0.539998							383.8	0.36252	0.0408841	0.0728679	0.0959275	0.117019	0.177476							383.8	0.484537	0.031307	0.0695636	0.0937638	0.164789	0.188515
	384	0.02547	0.088381	0.159897	0.206215	0.436334	0.540301							384	0.362857	0.0412597	0.0732561	0.0962838	0.117547	0.177819							384	0.484389	0.0310589	0.0694487	0.0933463	0.164107	0.18788
	384.2	0.02517	0.08844	0.159413	0.205716	0.435832	0.540141							384.2	0.36282	0.0409402	0.0731736	0.0958186	0.117858	0.177467							384.2	0.483882	0.0306877	0.0695149	0.0927187	0.163937	0.1877
	384.4	0.025499	0.08831	0.159164	0.205397	0.435736	0.540354							384.4	0.362824	0.0410451	0.0733573	0.0960583	0.118127	0.17716							384.4	0.483226	0.0305767	0.0690522	0.0924975	0.163499	0.187651
	384.6	0.025069	0.087625	0.158825	0.204425	0.434961	0.539766							384.6	0.363034	0.0410475	0.0729385	0.0958568	0.118131	0.176734							384.6	0.482651	0.0305072	0.0685643	0.0925487	0.163165	0.18731
	384.8	0.02505	0.087126	0.158921	0.204238	0.434615	0.539269							384.8	0.363008	0.0409912	0.0728046	0.0958942	0.118174	0.176432							384.8	0.482166	0.0302397	0.0683603	0.0927079	0.163235	0.18716
	385	0.024841	0.086719	0.159277	0.204233	0.434355	0.539678							385	0.36303	0.0407912	0.0727324	0.0962339	0.118171	0.176047							385	0.482475	0.0304731	0.0685755	0.0932003	0.163497	0.187569
	385.2	0.025324	0.086321	0.159277	0.204568	0.434439	0.539345							385.2	0.362545	0.0402363	0.0725814	0.0956822	0.117684	0.17515							385.2	0.482107	0.0308436	0.0683225	0.0925784	0.16284	0.187536
	385.4	0.025012	0.085681	0.159077	0.204178	0.434029	0.5389							385.4	0.36199	0.0400831	0.0725235	0.0957206	0.117369	0.174976							385.4	0.481981	0.0304887	0.0682069	0.0928459	0.163194	0.187763
	385.6	0.024622	0.085281	0.158972	0.203527	0.434181	0.53843							385.6	0.361422	0.0400444	0.0720814	0.0957464	0.116755	0.175102							385.6	0.482181	0.031102	0.0683234	0.0930105	0.163554	0.187892
	385.8	0.024236	0.084475	0.158919	0.202932	0.434077	0.537837							385.8	0.361302	0.0401026	0.0720388	0.0959437	0.116541	0.17536							385.8	0.481776	0.0308337	0.0684084	0.0931052	0.16373	0.188387
	386	0.024236	0.084166	0.158766	0.20269	0.433596	0.537546							386	0.360892	0.0395104	0.0719599	0.0960152	0.11651	0.175241							386	0.481822	0.0311101	0.0689539	0.0932555	0.164083	0.188899
	386.2	0.024327	0.084115	0.158943	0.202847	0.433902	0.537145							386.2	0.360166	0.0392062	0.0719075	0.0958257	0.116256	0.175237							386.2	0.481535	0.0313742	0.0688943	0.0934321	0.164637	0.188763
	386.4	0.024151	0.083811	0.159114	0.202151	0.433828	0.536309							386.4	0.360251	0.0392269	0.0722662	0.0958372	0.116085	0.175345							386.4	0.481707	0.0315228	0.0691889	0.0935264	0.165058	0.188693
	386.6	0.024322	0.084134	0.158936	0.202721	0.433811	0.535992							386.6	0.360431	0.0394523	0.0720607	0.0960226	0.116111	0.175721							386.6	0.481892	0.0318259	0.0689415	0.0937473	0.164725	0.18862
	386.8	0.024776	0.084762	0.159023	0.203183	0.434375	0.536713							386.8	0.360657	0.0391671	0.0721035	0.0961061	0.115792	0.175561							386.8	0.482124	0.0318907	0.0691692	0.0937	0.165014	0.188393
	387	0.024848	0.085349	0.159048	0.203741	0.434822	0.536856							387	0.360382	0.0389033	0.0719076	0.0959984	0.115531	0.175624							387	0.481702	0.0314395	0.068721	0.0935614	0.16524	0.188337
	387.2	0.024892	0.085718	0.159174	0.20391	0.435207	0.537134							387.2	0.360494	0.0394257	0.0725197	0.095804	0.115675	0.176235							387.2	0.481737	0.0315453	0.0691326	0.0936885	0.165102	0.188175
	387.4	0.024925	0.085893	0.158786	0.204761	0.435169	0.536873							387.4	0.360725	0.0401342	0.0730272	0.0963793	0.11616	0.176949							387.4	0.481243	0.0313911	0.0682218	0.0934971	0.165063	0.187678
	387.6	0.025323	0.086575	0.159235	0.205118	0.435296	0.537035							387.6	0.360371	0.0398938	0.0734049	0.0960158	0.116083	0.177306							387.6	0.481316	0.0310206	0.0680367	0.0931719	0.165229	0.187181
	387.8	0.025972	0.087205	0.159483	0.204907	0.435713	0.537894							387.8	0.360817	0.040066	0.0734936	0.096519	0.116784	0.177561							387.8	0.481497	0.0312206	0.0680179	0.0932619	0.165053	0.187604
	388	0.025864	0.086982	0.159318	0.204272	0.435562	0.538338							388	0.360724	0.0400942	0.0732868	0.096285	0.116568	0.177148							388	0.481137	0.030513	0.0679183	0.0921612	0.164516	0.187066
	388.2	0.025524	0.087468	0.15921	0.204478	0.435386	0.538047							388.2	0.360442	0.0396577	0.0729983	0.0960159	0.116133	0.176441							388.2	0.480983	0.0306361	0.0681964	0.091732	0.164503	0.187154
	388.4	0.025586	0.087274	0.159483	0.204656	0.435812	0.538115							388.4	0.360367	0.0397862	0.0724813	0.0960833	0.116165	0.176652							388.4	0.480586	0.0302833	0.067969	0.0916035	0.163988	0.186523
	388.6	0.025352	0.087811	0.159588	0.204898	0.435695	0.537737							388.6	0.360243	0.0390604	0.0720982	0.0955072	0.11581	0.176515							388.6	0.480609	0.0300448	0.0676183	0.0914063	0.163337	0.186278
	388.8	0.026173	0.088273	0.159967	0.205203	0.435826	0.538033							388.8	0.359953	0.038495	0.0719775	0.0955954	0.115323	0.175885							388.8	0.481198	0.030553	0.0681893	0.0919311	0.163394	0.186428
	389	0.026195	0.088275	0.159433	0.205487	0.435671	0.537686							389	0.359805	0.0383716	0.0714646	0.0952727	0.114628	0.175879							389	0.481575	0.030725	0.0680995	0.091996	0.162849	0.186676
	389.2	0.026157	0.087968	0.159423	0.205504	0.435752	0.537252							389.2	0.360048	0.0387772	0.0717924	0.095229	0.114627	0.175974							389.2	0.481456	0.0306453	0.067605	0.0919355	0.162281	0.18626
	389.4	0.025833	0.087553	0.159304	0.205073	0.435602	0.536831							389.4	0.360306	0.0385375	0.0715573	0.0954353	0.114323	0.176151							389.4	0.481423	0.030429	0.0677241	0.0925778	0.162462	0.186215
	389.6	0.025627	0.087305	0.159207	0.204948	0.435661	0.536688							389.6	0.360184	0.0386403	0.0716999	0.0951236	0.114203	0.176483							389.6	0.48154	0.0309657	0.0680145	0.0929011	0.162397	0.186609
	389.8	0.02591	0.086405	0.159234	0.204651	0.435407	0.536539							389.8	0.360049	0.0388171	0.0715917	0.0943288	0.114065	0.175999							389.8	0.481498	0.0309741	0.0682736	0.093226	0.16268	0.186984
	390	0.026007	0.086448	0.159419	0.204143	0.43491	0.536277							390	0.360005	0.0388425	0.0718229	0.0941372	0.114018	0.175494							390	0.482137	0.0314254	0.0684638	0.0937169	0.163212	0.187307
	390.2	0.025673	0.08631	0.159485	0.204067	0.434801	0.535627							390.2	0.360057	0.0391115	0.0718479	0.0936518	0.114079	0.175291							390.2	0.482394	0.0314093	0.0680947	0.094072	0.163498	0.1874
	390.4	0.025997	0.08641	0.159596	0.204345	0.435314	0.535557							390.4	0.360225	0.0388217	0.0716726	0.0937472	0.114009	0.174927							390.4	0.482415	0.0311368	0.0677342	0.0941761	0.163379	0.187405
	390.6	0.02655	0.08657	0.159621	0.2043	0.434904	0.535688							390.6	0.360079	0.0390869	0.0714961	0.0937743	0.114615	0.175113							390.6	0.482636	0.031171	0.0671334	0.0938044	0.163763	0.186963
	390.8	0.026749	0.086736	0.159274	0.204346	0.435027	0.535759							390.8	0.359915	0.0391014	0.0716151	0.0934229	0.114699	0.17498							390.8	0.482303	0.031312	0.0669085	0.0937089	0.164612	0.187195
	391	0.026667	0.086639	0.159404	0.204119	0.434674	0.535667							391	0.359935	0.0394141	0.0720577	0.0934261	0.115267	0.174892							391	0.481895	0.0313527	0.0670058	0.0939105	0.165034	0.186981
	391.2	0.026641	0.086832	0.159811	0.204507	0.43479	0.535806							391.2	0.359827	0.0395517	0.0725691	0.0934936	0.115369	0.175142							391.2	0.482014	0.0314952	0.0675768	0.094489	0.165614	0.187352
	391.4	0.026314	0.086405	0.159667	0.204529	0.434523	0.535662							391.4	0.360128	0.0396179	0.0729462	0.0939107	0.115625	0.175084							391.4	0.481688	0.0310897	0.0668228	0.0945796	0.166023	0.187142
	391.6	0.02621	0.08608	0.159872	0.204581	0.434376	0.536011							391.6	0.359819	0.0390041	0.0725294	0.09376	0.115349	0.174901							391.6	0.481681	0.0309018	0.0673212	0.0937157	0.165814	0.18729
	391.8	0.026009	0.086362	0.160133	0.204403	0.434395	0.536177							391.8	0.359918	0.0385572	0.0718157	0.0937141	0.114792	0.174285							391.8	0.48177	0.0312891	0.0676276	0.0935881	0.16562	0.187703
	392	0.025566	0.085903	0.160019	0.204505	0.434568	0.535717							392	0.3597	0.038245	0.0714121	0.0933757	0.114477	0.173827							392	0.481499	0.0312274	0.0682357	0.0931624	0.165507	0.187771
	392.2	0.025441	0.086575	0.16061	0.204913	0.434673	0.535684							392.2	0.359805	0.038184	0.0711673	0.0937364	0.114671	0.173819							392.2	0.481554	0.0316993	0.0688976	0.0934565	0.16575	0.187535
	392.4	0.025492	0.086495	0.160678	0.204944	0.434837	0.535608							392.4	0.359447	0.038101	0.0712154	0.0937433	0.114971	0.174056							392.4	0.481127	0.031735	0.0689542	0.0932182	0.165201	0.187354
	392.6	0.025929	0.087349	0.160856	0.205071	0.434924	0.535927							392.6	0.359225	0.0374216	0.0708252	0.0936953	0.114477	0.173616							392.6	0.480939	0.0315363	0.0688617	0.0932369	0.164279	0.187245
	392.8	0.026185	0.087045	0.160792	0.204704	0.43477	0.535472							392.8	0.359534	0.0374415	0.0707985	0.0941802	0.11432	0.173487							392.8	0.480522	0.0316917	0.0688553	0.0930483	0.164094	0.187219
	393	0.025941	0.087044	0.160431	0.204846	0.435258	0.53541							393	0.360122	0.0381924	0.0712764	0.0940818	0.114665	0.173932							393	0.480285	0.0312373	0.0683656	0.092722	0.16348	0.187634
	393.2	0.025871	0.086911	0.160509	0.205111	0.43527	0.535106							393.2	0.36053	0.0384709	0.0717282	0.0938917	0.114927	0.174009							393.2	0.480018	0.0305437	0.068261	0.0925481	0.162867	0.186966
	393.4	0.02558	0.086715	0.160264	0.204997	0.43483	0.534561							393.4	0.360547	0.0388445	0.0719121	0.0937722	0.114742	0.173816							393.4	0.479851	0.0303232	0.0685859	0.0927311	0.162646	0.187177
	393.6	0.025776	0.087338	0.160393	0.205183	0.434564	0.535139							393.6	0.360149	0.0390233	0.0720408	0.0934266	0.11453	0.173584							393.6	0.479453	0.029688	0.0678479	0.0925983	0.162098	0.187047
	393.8	0.026047	0.087204	0.160295	0.204459	0.433943	0.534992							393.8	0.360222	0.0395392	0.0721057	0.0934436	0.114765	0.173146							393.8	0.478985	0.0289894	0.0675685	0.0921781	0.161833	0.186723
	394	0.02593	0.087418	0.16023	0.203954	0.433706	0.534314							394	0.360077	0.0396331	0.0722316	0.0940091	0.114765	0.172969							394	0.479024	0.0282605	0.0673257	0.0923673	0.161475	0.187044
	394.2	0.026108	0.087509	0.160094	0.203944	0.433465	0.534075							394.2	0.360239	0.0398442	0.0724353	0.0942076	0.115176	0.173248							394.2	0.478484	0.0277942	0.0672161	0.0920509	0.161413	0.187074
	394.4	0.0261	0.087706	0.159788	0.203851	0.433325	0.53375							394.4	0.359679	0.0391134	0.0720835	0.0939556	0.115086	0.173109							394.4	0.477853	0.0273758	0.0668282	0.0915147	0.161215	0.186677
	394.6	0.026014	0.087839	0.159953	0.203069	0.432601	0.533529							394.6	0.359341	0.0391084	0.072338	0.0937677	0.115217	0.173488							394.6	0.477908	0.0274544	0.0666431	0.0909284	0.161888	0.186479
	394.8	0.025535	0.087835	0.159903	0.203209	0.432395	0.533069							394.8	0.359026	0.0388651	0.0724061	0.0934553	0.114692	0.173494							394.8	0.477844	0.0274146	0.066466	0.0908739	0.162191	0.186556
	395	0.02528	0.087557	0.160248	0.203314	0.432463	0.533832							395	0.358577	0.0381904	0.0721421	0.093356	0.114248	0.173281							395	0.47794	0.0271657	0.0666519	0.0906296	0.162199	0.185881
	395.2	0.025266	0.08742	0.160013	0.203763	0.432458	0.533691							395.2	0.357601	0.0374261	0.0716635	0.0934707	0.113839	0.173088							395.2	0.477944	0.0271083	0.0663585	0.0907373	0.162311	0.186478
	395.4	0.025488	0.087291	0.160093	0.203658	0.432445	0.533813							395.4	0.357375	0.0371558	0.071463	0.093419	0.113747	0.173286							395.4	0.477568	0.0268486	0.0657373	0.0901606	0.161921	0.185977
	395.6	0.025363	0.087003	0.16041	0.203815	0.43266	0.533793							395.6	0.356718	0.0367427	0.0712305	0.0932392	0.113535	0.173594							395.6	0.477673	0.0274262	0.0660889	0.0899972	0.162208	0.186388
	395.8	0.025245	0.087075	0.160449	0.20344	0.432959	0.533862							395.8	0.356851	0.036161	0.0710274	0.0931159	0.113327	0.173543							395.8	0.47798	0.0279672	0.0660931	0.0907965	0.162539	0.186632
	396	0.025143	0.086618	0.160286	0.203084	0.43296	0.533844							396	0.356762	0.0363409	0.0711866	0.093234	0.113804	0.173941							396	0.477727	0.0280379	0.0661513	0.0905092	0.162784	0.186864
	396.2	0.025348	0.086904	0.160696	0.203079	0.432952	0.534109							396.2	0.356851	0.0364782	0.0710697	0.0933334	0.114138	0.174153							396.2	0.477974	0.0288754	0.0663973	0.0906348	0.163273	0.186576
	396.4	0.025502	0.086398	0.160623	0.202835	0.432572	0.533926							396.4	0.356544	0.036456	0.0708292	0.0931427	0.114218	0.173839							396.4	0.477747	0.0286281	0.0659264	0.09022	0.163336	0.186793
	396.6	0.025297	0.086317	0.160017	0.202646	0.43273	0.533941							396.6	0.356551	0.0361721	0.0704628	0.0928101	0.113787	0.173498							396.6	0.477946	0.0288075	0.0659237	0.0910336	0.163493	0.186471
	396.8	0.025227	0.086163	0.159869	0.202624	0.432711	0.533889							396.8	0.357004	0.0367439	0.0708266	0.0931175	0.114128	0.17369							396.8	0.477569	0.0291757	0.0656934	0.0908675	0.163086	0.186401
	397	0.025272	0.086443	0.159843	0.203064	0.432792	0.533859							397	0.357396	0.03742	0.0714707	0.0930839	0.114502	0.173938							397	0.477966	0.029904	0.066067	0.0914334	0.163107	0.186436
	397.2	0.025591	0.086778	0.1602	0.204122	0.432504	0.533816							397.2	0.357414	0.0377144	0.0713087	0.092902	0.114138	0.173817							397.2	0.477805	0.0295932	0.0659204	0.0918651	0.162283	0.185732
	397.4	0.025385	0.086641	0.159965	0.204407	0.432153	0.533769							397.4	0.357295	0.0379244	0.0712763	0.0929792	0.113991	0.174022							397.4	0.477679	0.0295582	0.0660208	0.0922176	0.161833	0.18551
	397.6	0.02545	0.086636	0.159754	0.204627	0.432128	0.533734							397.6	0.357876	0.0382253	0.0718616	0.0930442	0.114177	0.174276							397.6	0.477009	0.0290056	0.0654568	0.0917724	0.160992	0.184682
	397.8	0.025546	0.086201	0.15962	0.204795	0.43275	0.533902							397.8	0.358516	0.038767	0.0722842	0.093914	0.114613	0.174505							397.8	0.477147	0.029136	0.0660356	0.0919414	0.160832	0.184847
	398	0.025484	0.08611	0.159837	0.205227	0.432937	0.533781							398	0.358299	0.0388426	0.0724536	0.0940963	0.114424	0.174752							398	0.477518	0.0289372	0.0662135	0.0924819	0.160653	0.185038
	398.2	0.025538	0.085907	0.159837	0.205673	0.432794	0.533793							398.2	0.358968	0.0386287	0.072746	0.0942364	0.114641	0.175443							398.2	0.477125	0.0287966	0.0660951	0.0919016	0.159992	0.184391
	398.4	0.025434	0.086101	0.159771	0.205973	0.433061	0.533402							398.4	0.358687	0.0382828	0.0725021	0.0941035	0.114111	0.175143							398.4	0.476779	0.0282365	0.065709	0.0910519	0.159088	0.183722
	398.6	0.025705	0.086494	0.160317	0.205771	0.433496	0.534131							398.6	0.35879	0.038276	0.0728523	0.0943332	0.114273	0.175096							398.6	0.477222	0.0286435	0.0662158	0.0911342	0.159	0.184071
	398.8	0.0255	0.086151	0.160061	0.205727	0.433395	0.533853							398.8	0.359068	0.0384678	0.0729677	0.0944624	0.114675	0.175326							398.8	0.477177	0.0284675	0.066102	0.0909093	0.158437	0.183741
	399	0.025787	0.086133	0.160337	0.205674	0.433385	0.534209							399	0.359287	0.0382246	0.0727178	0.0950615	0.115445	0.17523							399	0.477355	0.0284494	0.06662	0.0911043	0.158466	0.184066
	399.2	0.025584	0.085851	0.159956	0.204917	0.433011	0.533978							399.2	0.35911	0.0377811	0.0727589	0.0954091	0.115354	0.175064							399.2	0.477041	0.0284935	0.0666469	0.0914854	0.158515	0.184578
[truncated: 1,003 more rows]
