# Supplementary material for: PKM2 functions as a histidine kinase to phosphorylate PGAM1 and increase glycolysis shunts in cancer
Source: EMBO J. 2024 May 15;43(12):5. doi: 10.1038/s44318-024-00110-8 (PMC11183095; doi:10.1038/s44318-024-00110-8)
Supplement: Supplementary file 3 — Source data Fig. 1 [file 44318_2024_110_MOESM3_ESM.zip › Figure 1/1I.xlsx]

## Sheet: Plan1
		Source date of Relative PGAM1 activity
		WT	WT+PEP	WT+PEP+PKM2	H11N	H11N+PEP	H11N+PEP+PKM2
	Rep1	0.811004	0.828309	3.13829	0.43587	0.551983	0.364974
	Rep2	1.03318	1.16772	3.3253	0.348785	0.438661	0.447593
	Rep3	1.16995	1.07728	2.99817	0.096463	0.168475	0.53077
