# Supplementary material for: PKM2 functions as a histidine kinase to phosphorylate PGAM1 and increase glycolysis shunts in cancer
Source: EMBO J. 2024 May 15;43(12):5. doi: 10.1038/s44318-024-00110-8 (PMC11183095; doi:10.1038/s44318-024-00110-8)
Supplement: Supplementary file 3 — Source data Fig. 1 [file 44318_2024_110_MOESM3_ESM.zip › Figure 1/1J.xlsx]

## Sheet: Plan1
		Source date of Relative pyruvate level
		WT	WT+PEP	WT+PEP+PKM2	H11N	H11N+PEP	H11N+PEP+PKM2
	Rep1	0.992395	1.1039	2.64496	1.06112	1.2327	1.17662
	Rep2	1.00761	1.00646	2.71625	1.17757	1.08774	1.03973
	Rep3	1	1.05518	2.68061	1.11934	1.16022	1.10817
