# Supplementary material for: PKM2 functions as a histidine kinase to phosphorylate PGAM1 and increase glycolysis shunts in cancer
Source: EMBO J. 2024 May 15;43(12):5. doi: 10.1038/s44318-024-00110-8 (PMC11183095; doi:10.1038/s44318-024-00110-8)
Supplement: Supplementary file 3 — Source data Fig. 1 [file 44318_2024_110_MOESM3_ESM.zip › Figure 1/1K.xlsx]

## Sheet: Plan1
	Rep1												Rep2												Rep3
	Source data of μcal/sec						Source data of kcal/mol of injection						μcal/sec						kcal/mol of injection						μcal/sec						kcal/mol of injection
	Time	PBS	WT	Y26F	Y92F		Molar ratio	PBS	WT	Y26F	Y92F		Time	PBS	WT	Y26F	Y92F		Molar ratio	PBS	PGAM1	Y26F	Y92F		Time	PBS	PGAM1	Y26F	Y92F		Molar ratio	PBS	PGAM1	Y26F	Y92F
	0.083333	0.000485	0.000266	-0.000669	0.005144		0.048356	0	2.38973	0	0		0.083333	-0.003755	0.004831	-2.9e-05	0.002783		0.019342	0	4.43576	0	0		0.083333	0.001581	-0.000484	0.000296	0.007828		0.019342	0	3.75861	0	0
	0.1	0.000833	0.000443	-7.5e-05	0.005224		0.291548	0	2.34965	0	0		0.1	0.000582	0.002993	-0.000125	0.001421		0.116619	0	4.30341	0	0		0.1	0.001014	0.000493	-0.000416	0.006907		0.116619	0	3.70198	0	0
	0.116667	0.001071	0.00056	2.9e-05	0.005713		0.537073	0	2.2527	0	0		0.116667	0.000578	0.002366	-0.00049	0.001269		0.214829	0	3.99857	0	0		0.116667	0.000816	0.000669	-0.000268	0.006546		0.214829	0	3.58079	0	0
	0.133333	0.001229	0.000667	0.000183	0.005663		0.784933	0	2.08975	0	0		0.133333	0.000615	0.001379	-0.000876	0.001087		0.313973	0	3.54096	0	0		0.133333	0.000599	0.000866	-2.9e-05	0.006094		0.313973	0	3.4099	0	0
	0.15	0.001297	0.000774	0.000387	0.004903		1.03513	0	1.81986	0	0		0.15	0.000601	0.000641	-0.001152	0.000935		0.414051	0	2.91454	0	0		0.15	0.000391	0.001103	0.000309	0.005773		0.414051	0	3.16954	0	0
	0.166667	0.001575	0.000721	0.000551	0.004192		1.28765	0	1.42511	0	0		0.166667	0.000257	-0.000166	-0.001278	0.000863		0.515062	0	2.19715	0	0		0.166667	-7.7e-05	0.001279	-1.3e-05	0.005132		0.515062	0	2.84115	0	0
	0.183333	0.001613	0.000787	0.000755	0.003412		1.54252	0	0.98312	0	0		0.183333	-4.6e-05	-0.001023	-0.001333	0.001001		0.617007	0	1.54255	0	0		0.183333	-0.000484	0.001446	-0.001055	0.004001		0.617007	0	2.42307	0	0
	0.2	0.001681	0.000993	0.00097	0.002502		1.79971	0	0.624675	0	0		0.2	-0.00066	-0.001604	-0.001229	0.000828		0.719885	0	1.0517	0	0		0.2	-0.000832	0.001752	-0.000326	0.002589		0.719885	0	1.95026	0	0
	0.216667	0.001889	0.001169	0.001034	0.001851		2.05924	0	0.393788	0	0		0.216667	-0.000973	-0.002174	-0.001194	0.000395		0.823697	0	0.722932	0	0		0.216667	-0.00116	0.001779	0.000832	0.001347		0.823697	0	1.48995	0	0
	0.233333	0.001877	0.001035	0.001048	0.00143		2.32111	0	0.257452	0	0		0.233333	-0.000847	-0.002825	-0.00108	-8e-06		0.928442	0	0.5106	0	0		0.233333	-0.001368	0.001496	0.00085	0.000225		0.928442	0	1.10198	0	0
	0.25	0.001414	0.000351	0.000882	0.00105		2.5853	0	0.176533	0	0		0.25	0.00016	-0.003426	-0.001085	-0.000261		1.03412	0	0.372387	0	0		0.25	-0.001836	0.001312	0.000599	-0.000867		1.03412	0	0.807713	0	0
	0.266667	0.000782	5.7e-05	0.000646	0.000759		2.85184	0	0.126541	0	0		0.266667	-8.4e-05	-0.003926	-0.000801	-0.000605		1.14073	0	0.280018	0	0		0.266667	-0.002284	0.001539	0.000217	-0.001419		1.14073	0	0.596967	0	0
	0.283333	0.00011	-0.000107	0.0006	0.001249		3.1207	0	0.094171	0	0		0.283333	-0.000457	-0.004377	-0.000816	-0.000958		1.24828	0	0.216314	0	0		0.283333	-0.002662	0.001895	-0.000905	-0.001871		1.24828	0	0.448924	0	0
	0.3	-0.000393	-0.000534	0.000604	0.001507		3.3919	0	0.072272	0	0		0.3	-0.001241	-0.005141	-0.00062	-0.001284		1.35676	0	0.171002	0	0		0.3	-0.00338	0.002211	-0.000836	-0.002094		1.35676	0	0.344546	0	0
	0.316667	-0.000447	-0.001032	0.000398	0.000826		3.66543	0	0.056876	0	0		0.316667	-0.002034	-0.005866	-0.000914	-0.00148		1.46617	0	0.137848	0	0		0.316667	-0.004078	0.002277	0.000442	-0.003357		1.46617	0	0.269834	0	0
	0.333333	-0.000131	-0.001319	0.000152	0.000214		3.9413	0	0.045688	0	0		0.333333	-0.002507	-0.006551	-0.000629	-0.001305		1.57652	0	0.112972	0	0		0.333333	-0.004346	0.002103	0.000771	-0.005071		1.57652	0	0.215295	0	0
	0.35	0.000116	-0.001886	-0.000104	-0.000267		4.2195	0	0.037325	0	0		0.35	-0.002611	-0.007396	-0.000293	-0.001181		1.6878	0	0.093886	0	0		0.35	-0.004885	0.001639	0.000809	-0.006884		1.6878	0	0.174649	0	0
	0.366667	0.000202	-0.002874	-0.00031	-0.001099		4.50004	0	0.030919	0	0		0.366667	-0.002364	-0.00822	-0.000477	-0.001007		1.80002	0	0.078953	0	0		0.366667	-0.000513	0.001526	0.000807	-0.007047		1.80002	0	0.143745	0	0
	0.383333	-2.1e-05	-0.004041	-0.000536	-0.00168		4.78291	0	0.025906	0	0		0.383333	-0.002317	-0.008885	-0.000681	-0.000993		1.91316	0	0.067064	0	0		0.383333	0.004579	0.001522	0.001676	-0.006271		1.91316	0	0.119805	0	0
	0.4	-0.000387	-0.003983	-0.000773	-0.001143								0.4	-0.00235	-0.009386	-0.000752	-0.000963								0.4	0.004152	0.001166	0.002964	-0.006036
	0.416667	-0.000753	-0.003595	-0.00082	-0.000837		The KD value was calculated by the MicroCal PEAQ-ITC calorimeter systerm.						0.416667	-0.002193	-0.009826	-0.000573	-0.000822		The KD value was calculated by the MicroCal PEAQ-ITC calorimeter systerm.						0.416667	0.005365	0.000541	0.003492	-0.007702		The KD value was calculated by the MicroCal PEAQ-ITC calorimeter systerm.
	0.433333	-0.001019	-0.003737	-0.000786	-0.00079								0.433333	-0.001535	-0.010387	-0.000104	-0.000802								0.433333	0.005938	0.000435	0.00376	-0.008628
	0.45	-0.001155	-0.004199	-0.000773	-0.000943								0.45	-0.000718	-0.011167	0.000545	-0.000932								0.45	0.007741	0.00045	0.003739	-0.009143
	0.466667	-0.001391	-0.003541	-0.00082	-0.000196		PGAM1 WT-2,3-BPG KD (M) = 1.79 × 10^-6 ± 4.02 × 10^-7						0.466667	0.000489	-0.011948	0.001094	-0.001342		PGAM1 WT-2,3-BPG KD (M) = 1.18 × 10^-6 ± 6.02 × 10^-7						0.466667	0.007964	0.000565	0.003497	-0.010089		PGAM1 WT-2,3-BPG KD (M) = 1.27 × 10^-6 ± 3.95 × 10^-7
	0.483333	-0.001517	-0.003002	-0.000987	0.000111								0.483333	0.002537	-0.012648	0.001433	-0.001081								0.483333	0.001147	0.000769	0.003695	-0.010745
	0.5	-0.001287	-0.002374	-0.001064	-0.000374								0.5	0.004505	-0.013099	0.001657	-0.001084								0.5	-0.002838	0.000851	0.002692	-0.011532
	0.516667	-0.001187	-0.001445	-0.001232	-0.00029								0.516667	0.005164	-0.013619	0.001901	-0.001268								0.516667	-0.001833	0.000813	0.00155	-0.01168
	0.533333	-0.000776	-0.000416	-0.00157	-0.000475								0.533333	0.004282	-0.01455	0.002265	-0.001171								0.533333	-0.000858	0.000515	-0.000633	-0.010777
	0.55	-0.000546	0.000473	-0.001517	-0.00137								0.55	0.002311	-0.01507	0.00249	-0.001224								0.55	-0.000943	0.000257	-0.001396	-0.009065
	0.566667	-0.000416	0.001482	-0.001115	-0.002456								0.566667	0.00218	-0.01544	0.002374	-0.001268								0.566667	-0.001028	0.000159	-0.001539	-0.006723
	0.583333	-0.000605	0.002161	-0.000683	-0.003011								0.583333	0.002758	-0.01592	0.002158	-0.001171								0.583333	-0.000813	0.00014	-0.001922	-0.00483
	0.6	-0.000749	0.002921	-0.000341	-0.003429								0.6	0.003169	-0.0157	0.001958	-0.000976								0.6	-0.000847	-0.000162	-0.002397	-0.004058
	0.616667	-0.000333	0.004261	-0.0001	-0.003498								0.616667	0.003749	-0.016448	0.001598	-0.000902								0.616667	-0.000571	-0.000494	-0.003603	-0.003627
	0.633333	0.000283	0.005962	-3.8e-05	-0.002716								0.633333	0.00557	-0.017836	0.001419	-0.000678								0.633333	-0.000105	-0.000676	-0.004029	-0.004015
	0.65	0.000659	0.006802	0.000173	-0.002664								0.65	0.00657	-0.017044	0.001139	-0.000733								0.65	0.000111	-0.000779	-0.004195	-0.004113
	0.666667	0.000616	0.008212	0.000464	-0.003582								0.666667	0.00645	-0.013612	0.00084	-0.000589								0.666667	0.000497	-0.001031	-0.003911	-0.002791
	0.683333	0.000252	0.008283	0.000726	-0.00361								0.683333	0.004841	-0.03194	0.00076	-0.000124								0.683333	0.000702	-0.001473	-0.003757	-0.000239
	0.7	0.000364	0.006729	0.000977	-0.003742								0.7	0.004682	-0.048508	0.000866	0.00053								0.7	0.000689	-0.001371	-0.004417	0.003005
	0.716667	0.001165	0.002696	0.001118	-0.004833								0.716667	0.003724	-0.008069	0.000892	0.000985								0.716667	0.000915	-0.001189	-0.005097	0.004438
	0.733333	0.001237	-0.000448	0.001209	-0.006655								0.733333	0.003316	0.047649	0.000958	0.001409								0.733333	0.001332	-0.001327	-0.005467	0.004582
	0.75	0.001549	-0.001741	0.00116	-0.006476								0.75	0.004107	0.086298	0.000865	0.001534								0.75	0.001628	-0.001774	-0.005717	0.003786
	0.766667	0.00111	-0.001624	0.001	-0.005827								0.766667	0.003899	0.093716	0.000581	0.001688								0.766667	0.001714	-0.002182	-0.005587	0.004149
	0.783333	0.001092	-0.001338	0.000741	-0.006059								0.783333	0.002371	0.086265	0.000227	0.001663								0.783333	0.001251	-0.00254	-0.005087	0.006143
	0.8	0.000919	-0.00079	0.000692	-0.005343								0.8	0.001212	0.073191	8e-06	0.001949								0.8	0.000946	-0.002734	-0.00397	0.007701
	0.816667	0.000595	-0.000573	0.000662	-0.004348								0.816667	-0.000626	0.057679	-0.000111	0.001796								0.816667	0.000912	-0.002939	-0.002434	0.008678
	0.833333	-8e-06	-0.000815	0.000603	-0.002852								0.833333	-0.001765	0.042076	-0.000311	0.001843								0.833333	0.001028	-0.002784	-0.001217	0.010306
	0.85	-0.000652	-0.000577	0.000503	-0.001637								0.85	-0.001334	0.029123	-0.00072	0.00204								0.85	0.001264	-0.002588	0	0.011274
	0.866667	-0.001315	0.000121	0.000304	7.9e-05								0.866667	4.8e-05	0.021461	-0.001049	0.002266								0.866667	0.00089	-0.002583	0.001166	0.010682
	0.883333	-0.000989	0.000479	-4.6e-05	0.001094								0.883333	-0.000521	0.011188	-0.001258	0.002073								0.883333	0.000355	-0.002297	0.002153	0.01012
	0.9	-0.001318	0.000662	-0.000416	0.001537								0.9	-0.001462	0.005067	-0.001144	0.001933								0.9	-0.000501	-0.002219	0.003279	0.009783
	0.916667	-0.002248	-0.000425	-0.000586	0.00373								0.916667	-0.003633	0.000468	-0.00099	0.001862								0.916667	-0.001137	-0.00265	0.004115	0.009176
	0.933333	-0.002077	-0.003231	-0.000926	0.005443								0.933333	-0.005474	-0.001991	-0.001166	0.000912								0.933333	-0.002124	-0.003072	0.005201	0.01089
	0.95	-0.001727	-0.002978	-0.001246	0.007325								0.95	-0.009525	-0.00423	-0.001332	-0.000109								0.95	-0.00308	-0.002774	0.006226	0.013483
	0.966667	-0.002016	-0.002944	-0.001596	0.008508								0.966667	-0.015156	-0.006759	-0.001697	-0.000349								0.966667	-0.003407	-0.001995	0.007002	0.012816
	0.983333	-0.004776	-0.002341	1.4e-05	0.010411								0.983333	-0.018617	-0.008038	-0.002043	-0.00056								0.983333	-0.004683	-0.001097	0.007968	0.0059
	1	-0.004992	-0.001825	0.000473	0.011141								1	-0.012651	-0.00911	-0.002247	-0.002299								1	-0.006164	-0.000336	0.005025	-0.000491
	1.01667	-0.002668	-0.003909	3e-06	0.006512								1.01667	0.001515	-0.007802	-0.00461	-0.003718								1.01667	-0.007304	-0.002244	0.006242	-0.001422
	1.03333	-0.004834	-0.005454	-0.002628	0.004052								1.03333	0.00703	-0.009144	-0.007433	-0.006256								1.03333	-0.009314	-0.005393	0.015888	-0.000673
	1.05	-0.00134	0.004142	-0.003399	0.017653								1.05	0.009425	-0.006826	-0.008066	-0.005275								1.05	-0.010935	-0.008872	0.021125	0.004396
	1.06667	0.000644	0.023428	-0.00342	0.042723								1.06667	0.008411	-0.003848	-0.00017	-0.003174								1.06667	-0.010625	0.001689	0.022202	0.009225
	1.08333	0.001888	0.036163	-0.00314	0.048313								1.08333	0.006426	-0.00103	0.013707	0.003247								1.08333	-0.005075	0.011231	0.020269	0.011584
	1.1	0.004166	0.044371	-0.002832	0.044852								1.1	0.003998	0.000382	0.016716	0.007348								1.1	-0.00177	0.019296	0.017026	0.011908
	1.11667	0.005394	0.045998	-0.002503	0.03755								1.11667	0.00237	0.000802	0.014866	0.00966								1.11667	-0.001324	0.021201	0.014754	0.012322
	1.13333	0.005422	0.043565	-0.001985	0.032018								1.13333	0.002292	0.000251	0.012555	0.010091								1.13333	9.1e-05	0.020835	0.013952	0.012126
	1.15	0.005469	0.031112	-0.001436	0.028846								1.15	0.002254	-0.000609	0.010104	0.009742								1.15	0.001646	0.0192	0.01273	0.01108
	1.16667	0.006227	0.023279	-0.001008	0.025974								1.16667	0.002566	0.000131	0.007724	0.009474								1.16667	0.002731	0.017585	0.012218	0.009704
	1.18333	0.006835	0.019206	-0.000949	0.023132								1.18333	0.003807	0.000501	0.006603	0.008745								1.18333	0.004017	0.0162	0.011726	0.008648
	1.2	0.007927	0.017214	-0.000711	0.020478								1.2	0.004816	0.000974	0.006245	0.008025								1.2	0.005718	0.014249	0.010775	0.007406
	1.21667	0.008559	0.014772	-0.000363	0.018134								1.21667	0.005624	0.000761	0.005937	0.007635								1.21667	0.006718	0.012017	0.008584	0.006585
	1.23333	0.008701	0.006961	6.5e-05	0.01557								1.23333	0.005733	-0.000921	0.004969	0.007315								1.23333	0.005019	0.010586	0.006402	0.005833
	1.25	0.008883	0.002269	0.000372	0.012625								1.25	0.005711	-0.002944	0.003901	0.007565								1.25	0.00038	0.007685	0.005211	0.004781
	1.26667	0.008955	0.002927	0.00062	0.009401								1.26667	0.005899	-0.003926	0.002773	0.007146								1.26667	-0.00189	0.005744	0.00438	0.00301
	1.28333	0.008956	0.005465	0.000878	0.006067								1.28333	0.006368	-0.004398	0.001965	0.006446								1.28333	-0.003129	0.005502	0.002489	0.000878
	1.3	0.008953	0.006884	0.001066	0.00246								1.3	0.007023	-0.004688	0.00131	0.005673								1.3	-0.004183	0.004666	0.001359	-0.001121
	1.31667	0.008659	0.007222	0.001183	-0.000506								1.31667	0.008118	-0.005226	0.000374	0.004721								1.31667	-0.004778	0.004489	0.001539	-0.003029
	1.33333	0.007976	0.008581	0.00138	-0.003033								1.33333	0.009643	-0.006064	-0.000331	0.003648								1.33333	-0.004852	0.004743	0.001229	-0.004957
	1.35	0.007162	0.00851	0.001247	-0.0054								1.35	0.008868	-0.006842	-0.000586	0.002916								1.35	-0.004837	0.004506	0.001049	-0.006295
	1.36667	0.006158	0.006059	0.001445	-0.007206								1.36667	0.007823	-0.00751	-0.000372	0.002393								1.36667	-0.004921	0.003929	0.001149	-0.008003
	1.38333	0.005355	0.004127	0.001492	-0.008923								1.38333	0.007838	-0.007698	-0.000427	0.001971								1.38333	-0.005435	0.003382	0.00117	-0.008861
	1.4	0.004916	0.003346	0.001619	-0.011562								1.4	0.00772	-0.007944	-0.00039	0.001574								1.4	-0.005785	0.003011	0.000391	-0.008807
	1.41667	0.004617	0.001405	0.001595	-0.014001								1.41667	0.007452	-0.008054	-0.000252	0.000818								1.41667	-0.005725	0.002939	-0.000128	-0.009472
	1.43333	0.004409	0.000644	0.001502	-0.01649								1.43333	0.007484	-0.007853	-0.000415	0.000501								1.43333	-0.005425	0.002638	-0.001267	-0.009788
	1.45	0.00433	-0.001567	0.001349	-0.016239								1.45	0.007566	-0.007663	-0.000587	0.000595								1.45	-0.005364	0.002296	-0.003216	-0.009543
	1.46667	0.003991	-0.003958	0.001175	-0.015268								1.46667	0.008178	-0.007442	-0.00077	0.001158								1.46667	-0.005634	0.002294	-0.003085	-0.009849
	1.48333	0.003882	-0.005669	0.001132	-0.015637								1.48333	0.00827	-0.007271	-0.001202	0.001411								1.48333	-0.007454	0.002323	-0.002334	-0.009174
	1.5	0.003569	-0.005861	0.001208	-0.017378								1.5	0.008129	-0.007138	-0.001582	0.00133								1.5	-0.012559	0.002167	-0.002381	-0.007687
	1.51667	0.003285	-0.006382	0.001374	-0.01871								1.51667	0.007588	-0.00695	-0.001852	0.001018								1.51667	-0.013615	0.001741	-0.001229	-0.006631
	1.53333	0.002991	-0.006104	0.00136	-0.018461								1.53333	0.006836	-0.006963	-0.001932	0.000766								1.53333	-0.01298	0.001905	-0.001087	-0.005754
	1.55	0.002638	-0.005925	0.001327	-0.016583								1.55	0.006105	-0.006915	-0.001701	0.000524								1.55	-0.012446	0.001709	-0.001025	-0.005638
	1.56667	0.002224	-0.006257	0.001403	-0.017864								1.56667	0.005654	-0.006767	-0.001301	0.000191								1.56667	-0.011581	0.001553	-0.001792	-0.005311
	1.58333	0.00173	-0.005768	0.001479	-0.018496								1.58333	0.005293	-0.00654	-0.000941	7.9e-05								1.58333	-0.011257	0.001216	-0.00186	-0.004664
	1.6	0.001062	-0.00529	0.001545	-0.016489								1.6	0.004619	-0.006214	-0.000698	0.000151								1.6	-0.010998	0.001097	-0.000527	-0.003847
	1.61667	0.000424	-0.004502	0.00161	-0.014013								1.61667	0.003745	-0.005906	-0.000665	0.000332								1.61667	-0.01115	0.001007	0.001796	-0.003099
	1.63333	0.000206	-0.004114	0.001726	-0.013677								1.63333	0.003301	-0.005658	-0.000771	0.000633								1.63333	-0.011191	0.001187	0.00216	-0.001861
	1.65	0.000248	-0.004226	0.002011	-0.015231								1.65	0.002848	-0.00545	-0.000878	0.000954								1.65	-0.011283	0.001287	0.002953	0.000177
	1.66667	0.000429	-0.004698	0.002207	-0.016495								1.66667	0.002604	-0.005292	-0.001275	0.001155								1.66667	-0.011165	0.000987	0.003407	0.000715
	1.68333	0.000571	-0.004841	0.002383	-0.015229								1.68333	0.00277	-0.005014	-0.001652	0.001345								1.68333	-0.010856	0.000887	0.00294	0.000163
	1.7	0.000699	-0.004604	0.002398	-0.013215								1.7	0.002853	-0.004841	-0.001776	0.001068								1.7	-0.010823	0.000884	0.003744	-0.000409
	1.71667	0.000787	-0.003827	0.002263	-0.012262								1.71667	0.002957	-0.004647	-0.0019	0.00076								1.71667	-0.01093	0.00075	0.005809	-0.00057
	1.73333	0.000795	-0.00313	0.002088	-0.012558								1.73333	0.00346	-0.004472	-0.002344	0.000352								1.73333	-0.011118	0.000647	0.006683	-0.001162
	1.75	0.000852	-0.002924	0.002073	-0.013464								1.75	0.003603	-0.004028	-0.002738	-0.000176								1.75	-0.011305	0.000444	0.007048	-0.002054
	1.76667	0.00081	-0.003287	0.002088	-0.013601								1.76667	0.003267	-0.003553	-0.002832	-0.000784								1.76667	-0.011352	3e-05	0.006692	-0.002995
	1.78333	0.000807	-0.00313	0.002143	-0.013247								1.78333	0.00286	-0.003078	-0.003016	-0.001272								1.78333	-0.011489	-0.000233	0.006367	-0.004067
	1.8	0.000862	-0.002645	0.002128	-0.013906								1.8	0.002601	-0.002623	-0.003187	-0.001641								1.8	-0.011546	-0.000329	0.006013	-0.005198
	1.81667	0.000775	-0.00135	0.002003	-0.014345								1.81667	0.002432	-0.002066	-0.003188	-0.001911								1.81667	-0.011473	-0.000185	0.005258	-0.00576
	1.83333	0.000609	-0.000664	0.001698	-0.013524								1.83333	0.001993	-0.001648	-0.003379	-0.00215								1.83333	-0.01142	-1.1e-05	0.004794	-0.005942
	1.85	0.000453	-0.000529	0.001512	-0.014083								1.85	0.001364	-0.001351	-0.00341	-0.00234								1.85	-0.011467	-1.8e-05	0.004049	-0.005854
	1.86667	0.000357	0.000116	0.001317	-0.015102								1.86667	0.000645	-0.001164	-0.003241	-0.00224								1.86667	-0.011334	-0.000114	0.002795	-0.005836
	1.88333	0.000201	7.1e-05	0.001232	-0.014821								1.88333	-0.000214	-0.001067	-0.003422	-0.001949								1.88333	-0.01104	-0.00014	0.001641	-0.006147
	1.9	-9e-06	5e-06	0.001246	-0.015212								1.9	-0.001006	-0.000877	-0.00388	-0.001991								1.9	-0.010904	-0.000298	0.001307	-0.00667
	1.91667	0.000172	0.000388	0.00123	-0.016163								1.91667	-0.001677	-0.000485	-0.003588	-0.001924								1.91667	-0.010736	-0.000197	0.001514	-0.007293
	1.93333	0.000632	0.000551	0.001125	-0.018125								1.93333	-0.001679	-3.2e-05	-0.003415	-0.002146								1.93333	-0.010519	-0.000125	0.001091	-0.008016
	1.95	0.001062	0.000624	0.001099	-0.019566								1.95	-0.0014	0.00041	-0.003513	-0.002049								1.95	-0.010001	-0.000454	0.000248	-0.008718
	1.96667	0.001253	0.000267	0.000973	-0.019768								1.96667	-0.001622	0.000793	-0.003371	-0.002132								1.96667	-0.009633	-0.000642	-0.000476	-0.009241
	1.98333	0.001483	-0.00024	0.000887	-0.019699								1.98333	-0.001863	0.001105	-0.003149	-0.002175								1.98333	-0.008935	-0.000751	-0.001039	-0.009864
	2	0.001761	-0.000619	0.000871	-0.020353								2	-0.001786	0.001113	-0.002864	-0.002269								2	-0.007875	-0.000731	-0.000861	-0.010698
	2.01667	0.002278	-0.000658	0.000845	-0.020467								2.01667	-0.00181	0.001124	-0.002529	-0.001994								2.01667	-0.007121	-0.000891	-0.000993	-0.011573
	2.03333	0.002715	-0.000928	0.000799	-0.019781								2.03333	-0.001854	0.001076	-0.002534	-0.00198								2.03333	-0.006286	-0.001052	-0.001655	-0.012347
	2.05	0.002982	-0.001478	0.000873	-0.019115								2.05	-0.002047	0.001097	-0.002149	-0.001815								2.05	-0.004781	-0.000992	-0.002477	-0.012712
	2.06667	0.003379	-0.001197	0.001017	-0.018669								2.06667	-0.002741	0.001139	-0.001933	-0.00162								2.06667	-0.005077	-0.000832	-0.002399	-0.012706
	2.08333	0.003777	-0.000727	0.001041	-0.018333								2.08333	-0.003395	0.00125	-0.001508	-0.001326								2.08333	-0.002262	-0.000773	-0.002161	-0.012401
	2.1	0.003981	-0.000529	0.001085	-0.01871								2.1	-0.00379	0.001319	-0.00129	-0.000929								2.1	0.031578	-0.000944	-0.002142	-0.012057
	2.11667	0.003866	-0.000541	0.000998	-0.018276								2.11667	-0.004216	0.001622	-0.001112	-0.000794								2.11667	0.072136	-0.000846	-0.001672	-0.011814
	2.13333	0.00356	-0.000494	0.000962	-0.017023								2.13333	-0.004642	0.001956	-0.000963	-0.000599								2.13333	0.080155	-0.000557	-0.001233	-0.011331
	2.15	0.003385	-0.000716	0.001145	-0.0157								2.15	-0.005127	0.00207	-0.000565	-0.000445								2.15	0.069843	-0.000669	-0.000513	-0.010758
	2.16667	0.003499	-0.000478	0.001309	-0.013866								2.16667	-0.005393	0.002123	-7.7e-05	-0.00018								2.16667	0.053402	-0.00073	0.000197	-0.009615
	2.18333	0.003713	-0.000371	0.001332	-0.011743								2.18333	-0.005609	0.001837	0.000152	8.5e-05								2.18333	0.04112	-0.000592	0.000906	-0.008072
	2.2	0.003746	-0.000334	0.001436	-0.009802								2.2	-0.005646	0.001536	0.000213	0.000185								2.2	0.030573	-0.000704	0.001718	-0.007352
	2.21667	0.003868	5.2e-05	0.001469	-0.008391								2.21667	-0.005074	0.001282	0.000205	0.000215								2.21667	0.019085	-0.000466	0.00209	-0.006722
	2.23333	0.0042	0.000619	0.001432	-0.007271								2.23333	-0.004141	0.001047	0.000346	0.000374								2.23333	0.008077	-0.000398	0.001803	-0.005602
	2.25	0.004172	0.000805	0.001486	-0.00611								2.25	-0.003259	0.000943	0.000458	0.000633								2.25	0.003879	-0.000211	0.001315	-0.004222
	2.26667	0.004024	0.000741	0.001409	-0.004529								2.26667	-0.002876	0.000898	0.000619	0.000873								2.26667	0.003762	7e-06	0.001457	-0.002852
	2.28333	0.003946	0.000488	0.001402	-0.002848								2.28333	-0.002864	0.000914	0.001001	0.001092								2.28333	0.002144	6.5e-05	0.002069	-0.001783
	2.3	0.003536	0.000235	0.001445	-0.00125								2.3	-0.002743	0.000751	0.001115	0.00153								2.3	0.000807	0.000293	0.001505	-0.000446
	2.31667	0.002836	9.2e-05	0.001338	0.000358								2.31667	-0.002382	0.000815	0.00133	0.001838								2.31667	-0.000692	0.000741	0.001361	0.00115
	2.33333	0.002255	-0.00016	0.001231	0.001306								2.33333	-0.002151	0.000789	0.001675	0.002076								2.33333	-0.002072	0.001089	0.001617	0.003096
	2.35	0.001305	-0.000323	0.001104	0.002124								2.35	-0.002121	0.000424	0.00203	0.002234								2.35	-0.003001	0.001177	0.002122	0.004532
	2.36667	0.000475	-0.000176	0.001117	0.001942								2.36667	-0.00192	6.8e-05	0.002175	0.002221								2.36667	-0.00399	0.001025	0.002288	0.005327
	2.38333	-8.5e-05	-0.000328	0.0011	0.00333								2.38333	-0.001509	-0.000358	0.00205	0.002239								2.38333	-0.004149	0.001133	0.002784	0.006183
	2.4	-0.000827	-0.000509	0.000853	0.004896								2.4	-0.00078	-0.000718	0.001947	0.002348								2.4	-0.003985	0.000882	0.003093	0.007145
	2.41667	-0.001739	-0.000329	0.000756	0.006132								2.41667	-4e-05	-0.00073	0.001296	0.001987								2.41667	-0.004645	0.000571	0.003413	0.007076
	2.43333	-0.00208	-0.000229	0.000669	0.007467								2.43333	0.000729	-0.000732	0.001254	0.002237								2.43333	-0.004915	0.0006	0.003542	0.007098
	2.45	-0.002102	-0.000139	0.000601	0.008572								2.45	0.001368	-0.000664	0.001422	0.002586								2.45	-0.005236	0.000889	0.003332	0.006849
	2.46667	-0.002044	-9.9e-05	0.000654	0.009578								2.46667	0.001877	-0.000766	0.00154	0.002685								2.46667	-0.005376	0.001147	0.002221	0.00619
	2.48333	-0.002196	-0.000159	0.000717	0.009523								2.48333	0.002266	-0.000938	0.001278	0.002304								2.48333	-0.005326	0.001606	0.000891	0.005661
	2.5	-0.002639	-0.000276	0.00073	0.010236								2.5	0.002534	-0.001109	0.001299	0.002185								2.5	-0.005428	0.001726	0.000813	0.005488
	2.51667	-0.003182	-0.000351	0.000782	0.011219								2.51667	0.002902	-0.000912	0.001311	0.001756								2.51667	-0.005387	0.001667	0.000785	0.005604
	2.53333	-0.003646	-0.000227	0.000715	0.012021								2.53333	0.00314	-0.000935	0.000812	0.001346								2.53333	-0.005225	0.001297	0.000487	0.005399
	2.55	-0.004059	-0.000182	0.000657	0.011884								2.55	0.002818	-0.000648	0.000324	0.001077								2.55	-0.005134	0.001387	0.000619	0.004705
	2.56667	-0.004562	0.000132	0.00061	0.010857								2.56667	0.002066	-5.1e-05	-0.000334	0.000598								2.56667	-0.004912	0.001718	0.001071	0.003901
	2.58333	-0.005056	0.000627	0.000562	0.010469								2.58333	0.001624	0.000447	-0.000933	-0.000211								2.58333	-0.004541	0.001398	0.001573	0.003897
	2.6	-0.0055	0.001007	0.000715	0.01055								2.6	0.0016	0.00077	-0.001178	-0.000949								2.6	-0.004423	0.00109	0.002466	0.004717
	2.61667	-0.005264	0.001229	0.000667	0.01112								2.61667	0.001697	0.001083	-0.001673	-0.001408								2.61667	-0.004173	0.001122	0.001759	0.005497
	2.63333	-0.003559	0.00145	0.00071	0.01143								2.63333	0.001684	0.001386	-0.002238	-0.002117								2.63333	-0.004133	0.001733	0.001281	0.006786
	2.65	-0.002203	0.001482	0.000692	0.0103								2.65	0.00173	0.001549	-0.002853	-0.002556								2.65	-0.004124	0.001575	0.000214	0.008276
	2.66667	-0.001687	0.001753	0.000674	0.00902								2.66667	0.002127	0.001642	-0.003268	-0.002244								2.66667	-0.004314	0.001167	-0.000643	0.008835
	2.68333	-0.001152	0.001945	0.000487	0.0086								2.68333	0.002924	0.001935	-0.003703	-0.001653								2.68333	-0.004355	0.000929	-0.00113	0.008915
	2.7	-0.000537	0.002923	0.000329	0.007657								2.7	0.003449	0.002199	-0.003965	-0.001383								2.7	-0.004277	0.001132	-0.001269	0.009669
	2.71667	0.000358	0.004202	0.000252	0.006174								2.71667	0.003525	0.002174	-0.003957	-0.001352								2.71667	-0.003979	0.001085	-0.001808	0.011331
	2.73333	0.000613	0.004911	0.000354	0.004502								2.73333	0.00324	0.001748	-0.004028	-0.001162								2.73333	-0.003921	0.001198	-0.002567	0.013774
	2.75	0.001308	0.003411	0.000326	0.002939								2.75	0.002816	0.001343	-0.0043	-0.001142								2.75	-0.003823	0.001192	-0.002746	0.017156
	2.76667	0.002083	-0.00301	0.000458	0.001386								2.76667	0.002372	0.000918	-0.004681	-0.001412								2.76667	-0.004035	0.000855	-0.002755	0.018669
	2.78333	0.001038	-0.006191	0.000551	-6.7e-05								2.78333	0.001877	0.000422	-0.005243	-0.001391								2.78333	-0.003298	0.000628	-0.002715	0.019522
	2.8	0.000532	-0.005678	0.000533	-0.001222								2.8	0.001302	0.000341	-0.005722	-0.001131								2.8	-0.003177	0.000682	-0.002797	0.019308
	2.81667	0.000137	-0.004314	0.000465	-0.002088								2.81667	0.000277	0.00021	-0.005979	-0.001132								2.81667	-0.003538	0.000806	-0.00299	0.017753
	2.83333	0.000141	-0.003431	0.000327	-0.002603								2.83333	2.1e-05	0.00013	-0.006277	-0.000922								2.83333	-0.002969	0.001079	-0.002813	0.016018
	2.85	0.000246	-0.002727	0.000129	-0.003129								2.85	-0.000104	-4.1e-05	-0.006615	-0.000992								2.85	-0.002241	0.001043	-0.002365	0.015763
	2.86667	0.00045	-0.002193	-6.8e-05	-0.003895								2.86667	-0.001379	-7.2e-05	-0.006653	-0.000623								2.86667	-0.001202	0.001057	-0.002128	0.016018
	2.88333	0.000865	-0.00191	-0.000236	-0.0046								2.88333	-0.002275	6.7e-05	-0.006321	-0.000173								2.88333	-0.001373	0.001261	-0.002291	0.016713
	2.9	0.001499	-0.001832	-0.000414	-0.005338								2.9	-0.002621	0.000132	-0.006056	0.000108								2.9	-0.001655	0.001245	-0.001718	0.016971
	2.91667	0.001944	-0.001503	-0.000492	-0.005677								2.91667	-0.003057	0.000247	-0.005981	0.000619								2.91667	-0.001569	0.001159	-0.001016	0.015327
	2.93333	0.002068	-0.001184	-0.00071	-0.005635								2.93333	-0.003643	0.000452	-0.005795	0.000979								2.93333	-0.001434	0.001073	-0.000283	0.013114
	2.95	0.001673	-0.000806	-0.000958	-0.005733								2.95	-0.004079	0.000577	-0.005669	0.00132								2.95	-0.001038	0.000936	0.000409	0.01173
	2.96667	0.000807	-0.000167	-0.001135	-0.005472								2.96667	-0.004445	0.000573	-0.005724	0.001501								2.96667	-0.000593	0.00078	0.000632	0.009837
	2.98333	-0.000139	0.000282	-0.001243	-0.00471								2.98333	-0.004831	0.000668	-0.005758	0.001382								2.98333	-0.000497	0.000784	0.000734	0.008103
	3	-0.001244	0.000619	-0.001241	-0.003751								3	-0.005427	0.000599	-0.005719	0.001055								3	-0.000316	0.000667	0.001642	0.006822
	3.01667	-0.002189	0.001108	-0.001279	-0.002802								3.01667	-0.006224	0.00079	-0.00553	0.000858								3.01667	-5.7e-05	0.00041	0.002	0.005539
	3.03333	-0.002704	0.001417	-0.001347	-0.001814								3.03333	-0.006831	0.000902	-0.005461	0.000592								3.03333	-0.000278	0.000202	0.001167	0.003667
	3.05	-0.00265	0.001716	-0.001425	-0.001065								3.05	-0.007147	0.001024	-0.005661	0.000495								3.05	-0.000589	9.5e-05	0.000615	0.002294
	3.06667	-0.002425	0.001926	-0.001403	-0.000576								3.06667	-0.007154	0.000966	-0.006082	0.000498								3.06667	-0.00094	4.7e-05	0.000493	0.001191
	3.08333	-0.00212	0.002165	-0.001541	-0.000337								3.08333	-0.00703	0.000768	-0.006633	0.000542								3.08333	-0.000751	-9e-05	0.00065	0.000289
	3.1	-0.002035	0.002647	-0.001668	-0.000431								3.1	-0.006847	0.000635	-0.006451	0.000598								3.1	-0.000528	-0.000239	0.001473	-0.000322
	3.11667	-0.002559	0.003341	-0.001636	-0.000685								3.11667	-0.006564	0.000293	-0.006658	0.000535								3.11667	-0.000819	-0.000429	0.001986	-0.000915
	3.13333	-0.003764	0.003936	-0.001684	-0.000589								3.13333	-0.006032	7.2e-05	-0.007214	0.000342								3.13333	-0.000869	-0.000539	0.000958	-0.001627
	3.15	-0.004199	0.004911	-0.001692	-0.000374								3.15	-0.005649	0.00027	-0.007271	0.000159								3.15	-0.00102	-0.000659	0.00041	-0.00255
	3.16667	-0.003173	0.004836	-0.00177	-0.000548								3.16667	-0.005356	0.000328	-0.006978	7.6e-05								3.16667	-0.001761	-0.000759	0.000142	-0.003382
	3.18333	-0.002498	0.00421	-0.001788	-0.000712								3.18333	-0.004603	0.000606	-0.006655	-0.000137								3.18333	-0.001951	-0.000889	-0.000365	-0.003935
	3.2	-0.002591	0.000497	-0.001656	-0.000768								3.2	-0.00342	0.000628	-0.006339	-0.000338								3.2	-0.002349	-0.001011	-0.000398	-0.004536
	3.21667	-0.002055	-0.000954	-0.001643	-0.001025								3.21667	-0.002337	0.000421	-0.006503	-0.000327								3.21667	-0.002951	-0.001155	-0.000232	-0.005269
	3.23333	-0.001509	-0.001284	-0.001371	-0.001232								3.23333	-0.001694	0.000534	-0.006376	-0.000337								3.23333	-0.002953	-0.001249	-2.6e-05	-0.005653
	3.25	-0.001352	-0.001865	-0.001219	-0.00179								3.25	-0.001552	8.6e-05	-0.005609	-0.000326								3.25	-0.003245	-0.001342	-0.00014	-0.005936
	3.26667	-0.001246	-0.001595	-0.001167	-0.002397								3.26667	-0.001669	-0.000271	-0.005472	-0.000256								3.26667	-0.003637	-0.001436	-0.000813	-0.005939
	3.28333	-0.00148	-0.001016	-0.001025	-0.002184								3.28333	-0.001946	-0.000538	-0.005235	-0.000205								3.28333	-0.003969	-0.001529	-0.001707	-0.006093
	3.3	-0.001602	-0.001039	-0.000842	-0.001673								3.3	-0.001784	-0.000804	-0.004375	-0.000252								3.3	-0.003659	-0.001637	-0.002387	-0.006555
	3.31667	-0.001404	-0.00077	-0.00068	-0.001693								3.31667	-0.001201	-0.000559	-0.003555	-0.000187								3.31667	-0.003113	-0.001885	-0.002447	-0.00715
	3.33333	-0.000847	-0.000441	-0.000618	-0.002153								3.33333	-0.000538	-0.000644	-0.003014	-5.3e-05								3.33333	-0.002787	-0.001953	-0.002218	-0.007824
	3.35	1e-06	-0.000562	-0.000555	-0.002483								3.35	-0.000316	-0.000539	-0.001974	0.000341								3.35	-0.002651	-0.002161	-0.001779	-0.008279
	3.36667	0.001019	-0.000643	-0.000443	-0.003153								3.36667	-0.000183	-0.000695	-0.000243	0.000525								3.36667	-0.001825	-0.00243	-0.00094	-0.008314
	3.38333	0.001257	-0.000143	-0.000381	-0.003253								3.38333	-1e-05	-0.00059	4.8e-05	0.00061								3.38333	-0.001119	-0.002678	-0.001101	-0.007968
	3.4	0.000746	0.000511	-0.000339	-0.002315								3.4	0.000472	-0.000615	0.001041	0.000927								3.4	-0.000919	-0.00274	-0.001177	-0.007572
	3.41667	0.000255	0.000396	-0.000196	-0.001488								3.41667	0.001195	-0.00063	0.002586	0.001636								3.41667	-0.000124	-0.003094	-0.000925	-0.007359
	3.43333	-0.000416	0.000431	0.000226	-0.000131								3.43333	0.001468	-0.000114	0.00377	0.002684								3.43333	0.001042	-0.003427	-0.001413	-0.007025
	3.45	-0.001256	-0.000114	0.000429	0.002046								3.45	-2.9e-05	0.000641	0.003885	0.003272								3.45	0.001897	-0.003971	-0.002252	-0.007751
	3.46667	-0.002437	-9e-06	-0.000229	0.005553								3.46667	4.3e-05	0.000966	0.002249	0.003451								3.46667	0.002602	-0.004485	-0.00164	-0.009228
	3.48333	-0.004168	0.000437	-0.000606	0.0047								3.48333	0.003526	0.000981	0.000654	0.003109								3.48333	0.004398	-0.005148	-0.000378	-0.008974
	3.5	-0.006407	-0.001146	-0.002294	0.000165								3.5	0.004879	0.000345	-0.001269	0.00369								3.5	0.006379	-0.006316	-0.001041	-0.00602
	3.51667	-0.009786	-0.003157	-0.002631	-0.002131								3.51667	2e-06	0.00242	-0.002762	0.001192								3.51667	0.006216	-0.004974	0.005624	-0.005347
	3.53333	-0.022885	-0.002039	-0.001809	-0.006006								3.53333	-0.006005	0.000904	-0.007154	-0.003436								3.53333	0.001014	-0.011583	0.017929	-0.004905
	3.55	-0.039723	0.00271	-0.004286	-0.007702								3.55	-0.004313	0.001088	-0.010487	-0.008474								3.55	-0.005829	-0.016932	0.030824	-0.000453
	3.56667	-0.041532	0.026178	-0.006283	-0.001108								3.56667	0.00559	0.015053	-0.003539	-0.008663								3.56667	-0.006441	-0.010281	0.042559	0.01685
	3.58333	-0.039811	0.068917	-0.007341	0.021706								3.58333	0.011463	0.035167	0.018059	0.002329								3.58333	-0.005994	0.011601	0.057364	0.033272
	3.6	-0.025548	0.121235	-0.007718	0.043518								3.6	0.020026	0.0626	0.048368	0.022943								3.6	-0.001359	0.037638	0.078814	0.053996
	3.61667	-0.005535	0.174594	-0.007675	0.04799								3.61667	0.026749	0.093783	0.077447	0.047067								3.61667	0.011793	0.068515	0.075172	0.071508
	3.63333	0.005368	0.213422	-0.007292	0.041192								3.63333	0.031052	0.115826	0.095056	0.066271								3.63333	0.022735	0.092091	0.072551	0.07426
	3.65	0.010361	0.234541	-0.006619	0.036023								3.65	0.033046	0.125498	0.097585	0.079825								3.65	0.028946	0.102358	0.0688	0.070642
	3.66667	0.010454	0.236539	-0.006426	0.037745								3.66667	0.033189	0.123531	0.091485	0.086239								3.66667	0.034858	0.104664	0.062868	0.066734
	3.68333	0.010117	0.220858	-0.007103	0.039626								3.68333	0.032142	0.115144	0.084674	0.086273								3.68333	0.04097	0.101321	0.057597	0.063136
	3.7	0.008712	0.188004	-0.00671	0.037596								3.7	0.030655	0.102205	0.071223	0.084148								3.7	0.039641	0.099454	0.053121	0.05852
	3.71667	0.006238	0.157909	-0.005666	0.038994								3.71667	0.028838	0.086645	0.059503	0.081373								3.71667	0.037199	0.098686	0.046364	0.053643
	3.73333	0.004663	0.126375	-0.004613	0.039373								3.73333	0.028142	0.070875	0.050762	0.077998								3.73333	0.029218	0.094188	0.037777	0.050215
	3.75	0.004588	0.10496	-0.00331	0.037512								3.75	0.028485	0.058465	0.046802	0.074122								3.75	0.020906	0.08625	0.03154	0.046597
	3.76667	0.004534	0.083276	-0.001676	0.035231								3.76667	0.028168	0.052185	0.035912	0.068767								3.76667	0.014934	0.076712	0.026753	0.04228
	3.78333	0.004599	0.069611	0.000137	0.03367								3.78333	0.026522	0.046235	0.031031	0.062212								3.78333	0.012222	0.066444	0.022466	0.037122
	3.8	0.004276	0.057892	0.005961	0.032327								3.8	0.024305	0.039713	0.02815	0.052347								3.8	0.012502	0.057393	0.018375	0.031167
	3.81667	0.003464	0.044232	0.010564	0.033413								3.81667	0.022039	0.034239	0.024558	0.041611								3.81667	0.012179	0.047741	0.013972	0.026461
	3.83333	0.002432	0.036721	0.014628	0.03285								3.83333	0.019643	0.029136	0.021146	0.036395								3.83333	0.010757	0.039449	0.01006	0.021505
	3.85	0.00157	0.031831	0.018522	0.030456								3.85	0.016696	0.024322	0.018825	0.03122								3.85	0.007534	0.033197	0.008898	0.016168
	3.86667	0.001117	0.02855	0.020206	0.029733								3.86667	0.0136	0.021239	0.016923	0.028574								3.86667	0.005421	0.031305	0.008736	0.012012
	3.88333	0.001195	0.026059	0.02192	0.027919								3.88333	0.010524	0.019306	0.015191	0.026229								3.88333	0.005298	0.026183	0.005303	0.006055
	3.9	0.001395	0.021612	0.023444	0.025724								3.9	0.007918	0.017589	0.013528	0.024331								3.9	0.005699	0.021598	0.002848	-0.004087
	3.91667	0.001265	0.018072	0.024148	0.022938								3.91667	0.005832	0.015641	0.012364	0.023384								3.91667	0.005517	0.019262	0.000721	-0.010862
	3.93333	0.001746	0.016412	0.025013	0.019872								3.93333	0.004106	0.014363	0.010609	0.013776								3.93333	0.004866	0.014937	-0.001406	-0.014546
	3.95	0.002946	0.014183	0.025987	0.017175								3.95	0.00284	0.013195	0.008985	0.002549								3.95	0.004584	0.010901	-0.002963	-0.01598
	3.96667	0.003727	0.012883	0.025812	0.015229								3.96667	0.002064	0.011378	0.007531	0.001252								3.96667	0.004053	0.009215	-0.0036	-0.015675
	3.98333	0.004407	0.012023	0.025606	0.013953								3.98333	0.001268	0.00962	0.006086	0.001814								3.98333	0.003512	0.00676	-0.002967	-0.014599
	4	0.00523	0.011574	0.024801	0.012876								4	0.000402	0.008908	0.004799	0.002914								4	0.003415	0.005481	-0.001157	-0.013729
	4.01667	0.005363	0.010512	0.023086	0.011467								4.01667	-0.000523	0.008115	0.003501	0.003503								4.01667	0.003727	0.003842	0.000303	-0.01399
	4.03333	0.005306	0.00941	0.022211	0.010199								4.03333	-0.001529	0.007401	0.002962	0.004543								4.03333	0.002979	0.002143	-0.001048	-0.016662
	4.05	0.00531	0.008228	0.020836	0.008881								4.05	-0.001995	0.006578	0.002664	0.005482								4.05	0.002612	0.000364	0.000801	-0.017043
	4.06667	0.005273	0.007486	0.018591	0.007192								4.06667	-0.00249	0.005995	0.002386	0.006201								4.06667	0.002654	-0.000645	0.00272	-0.016545
	4.08333	0.004996	0.007024	0.016196	0.005404								4.08333	-0.002806	0.005252	0.001967	0.006071								4.08333	0.002236	-0.001214	0.001309	-0.015486
	4.1	0.004612	0.00629	0.013631	0.003824								4.1	-0.002971	0.004494	0.001915	0.005687								4.1	0.001895	-0.002155	-0.000154	-0.014112
	4.11667	0.004558	0.005223	0.011177	0.002663								4.11667	-0.002716	0.003724	0.001411	0.005541								4.11667	0.001713	-0.002607	-0.002538	-0.01245
	4.13333	0.004545	0.005336	0.009133	0.002043								4.13333	-0.002131	0.002995	0.000847	0.005836								4.13333	0.001341	-0.002959	-0.009252	-0.010888
	4.15	0.004421	0.004918	0.006879	0.001252								4.15	-0.001446	0.002415	0.000543	0.006301								4.15	0.000879	-0.003541	-0.009117	-0.009615
	4.16667	0.004357	0.004701	0.004464	-4.8e-05								4.16667	-0.000542	0.001896	0.000219	0.006666								4.16667	0.000877	-0.003863	-0.011201	-0.008393
	4.18333	0.004284	0.004163	0.00299	-0.001009								4.18333	0.000803	0.001546	-0.000105	0.006821								4.18333	0.001435	-0.004525	-0.006045	-0.007251
	4.2	0.004422	0.003642	0.002506	-0.001441								4.2	0.002149	0.001011	-0.000314	0.006951								4.2	0.002082	-0.004879	-0.000451	-0.006173
	4.21667	0.004142	0.003016	0.002053	-0.001484								4.21667	0.003444	0.000465	-0.000405	0.00635								4.21667	0.002238	-0.005283	0.002552	-0.005066
	4.23333	0.003392	0.00262	0.00157	-0.001516								4.23333	0.004189	8e-06	-0.000675	0.005969								4.23333	0.002644	-0.005528	0.002364	-0.004029
	4.25	0.002511	0.002415	0.001166	-0.001469								4.25	0.004335	-0.000319	-0.000716	0.005908								4.25	0.00322	-0.006052	0.000627	-0.003232
	4.26667	0.001691	0.002169	0.000723	-0.001331								4.26667	0.00415	-0.000725	-0.000577	0.005456								4.26667	0.003447	-0.006547	0.00041	-0.002395
	4.28333	0.00119	0.002043	0.000149	-0.001334								4.28333	0.003375	-0.001152	-0.000598	0.004875								4.28333	0.003513	-0.006931	-0.000287	-0.001298
	4.3	0.000743	0.002041	-0.000434	-0.001308								4.3	0.002391	-0.001445	-0.000645	0.004009								4.3	0.00415	-0.007037	0.001195	-0.000295
	4.31667	0.000186	0.001364	-0.000926	-0.001153								4.31667	0.001777	-0.00168	-0.000624	0.003211								4.31667	0.005066	-0.007324	0.001585	0.000838
	4.33333	-1e-06	0.000966	-0.001209	-0.000308								4.33333	0.001363	-0.001905	-0.000674	0.002992								4.33333	0.005953	-0.007691	0.000926	0.00205
	4.35	-0.000138	0.001039	-0.001291	0.000788								4.35	0.001309	-0.002119	-0.000813	0.002634								4.35	0.007279	-0.007957	0.000387	0.003402
	4.36667	-0.000205	0.000681	-0.001054	0.001803								4.36667	0.001515	-0.002384	-0.001092	0.002716								4.36667	0.008856	-0.008304	0.000128	0.004734
	4.38333	-0.000552	0.000444	-0.000906	0.002799								4.38333	0.001931	-0.002459	-0.001431	0.002757								4.38333	0.009952	-0.008931	-0.000382	0.006227
	4.4	-0.000716	-9.2e-05	-0.000818	0.003782								4.4	0.002267	-0.002531	-0.001798	0.002753								4.4	0.010408	-0.009259	-0.000812	0.007726
	4.41667	-0.000709	-0.000574	-0.00061	0.004756								4.41667	0.002733	-0.002715	-0.002157	0.002486								4.41667	0.011834	-0.009477	-0.001373	0.008985
	4.43333	-0.000692	-0.000666	-0.000641	0.005729								4.43333	0.00292	-0.002709	-0.002626	0.001829								4.43333	0.0126	-0.010046	-0.002054	0.009773
	4.45	-0.000446	-0.000938	-0.000593	0.006653								4.45	0.002476	-0.002693	-0.002805	0.001042								4.45	0.005036	-0.010524	-0.002825	0.010402
	4.46667	0.000131	-0.00141	-0.000485	0.007816								4.46667	0.001583	-0.002496	-0.002634	0.000165								4.46667	-0.003218	-0.010543	-0.003096	0.01107
	4.48333	0.000768	-0.001262	-0.000446	0.00835								4.48333	0.000859	-0.0024	-0.002663	-0.000182								4.48333	-0.005322	-0.010851	-0.002467	0.011799
	4.5	0.001538	-0.001063	-0.000297	0.008252								4.5	0.000286	-0.002201	-0.00261	-0.000366								4.5	-0.005681	-0.011061	-0.001658	0.012505
	4.51667	0.002209	-0.000702	-0.000177	0.007764								4.51667	-0.000297	-0.002003	-0.002371	-0.000943								4.51667	-0.005271	-0.011081	-0.00102	0.013151
	4.53333	0.002559	-0.000371	2.2e-05	0.006955								4.53333	-0.000739	-0.001765	-0.002091	-0.00116								4.53333	-0.005551	-0.011401	-0.000842	0.013576
	4.55	0.00281	-0.00044	0.000251	0.005697								4.55	-0.001162	-0.001468	-0.002022	-0.001667								4.55	-0.006432	-0.011701	-0.000734	0.013502
	4.56667	0.003021	-0.000599	0.000321	0.004559								4.56667	-0.001465	-0.00125	-0.002062	-0.002034								4.56667	-0.006782	-0.011881	-0.000506	0.013278
	4.58333	0.003332	-0.000588	0.00062	0.00348								4.58333	-0.001608	-0.001043	-0.002042	-0.00209								4.58333	-0.007083	-0.011961	-0.000128	0.012643
	4.6	0.003806	-0.000617	0.000871	0.002451								4.6	-0.00136	-0.001089	-0.002112	-0.002725								4.6	-0.008082	-0.012421	0.00012	0.012037
	4.61667	0.00379	-0.001033	0.001181	0.001641								4.61667	-0.000603	-0.001495	-0.002295	-0.003283								4.61667	-0.009274	-0.012442	0.000407	0.011521
	4.63333	0.003465	-0.00137	0.001402	0.000971								4.63333	0.000345	-0.001592	-0.002407	-0.003912								4.63333	-0.008696	-0.012223	0.000935	0.011124
	4.65	0.00301	-0.001586	0.001552	-0.001049								4.65	0.001353	-0.001769	-0.00249	-0.00449								4.65	-0.005578	-0.012244	0.001533	0.010628
	4.66667	0.002505	-0.001803	0.001513	-0.003239								4.66667	0.002431	-0.001846	-0.002533	-0.004338								4.66667	0.00238	-0.012385	0.00211	0.010222
	4.68333	0.002029	-0.001669	0.001414	-0.005159								4.68333	0.003168	-0.001893	-0.002416	-0.004176								4.68333	0.002408	-0.012466	0.002208	0.009815
	4.7	0.001546	-0.001714	0.001385	-0.00637								4.7	0.003767	-0.001828	-0.002237	-0.004213								4.7	-0.002904	-0.012748	0.002045	0.009378
	4.71667	0.001683	-0.002026	0.001587	-0.006812								4.71667	0.004195	-0.001782	-0.001932	-0.004194								4.71667	-0.010238	-0.012849	0.002003	0.00873
	4.73333	0.00183	-0.002137	0.001779	-0.006364								4.73333	0.004724	-0.001716	-0.001697	-0.004124								4.73333	-0.010063	-0.012891	0.001991	0.007872
	4.75	0.001827	-0.002129	0.001771	-0.005715								4.75	0.004982	-0.001779	-0.001442	-0.003895								4.75	-0.007597	-0.013123	0.002248	0.006725
	4.76667	0.001324	-0.001741	0.001872	-0.005897								4.76667	0.005121	-0.002213	-0.001087	-0.003716								4.76667	-0.001282	-0.013064	0.002716	0.005607
	4.78333	0.000481	-0.001613	0.001804	-0.006318								4.78333	0.005379	-0.002677	-0.000902	-0.003946								4.78333	0.002883	-0.012906	0.003083	0.004699
	4.8	-0.000373	-0.001629	0.001777	-0.006771								4.8	0.005488	-0.003371	-0.001154	-0.003796								4.8	0.002352	-0.012818	0.002941	0.004131
	4.81667	-0.001086	-0.001311	0.00192	-0.007274								4.81667	0.005048	-0.003061	-0.00114	-0.003199								4.81667	0.001237	-0.012699	0.002288	0.003483
	4.83333	-0.00115	-0.001273	0.001833	-0.007557								4.83333	0.004377	-0.002651	-0.000945	-0.002141								4.83333	0.001363	-0.01244	0.001785	0.003015
	4.85	-0.001093	-0.001295	0.001456	-0.00717								4.85	0.003636	-0.002021	-0.00067	-0.001314								4.85	0.001658	-0.011892	0.000853	0.002787
	4.86667	-0.001397	-0.000776	0.00116	-0.006263								4.86667	0.002846	-0.001821	-0.000365	-0.000987								4.86667	0.001783	-0.011213	0.00052	0.002929
	4.88333	-0.00174	-8e-06	0.000863	-0.004806								4.88333	0.002215	0.00687	-5e-05	-0.00082								4.88333	0.002239	-0.010764	0.000387	0.00337
	4.9	-0.001406	0.000993	0.000707	-0.00337								4.9	0.001995	0.026859	0.000269	-0.000319								4.9	0.002559	-0.010683	0.000374	0.003603
	4.91667	-0.001353	0.000931	0.000411	-0.001755								4.91667	0.002075	0.035676	0.000517	0.000429								4.91667	0.002668	-0.01053	-0.00028	0.003635
	4.93333	-0.00183	0.000869	0.000116	6.1e-05								4.93333	0.002325	0.029733	0.000904	0.001257								4.93333	0.002607	-0.009777	-0.000474	0.003377
	4.95	-0.001756	0.001356	-0.00012	0.001866								4.95	0.002375	0.01681	0.001541	0.001285								4.95	0.002775	-0.008915	-0.001139	0.002979
	4.96667	-0.000973	0.002054	-0.000415	0.003852								4.96667	0.002855	0.006197	0.001999	0.000993								4.96667	0.003294	-0.007982	-0.001683	0.002742
	4.98333	-0.00021	0.002352	-0.000471	0.005787								4.98333	0.002595	-0.001745	0.002336	0.001092								4.98333	0.003563	-0.006749	-0.002057	0.002594
	5	-0.000521	0.002099	-0.000385	0.007512								5	0.001636	-0.006294	0.00219	0.001086								5	0.003758	-0.005139	-0.002223	0.002237
	5.01667	-0.000483	0.001795	-0.000249	0.008456								5.01667	0.000757	-0.005627	0.001183	0.0011								5.01667	0.004221	-0.004596	-0.00184	0.0017
	5.03333	-0.000186	0.000982	-0.000323	0.009061								5.03333	8e-06	-0.004881	0.001066	0.001263								5.03333	0.003785	-0.003182	-0.001237	0.001153
	5.05	-0.000428	6.8e-05	-0.000467	0.009355								5.05	-0.000581	-0.004454	0.001229	0.001546								5.05	0.003248	-0.001669	-0.001014	0.000507
	5.06667	-0.00081	-0.000495	-0.000501	0.009349								5.06667	-0.00091	-0.004017	0.001251	0.001899								5.06667	0.001482	-0.001116	-0.001161	0
	5.08333	-0.000863	-0.000579	-0.000495	0.010174								5.08333	-0.001389	-0.0034	0.001414	0.001963								5.08333	-0.004185	0.000458	-0.001488	-0.000387
	5.1	-0.00069	-0.000529	-0.000348	0.010107								5.1	-0.001258	-0.003251	0.002065	0.001644								5.1	-0.007955	0.002644	-0.001708	-0.000322
	5.11667	-0.00051	-0.000307	-0.000421	0.00856								5.11667	-0.000756	-0.003182	0.001984	0.000926								5.11667	-0.006927	0.004906	-0.001568	4.2e-05
	5.13333	-0.0002	-0.000596	-0.000253	0.008413								5.13333	0.000306	-0.003133	0.001414	0.000367								5.13333	0.001531	0.007148	-0.001249	7.7e-05
	5.15	-0.00027	-0.000944	-4.6e-05	0.008956								5.15	0.000998	-0.003174	0.000774	0.000228								5.15	0.005839	0.00942	-0.00101	0.000171
	5.16667	-0.00058	-0.000973	9.2e-05	0.00757								5.16667	0.00106	-0.002935	0.000323	1.9e-05								5.16667	0.004827	0.011563	-0.00063	0.000116
	5.18333	-0.001169	-0.000931	-2.1e-05	0.005353								5.18333	0.001652	-0.002656	-0.000217	0.000341								5.18333	0.002755	0.013765	-0.000411	-0.000109
	5.2	-0.001315	-0.000942	0.000218	0.004375								5.2	0.002364	-0.002522	-0.000469	0.000772								5.2	0.000379	0.015925	-0.000104	-0.000523
	5.21667	-0.001124	-0.000809	0.000257	0.003587								5.21667	0.003067	-0.002441	-0.000882	0.000982								5.21667	-0.003668	0.019054	-6.9e-05	-0.001077
	5.23333	-0.000993	-0.000536	0.000296	0.002729								5.23333	0.00341	-0.002331	-0.001185	0.000783								5.23333	-0.007216	0.021472	2.6e-05	-0.001371
	5.25	-0.001232	-0.000243	0.000385	0.002211								5.25	0.003583	-0.00199	-0.001208	0.000634								5.25	-0.006884	0.022681	-1.8e-05	-0.001555
	5.26667	-0.001501	0.00021	0.000675	0.001313								5.26667	0.003686	-0.001809	-0.001201	0.000935								5.26667	-0.006002	0.022529	-5.3e-05	-0.001358
	5.28333	-0.001839	0.000653	0.000844	0.000226								5.28333	0.003349	-0.001718	-0.000904	0.001586								5.28333	-0.004649	0.021458	5.3e-05	-0.001232
	5.3	-0.002275	0.001139	0.000594	-0.000993								5.3	0.002832	-0.001517	-0.000379	0.001447								5.3	-0.003301	0.021277	0.000116	-0.001174
	5.31667	-0.002704	0.001741	0.000445	-0.002302								5.31667	0.002456	-0.00137	-0.000144	0.001168								5.31667	-0.001963	0.020545	0.000237	-0.001356
	5.33333	-0.003353	0.002153	0.000166	-0.004051								5.33333	0.002389	-0.001402	-0.000259	0.00101								5.33333	-0.000386	0.019264	0.000249	-0.001338
	5.35	-0.003591	0.002445	2.7e-05	-0.00543								5.35	0.002423	-0.001535	-0.000424	0.000791								5.35	0.001141	0.018042	9e-05	-0.00114
	5.36667	-0.00341	0.002557	-0.000202	-0.005139								5.36667	0.002447	-0.001508	-0.000529	0.000582								5.36667	0.001858	0.016141	-6.8e-05	-0.001041
	5.38333	-0.002899	0.002499	-0.000422	-0.004657								5.38333	0.00223	-0.001391	-0.000464	0.000324								5.38333	0.002335	0.01419	0.000484	-0.000933
	5.4	-0.002625	0.001978	-0.00042	-0.004467								5.4	0.001784	-0.001394	-0.00011	0.000255								5.4	0.00195	0.012607	0.001293	-0.000843
	5.41667	-0.002653	0.001985	-9.7e-05	-0.004287								5.41667	0.001427	-0.001672	0.000294	0.000317								5.41667	0.001105	0.011474	0.001821	-0.000642
	5.43333	-0.001972	0.002242	-3.4e-05	-0.004246								5.43333	0.00114	-0.00141	0.000418	-6.2e-05								5.43333	0.001159	0.009072	0.001659	-0.000712
	5.45	-0.000771	0.002479	-0.000102	-0.004446								5.45	0.000883	-0.001138	0.000532	-5e-05								5.45	0.001373	0.006329	0.001317	-0.000891
	5.46667	-0.00029	0.002057	-0.000249	-0.004326								5.46667	0.001016	-0.000946	0.000816	-0.000448								5.46667	0.000738	0.003656	0.000934	-0.00079
	5.48333	-0.000219	0.001434	-0.000126	-0.003746								5.48333	0.00138	-0.000624	0.00101	-0.000657								5.48333	-7.8e-05	0.001793	0.001212	-0.000689
	5.5	-2.4e-05	0.001278	6.8e-05	-0.002826								5.5	0.001402	-0.000191	0.001043	-0.000975								5.5	-0.001304	0.000485	0.001837	-0.000316
	5.51667	-3.1e-05	0.001421	-2.8e-05	-0.002326								5.51667	0.001293	-8.3e-05	0.000877	-0.001564								5.51667	-0.0029	-0.000534	0.001921	0.000148
	5.53333	-0.000459	0.001444	-9.3e-05	-0.002167								5.53333	0.001184	-0.000145	0.000591	-0.002243								5.53333	-0.003346	-0.000914	0.001935	0.000572
	5.55	-0.001227	0.001487	0.000191	-0.002007								5.55	0.001036	-0.000307	0.000595	-0.002382								5.55	-0.001562	-0.001343	0.002519	0.001116
	5.56667	-0.001705	0.00129	0.000596	-0.001658								5.56667	0.000977	-0.000349	0.000529	-0.00247								5.56667	0.003921	-0.001703	0.002952	0.00153
	5.58333	-0.001273	0.001273	0.000811	-0.001458								5.58333	0.000689	-0.000341	0.000312	-0.002479								5.58333	0.006625	-0.002193	0.003516	0.001744
	5.6	-0.000935	0.00114	0.000846	-0.001329								5.6	-8.2e-05	-0.000531	0.000166	-0.002707								5.6	0.00739	-0.002821	0.003776	0.00196
	5.61667	-0.00017	0.000736	0.000773	-0.00136								5.61667	-0.000675	-0.000584	-8.9e-05	-0.002766								5.61667	0.007315	-0.003583	0.003725	0.002228
	5.63333	0.000475	0.000481	0.000489	-0.001581								5.63333	-0.001307	-0.000547	-0.000145	-0.002534								5.63333	0.00391	-0.004326	0.003533	0.002706
	5.65	0.00117	0.000187	0.000536	-0.001912								5.65	-0.001949	-0.000411	-0.000191	-0.002203								5.65	0.001465	-0.004778	0.003312	0.003264
	5.66667	0.001415	-9.8e-05	0.000613	-0.002213								5.66667	-0.002421	-0.000184	-0.000536	-0.001981								5.66667	0.00081	-0.005201	0.00329	0.003661
	5.68333	0.00137	-0.000183	0.000519	-0.002374								5.68333	-0.002593	-4.7e-05	-0.000862	-0.00183								5.68333	0.001955	-0.005563	0.003349	0.003959
	5.7	0.001161	-8.6e-05	0.000487	-0.002406								5.7	-0.002719	7.4e-05	-0.001327	-0.001516								5.7	0.001871	-0.005778	0.003182	0.00432
	5.71667	0.00129	2.6e-05	0.000375	-0.002227								5.71667	-0.002836	0.000463	-0.001492	-0.001082								5.71667	0.001297	-0.005848	0.002022	0.004732
	5.73333	0.00073	-4.2e-05	0.000204	-0.001729								5.73333	-0.002764	0.000451	-0.001817	-0.000577								5.73333	0.001274	-0.005859	0.000493	0.005024
	5.75	0.000239	-0.00033	8.2e-05	-0.00096								5.75	-0.002881	0.00042	-0.001932	0.000108								5.75	0.00122	-0.00569	-0.000927	0.004986
	5.76667	0.000269	-0.000567	-0.00011	6.8e-05								5.76667	-0.003119	0.000559	-0.001956	0.000782								5.76667	-0.000174	-0.00567	-0.001776	0.004808
	5.78333	0.000358	-0.000945	-0.000121	0.001247								5.78333	-0.003426	0.000427	-0.001601	0.001507								5.78333	-0.002177	-0.005951	-0.002356	0.00476
	5.8	0.000415	-0.001176	-0.000272	0.001356								5.8	-0.003618	0.000353	-0.001035	0.001906								5.8	-0.005721	-0.006146	-0.002603	0.004485
	5.81667	0.00046	-0.001713	-0.000292	0.001144								5.81667	-0.003742	0.000447	-0.000478	0.002338								5.81667	-0.006405	-0.006369	-0.003474	0.003951
	5.83333	0.000386	-0.002189	-0.000212	0.001393								5.83333	-0.003506	0.000521	0.00019	0.00244								5.83333	-0.006949	-0.006342	-0.004275	0.003107
	5.85	0.000601	-0.002036	-0.000182	0.002082								5.85	-0.00321	0.000685	0.000677	0.002442								5.85	-0.005313	-0.006125	-0.005516	0.002343
	5.86667	0.001136	-0.001193	-0.000482	0.00249								5.86667	-0.003474	0.000819	0.001194	0.002984								5.86667	-0.002487	-0.005758	-0.007137	0.00169
	5.88333	0.001642	-0.00035	-0.000532	0.002419								5.88333	-0.003698	0.001043	0.001451	0.003586								5.88333	-0.000481	-0.005171	-0.007538	0.001026
	5.9	0.001185	-2.2e-05	-0.000361	0.002638								5.9	-0.003187	0.001195	0.001781	0.004225								5.9	-0.000816	-0.00504	-0.006318	0.000214
	5.91667	0.000807	5.9e-05	-0.000339	0.003737								5.91667	-0.002017	0.001217	0.002592	0.004347								5.91667	-0.00086	-0.004817	-0.006473	-0.001216
	5.93333	0.00029	0.00106	-0.000278	0.005446								5.93333	-0.000188	0.001389	0.003713	0.004529								5.93333	-0.000844	-0.004795	-0.008248	-0.002796
	5.95	-0.000368	0.001241	0.000173	0.006255								5.95	0.001031	0.00154	0.005114	0.004312								5.95	-0.000808	-0.005352	-0.009213	-0.004407
	5.96667	-0.000666	0.001622	0.000205	0.004534								5.96667	0.00175	0.001392	0.006915	0.003344								5.96667	-0.001182	-0.00515	-0.006318	-0.006077
	5.98333	-0.000923	0.001333	0.000216	0.000563								5.98333	0.003269	0.000913	0.007846	0.001796								5.98333	-0.000886	-0.004657	-0.002483	-0.007217
	6	-0.002462	9.7e-05	-0.000172	0.006942								6	0.004613	0.001334	0.00513	-0.000405								6	-0.001409	-0.004762	0.002863	-0.006446
	6.01667	-0.002842	-0.001237	-0.001389	0.010332								6.01667	0.004356	0.001314	0.002035	0.000938								6.01667	-0.002511	-0.004705	0.005605	-0.002163
	6.03333	-0.012272	0.000439	-0.001886	0.014692								6.03333	0.003048	-0.000687	-0.001149	-0.00428								6.03333	-0.005194	-0.008688	0.012926	-0.002901
	6.05	-0.029112	0.000765	-0.004424	0.023961								6.05	0.01194	-0.000507	-0.005604	-0.010368								6.05	-0.007846	-0.014631	0.023847	-0.002679
	6.06667	-0.037392	0.011461	-0.005191	0.033811								6.06667	0.022132	0.012233	-0.005868	-0.011095								6.06667	-0.010728	-0.016434	0.035718	0.006444
	6.08333	-0.038952	0.040478	-0.005098	0.044811								6.08333	0.030704	0.028703	0.012217	-0.001363								6.08333	-0.013351	-0.002818	0.047389	0.030186
	6.1	-0.025402	0.075505	-0.004605	0.046991								6.1	0.034922	0.051091	0.033935	0.020165								6.1	-0.013171	0.014962	0.058762	0.05258
	6.11667	-0.002514	0.127474	-0.004281	0.044101								6.11667	0.037638	0.080509	0.065035	0.050706								6.11667	-0.006169	0.041592	0.065911	0.065495
	6.13333	0.011605	0.174173	-0.003367	0.040421								6.13333	0.038283	0.105077	0.086795	0.070387								6.13333	0.002862	0.062573	0.06664	0.066589
	6.15	0.014884	0.201712	-0.002214	0.036371								6.15	0.038789	0.111895	0.097795	0.077878								6.15	0.012784	0.074103	0.065878	0.063674
	6.16667	0.014552	0.21384	-0.00224	0.030951								6.16667	0.039544	0.113012	0.093535	0.080559								6.16667	0.017805	0.081134	0.068487	0.061288
	6.18333	0.011981	0.213229	-0.001456	0.024811								6.18333	0.04067	0.10885	0.082074	0.08032								6.18333	0.017977	0.085104	0.065855	0.057373
	6.2	0.010259	0.200108	-0.000172	0.022102								6.2	0.041771	0.106147	0.073107	0.079425								6.2	0.017642	0.089167	0.057607	0.051138
	6.21667	0.009597	0.173087	0.001073	0.018033								6.21667	0.04171	0.099052	0.064561	0.078563								6.21667	0.017129	0.08778	0.048884	0.046704
	6.23333	0.008605	0.144396	0.002258	0.011533								6.23333	0.040669	0.086878	0.053094	0.076961								6.23333	0.016676	0.085384	0.042051	0.04224
	6.25	0.007613	0.118894	0.004813	0.005484								6.25	0.039878	0.076783	0.045798	0.073109								6.25	0.016034	0.081407	0.037898	0.037296
	6.26667	0.006901	0.099013	0.008647	-0.000555								6.26667	0.038627	0.062829	0.040652	0.064346								6.26667	0.014031	0.077841	0.034636	0.031262
	6.28333	0.006539	0.084712	0.013422	-0.003724								6.28333	0.036656	0.053804	0.034776	0.051834								6.28333	0.007258	0.070595	0.031993	0.026048
	6.3	0.006347	0.072059	0.017038	-0.005303								6.3	0.034141	0.043798	0.028953	0.034035								6.3	0.00207	0.06044	0.028374	0.023205
	6.31667	0.006004	0.061045	0.019783	-0.005932								6.31667	0.031584	0.033091	0.02359	0.024238								6.31667	-0.001524	0.051516	0.024831	0.020542
	6.33333	0.005712	0.049791	0.022189	-0.006421								6.33333	0.028206	0.028354	0.019258	0.022601								6.33333	-0.002979	0.045011	0.021948	0.017918
	6.35	0.0054	0.038477	0.024495	-0.00639								6.35	0.024239	0.024967	0.015996	0.015945								6.35	-0.002854	0.038837	0.018655	0.016205
	6.36667	0.005258	0.035603	0.025831	-0.006078								6.36667	0.020712	0.02172	0.013444	0.008398								6.36667	-0.003509	0.033753	0.014792	0.015512
	6.38333	0.005086	0.027539	0.027246	-0.006257								6.38333	0.018294	0.019303	0.011752	0.003111								6.38333	-0.003863	0.031539	0.01178	0.014229
	6.4	0.005014	0.025392	0.028973	-0.006625								6.4	0.016553	0.017934	0.010412	-0.000424								6.4	-0.003762	0.025036	0.010161	0.012236
	6.41667	0.005073	0.024423	0.029779	-0.007144								6.41667	0.01484	0.016394	0.009094	-0.002257								6.41667	-0.003387	0.022584	0.00886	0.010453
	6.43333	0.005151	0.023053	0.029046	-0.007032								6.43333	0.012966	0.015475	0.007945	-0.003321								6.43333	-0.002632	0.019512	0.007178	0.0091
	6.45	0.00515	0.020814	0.028592	-0.00655								6.45	0.011153	0.014575	0.006307	-0.003894								6.45	-0.002377	0.011899	0.006047	0.008257
	6.46667	0.005148	0.017325	0.028269	-0.005508								6.46667	0.009219	0.013935	0.004339	-0.003917								6.46667	-0.001721	0.008427	0.004235	0.007933
	6.48333	0.005207	0.013426	0.026335	-0.004626								6.48333	0.007016	0.012865	0.00264	-0.00389								6.48333	-0.000486	0.007875	0.002603	0.00769
	6.5	0.005396	0.012461	0.023092	-0.004114								6.5	0.005219	0.011734	0.001164	-0.003842								6.5	0.001526	0.006963	0.001897	0.007477
	6.51667	0.005216	0.011634	0.020059	-0.003182								6.51667	0.003899	0.010661	-1.1e-05	-0.003744								6.51667	0.003253	0.005632	0.001628	0.007224
	6.53333	0.004376	0.010947	0.016877	-0.00218								6.53333	0.00271	0.009458	-0.000936	-0.003715								6.53333	0.004911	0.00507	0.001959	0.00666
	6.55	0.004226	0.010359	0.013344	-0.001277								6.55	0.0014	0.008535	-0.00159	-0.003626								6.55	0.001418	0.004489	0.00252	0.005906
	6.56667	0.004436	0.009552	0.009971	0.000175								6.56667	0.000201	0.007642	-0.001995	-0.003348								6.56667	-0.005705	0.003658	0.002941	0.005403
	6.58333	0.004246	0.003195	0.006498	0.001597								6.58333	-0.000609	0.00691	-0.00226	-0.002939								6.58333	-0.010658	0.002927	0.003182	0.005299
	6.6	0.004157	-0.001489	0.003396	0.00288								6.6	-0.001202	0.006285	-0.002283	-0.00259								6.6	-0.010422	0.002136	0.003249	0.005235
	6.61667	0.004009	-0.001267	0.000354	0.004083								6.61667	-0.001687	0.005659	-0.002494	-0.002101								6.61667	-0.009881	0.001335	0.003594	0.00528
	6.63333	0.003861	0.000185	-0.001268	0.005376								6.63333	-0.001932	0.005213	-0.002285	-0.001452								6.63333	-0.010539	0.000504	0.003899	0.005486
	6.65	0.003133	0.000157	-0.00283	0.006079								6.65	-0.002048	0.004977	-0.001447	-0.000713								6.65	-0.011918	6.3e-05	0.003963	0.005501
	6.66667	0.003125	0.000369	-0.003773	0.006622								6.66667	-0.001973	0.004521	-0.001098	-0.000134								6.66667	-0.012377	-7.8e-05	0.003588	0.005186
	6.68333	0.002967	0.000621	-0.004335	0.006374								6.68333	-0.001848	0.004194	-0.000929	0.000705								6.68333	-0.014026	-0.000458	0.002873	0.004932
	6.7	0.00251	0.000665	-0.004497	0.005178								6.7	-0.001967	0.003916	-0.000929	0.001724								6.7	-0.016005	-0.000799	0.003375	0.004706
	6.71667	0.002095	0.000844	-0.005178	0.002591								6.71667	-0.002498	0.003527	-0.000797	0.001862								6.71667	-0.016547	-0.00097	0.003964	0.004419
	6.73333	0.00202	0.000752	-0.00576	0.000574								6.73333	-0.003269	0.003287	-0.000645	0.001959								6.73333	-0.0177	-0.001311	0.005114	0.003933
	6.75	0.002215	0.000671	-0.005391	-0.000102								6.75	-0.00385	0.002938	-0.000583	0.001857								6.75	-0.015622	-0.001812	0.005644	0.003506
	6.76667	0.00215	0.000759	-0.005183	-0.000599								6.76667	-0.00397	0.002748	-0.000691	0.001715								6.76667	-0.013245	-0.002333	0.003754	0.00337
	6.78333	0.001695	0.000688	-0.005255	6.4e-05								6.78333	-0.004271	0.002328	-0.00079	0.001653								6.78333	-0.009127	-0.002744	0.002994	0.003223
	6.8	0.001141	0.000917	-0.005056	-0.000202								6.8	-0.004785	0.002127	-0.000536	0.001799								6.8	-0.002039	-0.003096	0.003091	0.002956
	6.81667	0.00076	0.00089	-0.004757	-0.000878								6.81667	-0.004982	0.002003	0.000199	0.001964								6.81667	0.003256	-0.003228	0.002308	0.002667
	6.83333	0.000608	0.000662	-0.004409	-0.001564								6.83333	-0.004838	0.0017	0.001194	0.002409								6.83333	0.004572	-0.003349	0.001374	0.002568
	6.85	0.000727	0.000625	-0.00405	-0.00214								6.85	-0.004415	0.001467	0.001489	0.002954								6.85	0.007768	-0.003541	-7e-05	0.002479
	6.86667	0.001105	0.000287	-0.003681	-0.002747								6.86667	-0.003811	0.001223	0.001284	0.003209								6.86667	0.007543	-0.003523	-0.002104	0.00243
	6.88333	0.001343	0.00024	-0.003192	-0.005043								6.88333	-0.002667	0.00097	0.001189	0.003133								6.88333	0.007629	-0.003435	-0.002638	0.002161
	6.9	0.001314	9.2e-05	-0.002764	-0.005238								6.9	-0.001096	0.001084	0.001315	0.002816								6.9	0.007506	-0.003388	-0.002383	0.00173
	6.91667	0.001507	-0.000135	-0.002395	-0.005064								6.91667	0.000182	0.001037	0.001063	0.002586								6.91667	0.007602	-0.003161	-0.001789	0.001248
	6.93333	0.002519	-0.000291	-0.002056	-0.00567								6.93333	0.000751	0.000889	0.001101	0.002317								6.93333	0.007277	-0.003184	-0.001595	0.000896
	6.95	0.003192	-0.000637	-0.001727	-0.006735								6.95	0.00102	0.000822	0.001229	0.001937								6.95	0.007243	-0.003278	-0.002392	0.000734
	6.96667	0.003765	-0.000813	-0.001318	-0.007421								6.96667	0.001179	0.000525	0.001057	0.001647								6.96667	0.006908	-0.003491	-0.002268	0.000672
	6.98333	0.003617	-0.000829	-0.000908	-0.007557								6.98333	0.001167	0.000237	0.000565	0.001338								6.98333	0.006554	-0.003584	-0.002294	0.00072
	7	0.003623	-0.001177	-0.000629	-0.007252								7	0.000994	0.000257	0.000184	0.001155								7	0.00041	-0.003679	-0.002451	0.000646
	7.01667	0.0037	-0.001524	-0.00029	-0.006537								7.01667	0.000879	3.6e-05	7.4e-05	0.001169								7.01667	-0.002596	-0.003804	-0.002048	0.00025
	7.03333	0.003858	-0.001551	0.000109	-0.005702								7.03333	0.001493	-0.000186	2.5e-05	0.001353								7.03333	-0.005592	-0.00357	-0.001285	-0.000256
	7.05	0.004315	-0.001209	0.000318	-0.004988								7.05	0.002558	-0.000327	1.5e-05	0.001547								7.05	-0.005248	-0.003195	-0.000843	-0.000721
	7.06667	0.004543	-0.001306	0.000337	-0.004833								7.06667	0.002933	-0.000579	0.000486	0.001591								7.06667	-0.004174	-0.003381	-0.00137	-0.000927
	7.08333	0.004911	-0.001193	0.000447	-0.005338								7.08333	0.002808	-0.000651	0.000836	0.000866								7.08333	-0.00459	-0.003536	-0.000567	-0.001073
	7.1	0.005411	-0.000862	0.000626	-0.005943								7.1	0.002751	-0.000695	0.000378	0.000436								7.1	-0.005187	-0.003583	-0.000164	-0.001191
	7.11667	0.005505	-0.00094	0.000715	-0.006567								7.11667	0.001982	-0.000671	0.000171	0.000172								7.11667	-0.005027	-0.003601	7.9e-05	-0.001241
	7.13333	0.005928	-0.000958	0.000654	-0.007092								7.13333	0.000994	-0.000767	0.000154	-0.000412								7.13333	-0.004827	-0.00352	0.000362	-0.001332
	7.15	0.006561	-0.000736	0.000714	-0.007607								7.15	0.000565	-0.000792	0.000308	-0.001365								7.15	-0.004618	-0.003398	0.000885	-0.001352
	7.16667	0.006914	-0.000704	0.000763	-0.008321								7.16667	0.000437	-0.000658	0.000481	-0.002029								7.16667	-0.005588	-0.003196	0.001258	-0.001452
	7.18333	0.006728	-0.000312	0.000712	-0.009216								7.18333	0.000288	-0.000534	0.000594	-0.002302								7.18333	-0.004168	-0.002914	0.00136	-0.001702
	7.2	0.006815	-0.00046	0.000571	-0.01037								7.2	0.000168	-0.000312	0.000818	-0.002121								7.2	-0.002059	-0.002644	0.001374	-0.001765
	7.21667	0.006934	-0.000447	0.000371	-0.011175								7.21667	-0.000333	-1e-06	0.000893	-0.001614								7.21667	-0.000353	-0.002646	0.001039	-0.00141
	7.23333	0.006494	-0.000263	0.00032	-0.011869								7.23333	-0.001835	0.00014	0.000898	-0.000506								7.23333	-0.001557	-0.002728	0.001063	-0.000845
	7.25	0.005654	-3e-05	0.000469	-0.012173								7.25	-0.003596	0.00018	0.000793	0.000191								7.25	0.004788	-0.002619	0.001558	-0.00049
	7.26667	0.005143	0.000364	0.000548	-0.012087								7.26667	-0.004798	0.000211	0.000819	0.000769								7.26667	0.015474	-0.002461	0.002332	-0.000305
	7.28333	0.004863	0.000727	0.000628	-0.012271								7.28333	-0.005529	7.2e-05	0.000864	0.000876								7.28333	0.01433	-0.002373	0.002436	-0.000121
	7.3	0.004287	0.000923	0.000587	-0.012555								7.3	-0.006002	3.2e-05	0.00093	0.000798								7.3	0.013015	-0.002116	0.001882	-4.9e-05
	7.31667	0.003883	0.000961	0.000416	-0.012629								7.31667	-0.006036	0.000201	0.001096	0.000866								7.31667	0.011758	-0.001752	0.00177	-0.000169
	7.33333	0.0037	0.00097	0.000315	-0.012583								7.33333	-0.005781	0.00022	0.001183	0.000374								7.33333	0.011841	-0.001358	0.001957	-0.00024
	7.35	0.003787	0.000718	0.000344	-0.012577								7.35	-0.005515	0.00029	0.00105	-0.000148								7.35	0.009553	-0.000834	0.001934	-0.00018
	7.36667	0.003764	0.000387	0.000273	-0.01261								7.36667	-0.005539	0.000409	0.001026	8e-05								7.36667	0.003756	-0.000339	0.002201	-0.00017
	7.38333	0.003511	0.000295	0.000302	-0.012814								7.38333	-0.005403	0.000448	0.001473	0.000518								7.38333	-0.005801	-0.000675	0.002158	-0.000371
	7.4	0.003022	5.7e-05	0.000191	-0.012698								7.4	-0.005038	0.000387	0.001309	0.00101								7.4	-0.016652	-0.000873	0.001668	-0.000554
	7.41667	0.002186	-0.000307	-1e-05	-0.012471								7.41667	-0.004133	0.000396	0.001056	0.001588								7.41667	-0.023526	-0.000884	0.001359	-0.000631
	7.43333	0.001781	-0.000581	-0.000171	-0.012234								7.43333	-0.003378	0.000355	0.000592	0.001996								7.43333	-0.023951	-0.000674	0.00142	-0.000757
	7.45	0.001916	-0.000775	-0.000303	-0.011808								7.45	-0.002404	0.000264	0.000198	0.001674								7.45	-0.022876	-0.000654	0.000951	-0.001023
	7.46667	0.002	-0.000709	-0.000434	-0.011291								7.46667	-0.001169	0.000213	-4.5e-05	0.001252								7.46667	-0.01691	-0.000585	0.000382	-0.001139
	7.48333	0.001925	-0.000783	-0.000345	-0.010684								7.48333	-0.000254	0.000192	-0.000439	0.00075								7.48333	-0.012195	-0.000695	-0.000247	-0.001155
	7.5	0.001594	-0.000613	-0.000306	-0.009967								7.5	0.000141	-4.9e-05	-0.000484	0.000322								7.5	-0.005893	-0.001048	-0.000914	-0.000984
	7.51667	0.000997	-0.000207	-0.000408	-0.00914								7.51667	0.000267	-0.000139	-0.0004	-0.000251								7.51667	0.002196	-0.000964	-0.001308	-0.000566
	7.53333	0.00033	-0.000522	-0.000419	-0.007873								7.53333	-1.7e-05	-0.000299	-0.000836	-0.001494								7.53333	0.006274	-0.00101	-0.001433	-0.000258
	7.55	-0.000397	-0.000976	-0.000261	-0.006836								7.55	-0.000421	-0.00037	-0.001082	-0.001558								7.55	0.008082	-0.001136	-0.001207	-0.000171
	7.56667	-0.000744	-0.00112	-0.000202	-0.006208								7.56667	-0.000305	-0.00033	-0.001138	-0.000801								7.56667	0.010251	-0.001281	-0.000722	-0.000213
	7.58333	-0.000931	-0.000305	-0.000114	-0.005601								7.58333	0.000321	-0.000341	-0.001074	-0.000704								7.58333	0.011429	-0.001087	-0.000596	-0.000355
	7.6	-0.000743	0.000327	-4.6e-05	-0.004884								7.6	0.001169	-0.000411	-0.001333	-0.000834								7.6	0.012527	-0.001016	-0.000748	-0.00045
	7.61667	-0.000501	0.000616	-8.8e-05	-0.004076								7.61667	0.001919	-0.00027	-0.001594	-0.000951								7.61667	0.013644	-0.000797	-0.000587	-0.000658
	7.63333	-1.9e-05	0.000765	-7e-05	-0.003169								7.63333	0.002298	9.1e-05	-0.001624	-0.001027								7.63333	0.01305	-0.000748	-0.000167	-0.000936
	7.65	0.000453	0.001034	-0.000102	-0.002781								7.65	0.002378	0.000242	-0.001705	-0.001164								7.65	0.009607	-0.00082	-0.000376	-0.001245
	7.66667	0.001115	0.001073	0.000196	-0.003074								7.66667	0.002098	0.000263	-0.001766	-0.00139								7.66667	0.005993	-0.000971	-0.000966	-0.001293
	7.68333	0.001306	0.000872	0.000185	-0.003526								7.68333	0.001568	0.000304	-0.001817	-0.001906								7.68333	0.00252	-0.001162	-0.001495	-0.001241
	7.7	0.001533	0.000559	1.2e-05	-0.004078								7.7	0.000872	0.000266	-0.00149	-0.00255								7.7	0.004116	-0.001317	-0.002332	-0.001032
	7.71667	0.001794	0.000504	-9e-05	-0.00489								7.71667	0.000368	0.000199	-0.001047	-0.00305								7.71667	0.00532	-0.001364	-0.002785	-0.000527
	7.73333	0.002215	0.00025	2.8e-05	-0.005582								7.73333	-0.000375	9.2e-05	-0.000743	-0.00321								7.73333	0.007374	-0.001191	-0.002658	-0.000301
	7.75	0.002286	0.000345	0.000115	-0.005964								7.75	-0.001319	-1.5e-05	-0.00038	-0.003081								7.75	0.007328	-0.001358	-0.001912	-0.000325
	7.76667	0.001977	0.000191	0.000233	-0.006046								7.76667	-0.002133	-1.2e-05	-5.6e-05	-0.002611								7.76667	0.000982	-0.001585	-0.001065	-0.00051
	7.78333	0.001768	-0.000134	0.0003	-0.005908								7.78333	-0.003106	-8e-06	0.000188	-0.002221								7.78333	-0.001563	-0.001622	0.000151	-0.000654
	7.8	0.001753	-0.000429	0.000268	-0.00589								7.8	-0.004135	-6.4e-05	0.000148	-0.002198								7.8	-0.001153	-0.001542	0.001542	-0.000822
	7.81667	0.001953	-0.000765	0.000315	-0.005991								7.81667	-0.00515	-3.7e-05	6.6e-05	-0.00223								7.81667	0.000804	-0.001325	0.002666	-0.001142
	7.83333	0.002572	-0.00075	0.000452	-0.006233								7.83333	-0.005764	0.000179	-0.000176	-0.002343								7.83333	0.00344	-0.001238	0.003371	-0.001703
	7.85	0.002482	-0.000736	0.000559	-0.006364								7.85	-0.006129	0.000355	-0.000419	-0.002355								7.85	0.003647	-0.00105	0.003335	-0.002023
	7.86667	0.002672	-0.000991	0.000607	-0.006756								7.86667	-0.005983	0.000622	-0.000701	-0.002108								7.86667	0.003743	-0.001023	0.003259	-0.002144
	7.88333	0.003211	-0.001477	0.000624	-0.007407								7.88333	-0.005358	0.000748	-0.000693	-0.00191								7.88333	0.00336	-0.001016	0.003743	-0.002115
	7.9	0.003565	-0.001442	0.000661	-0.007779								7.9	-0.003746	0.000726	-0.000668	-0.001807								7.9	0.002599	-0.001061	0.005682	-0.002088
	7.91667	0.003702	-0.001606	0.000477	-0.00849								7.91667	-0.001469	0.000656	-0.000746	-0.001247								7.91667	0.00255	-0.001129	0.004796	-0.001855
	7.93333	0.003499	-0.001739	0.000234	-0.009011								7.93333	0.000859	0.000696	-0.000974	-0.000638								7.93333	0.001761	-0.001096	0.003749	-0.001441
	7.95	0.003226	-0.001323	0.00011	-0.009622								7.95	0.003016	0.000496	-0.001392	-0.000319								7.95	0.001123	-0.000894	0.005762	-0.000908
	7.96667	0.002913	-0.000737	3.7e-05	-0.010043								7.96667	0.004274	0.000105	-0.00161	-0.000229								7.96667	0.001284	-0.000622	0.008385	-0.000414
	7.98333	0.00215	-0.000381	-0.000197	-0.010115								7.98333	0.006261	-0.000125	-0.000808	-0.00014								7.98333	0.001796	-0.000199	0.008419	-1.1e-05
	8	0.001209	-0.000141	-0.000441	-0.009505								8	0.008967	-0.000213	-1.9e-05	0.000118								8	0.001595	0.000151	0.005916	0.00026
	8.01667	0.000581	0.000342	-0.000585	-0.008506								8.01667	0.01215	-0.00039	4.8e-05	0.000855								8.01667	0.001652	0.000279	0.005537	0.000397
	8.03333	0.000422	0.002615	-0.000369	-0.007427								8.03333	0.015904	-0.000527	7.5e-05	0.001221								8.03333	0.00173	0.000417	0.005849	0.000205
	8.05	0.000384	0.003598	-0.000124	-0.006138								8.05	0.021587	-0.000524	-6.8e-05	0.001348								8.05	0.001497	0.000665	0.00484	-0.000117
	8.06667	0.000436	0.004052	-0.000208	-0.004928								8.06667	0.0272	-0.00035	-0.000121	0.001345								8.06667	0.002135	0.000733	0.002482	-1.9e-05
	8.08333	0.000397	0.003665	-0.000282	-0.004159								8.08333	0.027104	-0.000137	-0.000564	0.001252								8.08333	0.002352	0.000992	0.000463	1.9e-05
	8.1	0.00039	0.003064	-0.000177	-0.00354								8.1	0.022845	2.7e-05	-0.000838	0.00139								8.1	0.002012	0.001178	-0.000843	0.000194
	8.11667	0.000332	0.003049	-0.000233	-0.00325								8.11667	0.018296	6.3e-05	-0.000915	0.00151								8.11667	0.002275	0.001263	-0.001027	0.000527
	8.13333	0.000225	0.003233	-0.000428	-0.00301								8.13333	0.019746	0.000109	-0.000802	0.00165								8.13333	0.003358	0.001358	-0.002021	0.000819
	8.15	0.000147	0.002798	-0.000594	-0.002741								8.15	0.021097	-4.4e-05	-0.000379	0.00173								8.15	0.005761	0.001543	-0.003034	0.001322
	8.16667	-0.00017	0.002603	-0.000769	-0.002691								8.16667	0.016837	-0.000218	0.000294	0.00202								8.16667	0.001344	0.002128	-0.004108	0.001825
	8.18333	-0.000467	0.002178	-0.000855	-0.002411								8.18333	0.011428	-0.000472	0.001187	0.002009								8.18333	-0.023963	0.002452	-0.004472	0.002067
	8.2	-0.000906	0.001787	-0.000811	-0.002111								8.2	0.007315	-0.000805	0.001629	0.001973								8.2	-0.032852	0.002336	-0.004025	0.001967
	8.21667	-0.001627	0.001381	-0.000737	-0.001551								8.21667	0.00503	-0.000846	0.00132	0.00202								8.21667	-0.033314	0.002068	-0.003457	0.001895
	8.23333	-0.002217	0.000935	-0.000444	-0.000951								8.23333	0.003344	-0.000777	0.00097	0.001927								8.23333	-0.031166	0.00171	-0.00372	0.001863
	8.25	-0.002357	0.000369	-0.000161	-0.000211								8.25	0.001359	-0.000428	0.000911	0.001864								8.25	-0.023977	0.001733	-0.003563	0.001801
	8.26667	-0.002717	-0.000167	3.2e-05	0.000409								8.26667	-0.001777	-0.000259	0.000651	0.001641								8.26667	-0.012469	0.001455	-0.004115	0.001529
	8.28333	-0.002998	-0.000493	4.5e-05	0.001049								8.28333	-0.005172	5e-05	0.000412	0.001568								8.28333	-0.003401	0.001127	-0.004768	0.000996
	8.3	-0.003241	-0.000738	-5.2e-05	0.001549								8.3	-0.008564	0.000301	0.000372	0.001519								8.3	0.005355	0.000608	-0.004541	0.000522
	8.31667	-0.003308	-0.000831	-0.00011	0.00176								8.31667	-0.011361	0.000414	0.000121	0.001565								8.31667	0.009638	0.000588	-0.003864	0.000215
	8.33333	-0.003134	-0.001215	2.2e-05	0.00151								8.33333	-0.013168	0.000477	-0.00014	0.001742								8.33333	0.008701	0.000127	-0.003138	1.8e-05
	8.35	-0.003101	-0.001428	0.000244	0.000801								8.35	-0.014205	0.000539	9.9e-05	0.001688								8.35	0.002994	5.7e-05	-0.002261	-0.000199
	8.36667	-0.003717	-0.001772	0.000116	0.000151								8.36667	-0.014692	0.000772	0.000178	0.001604								8.36667	-0.000883	-3.3e-05	-0.001685	-4.6e-05
	8.38333	-0.004374	-0.002335	4.8e-05	-4.9e-05								8.38333	-0.015169	0.000565	0.000487	0.00153								8.38333	-0.00319	-0.000294	-0.001259	-7.3e-05
	8.4	-0.004714	-0.00252	2e-05	0.000112								8.4	-0.015284	0.0005	0.000775	0.001441								8.4	-0.001577	-0.000835	-0.001323	-0.000232
	8.41667	-0.005139	-0.002916	0.000201	0.000873								8.41667	-0.015276	0.000747	0.000463	0.001117								8.41667	0.003975	-0.001448	-0.000118	-0.000783
	8.43333	-0.005174	-0.002963	0.000322	0.001464								8.43333	-0.016349	0.001354	5.1e-05	0.000963								8.43333	0.009197	-0.001821	0.001967	-0.001275
	8.45	-0.004299	-0.002799	4.3e-05	0.001524								8.45	-0.017942	0.001791	0.000979	0.000608								8.45	0.00951	-0.001895	0.002652	-0.001336
	8.46667	-0.003973	-0.004195	-0.000766	0.000835								8.46667	-0.018224	0.001549	0.001317	-8.6e-05								8.46667	0.007702	-0.001618	0.003147	-0.001898
	8.48333	-0.003238	-0.006932	-0.001195	-0.001054								8.48333	-0.016997	0.000866	0.000315	-2e-05								8.48333	0.005714	-0.002221	0.002152	-0.002309
	8.5	-0.002147	-0.00842	-0.000535	-0.004973								8.5	-0.012798	-5.5e-05	-0.001307	0.00042								8.5	0.003528	-0.001085	0.002446	-0.002093
	8.51667	-0.0023	-0.006721	0.000866	-0.007552								8.51667	-0.006818	0.001646	-0.00208	-0.001396								8.51667	0.000342	-0.001351	0.00197	-0.003429
	8.53333	-0.010463	-0.007162	0.000616	-0.008061								8.53333	-0.004318	0.001997	-0.005012	-0.005512								8.53333	-0.006083	-0.001886	0.003193	-0.003385
	8.55	-0.020256	-0.001392	-0.001504	-0.00321								8.55	0.003283	0.001338	-0.006955	-0.012187								8.55	-0.013149	-0.009062	0.007826	-0.001211
	8.56667	-0.028059	0.013167	-0.002154	0.008922								8.56667	0.010973	0.006309	0.002952	-0.016283								8.56667	-0.013585	-0.012848	0.01319	0.012382
	8.58333	-0.032713	0.037966	-0.002104	0.022543								8.58333	0.016643	0.01998	0.017409	-0.012029								8.58333	-0.01301	-0.000184	0.024283	0.032586
	8.6	-0.022429	0.074354	-0.002205	0.038864								8.6	0.021215	0.036382	0.039727	0.005439								8.6	-0.012134	0.015749	0.039336	0.053518
	8.61667	0.00175	0.116619	-0.002085	0.046255								8.61667	0.024588	0.058476	0.069103	0.028481								8.61667	0.001574	0.040591	0.056308	0.060268
	8.63333	0.017949	0.154765	-0.001216	0.046097								8.63333	0.026661	0.078959	0.08819	0.053862								8.63333	0.017542	0.058373	0.07267	0.057907
	8.65	0.022148	0.17579	1.3e-05	0.044438								8.65	0.027364	0.099363	0.093617	0.070084								8.65	0.02681	0.068854	0.078151	0.055677
	8.66667	0.018457	0.186496	0.001522	0.04041								8.66667	0.026977	0.107166	0.090293	0.080335								8.66667	0.033288	0.074516	0.074453	0.054536
	8.68333	0.014156	0.181731	0.001621	0.035881								8.68333	0.027501	0.11046	0.08487	0.087377								8.68333	0.034156	0.079008	0.071105	0.052405
	8.7	0.014161	0.167375	0.00232	0.031413								8.7	0.027445	0.111264	0.075187	0.088881								8.7	0.034627	0.082768	0.060046	0.049373
	8.71667	0.014373	0.147078	0.003339	0.029314								8.71667	0.027291	0.103329	0.062783	0.086929								8.71667	0.03473	0.083337	0.047446	0.045248
	8.73333	0.014125	0.12586	0.004417	0.026626								8.73333	0.026007	0.094183	0.054169	0.078716								8.73333	0.030903	0.083796	0.036156	0.041383
	8.75	0.014216	0.109363	0.006185	0.024057								8.75	0.024823	0.082038	0.047705	0.069204								8.75	0.025636	0.087915	0.028086	0.038468
	8.76667	0.013438	0.093895	0.008904	0.021519								8.76667	0.023988	0.070133	0.043532	0.062931								8.76667	0.020259	0.083995	0.021027	0.035563
	8.78333	0.01244	0.077417	0.011582	0.01958								8.78333	0.023054	0.057318	0.040568	0.059569								8.78333	0.017622	0.080084	0.016907	0.032378
	8.8	0.011668	0.062479	0.01516	0.017602								8.8	0.021241	0.047192	0.036674	0.053418								8.8	0.004189	0.070562	0.013926	0.029552
	8.81667	0.010753	0.055209	0.020288	0.016434								8.81667	0.01944	0.040847	0.0331	0.03854								8.81667	-0.026482	0.065939	0.010834	0.026612
	8.83333	0.009818	0.048618	0.023906	0.015145								8.83333	0.018088	0.035332	0.029366	0.027422								8.83333	-0.032362	0.056085	0.007612	0.024333
	8.85	0.009503	0.038558	0.029693	0.013847								8.85	0.017426	0.031136	0.026152	0.018355								8.85	-0.019902	0.048732	0.005201	0.022534
	8.86667	0.009477	0.034768	0.030921	0.012639								8.86667	0.015995	0.026611	0.023478	0.013777								8.86667	-0.007183	0.045219	0.004089	0.020305
	8.88333	0.009962	0.031208	0.031279	0.011531								8.88333	0.013903	0.022636	0.021324	0.010799								8.88333	0.000177	0.040146	0.001647	0.017686
	8.9	0.009564	0.025497	0.031696	0.010692								8.9	0.011193	0.02063	0.01938	0.008282								8.9	0.000651	0.038201	0.000345	0.015115
	8.91667	0.009103	0.019905	0.030833	0.009994								8.91667	0.009923	0.019643	0.018416	0.005028								8.91667	0.000809	0.029186	-0.000859	0.012472
	8.93333	0.008691	0.017113	0.030521	0.009456								8.93333	0.008784	0.017856	0.017702	0.002063								8.93333	0.001167	0.02581	-0.002203	0.010089
	8.95	0.0083	0.015771	0.030048	0.008787								8.95	0.007075	0.01619	0.016388	-0.000881								8.95	0.001175	0.025905	-0.001946	0.008085
	8.96667	0.007818	0.01451	0.029415	0.008839								8.96667	0.005556	0.014643	0.014824	-0.003246								8.96667	0.004193	0.023519	-0.00214	0.006302
	8.98333	0.007597	0.013808	0.026372	0.008791								8.98333	0.004447	0.012546	0.01335	-0.00514								8.98333	0.00875	0.020004	-0.002314	0.005039
	9	0.007373	0.012305	0.021529	0.008323								9	0.004018	0.011018	0.011886	-0.006424								9	0.010983	0.017237	-0.002789	0.004154
	9.01667	0.007215	0.011062	0.017615	0.007994								9.01667	0.004141	0.009969	0.010702	-0.007017								9.01667	0.012281	0.01501	-0.003144	0.003547
	9.03333	0.007118	0.009939	0.013092	0.007906								9.03333	0.004505	0.00873	0.009818	-0.007149								9.03333	0.012058	0.013642	-0.00383	0.00302
	9.05	0.007331	0.008956	0.009868	0.007998								9.05	0.004488	0.0079	0.008864	-0.007582								9.05	0.011826	0.012704	-0.004236	0.002602
	9.06667	0.007474	0.006212	0.006835	0.008419								9.06667	0.004041	0.007331	0.00815	-0.008525								9.06667	0.011323	0.011447	-0.004082	0.002495
	9.08333	0.007546	0.003129	0.004392	0.007871								9.08333	0.003254	0.006611	0.007676	-0.009667								9.08333	0.011631	0.010179	-0.003577	0.002518
	9.1	0.007537	0.002346	0.002118	0.007513								9.1	0.002158	0.00591	0.007092	-0.00883								9.1	0.011834	0.00916	-0.002384	0.002609
	9.11667	0.007524	0.001832	0.000724	0.007384								9.11667	0.001453	0.005157	0.006149	-0.008441								9.11667	0.011473	0.007901	-0.000742	0.002658
	9.13333	0.007621	0.001868	-0.00119	0.007306								9.13333	0.001408	0.004673	0.005215	-0.007663								9.13333	0.011072	0.007171	0.0005	0.002447
	9.15	0.007689	0.001365	-0.002264	0.007147								9.15	0.001313	0.00424	0.004331	-0.007505								9.15	0.01106	0.006461	0.001262	0.001936
	9.16667	0.007446	0.000811	-0.002968	0.006599								9.16667	0.001198	0.003776	0.003497	-0.007057								9.16667	0.012309	0.005871	0.001714	0.001585
	9.18333	0.007244	0.000177	-0.003431	0.006021								9.18333	0.000844	0.003183	0.002893	-0.006299								9.18333	0.014858	0.005502	0.001436	0.001254
	9.2	0.007149	-0.000547	-0.003575	0.005692								9.2	0.00012	0.002757	0.00187	-0.006101								9.2	0.014183	0.004881	0.000967	0.001211
	9.21667	0.006922	-0.001041	-0.00397	0.005574								9.21667	-0.000723	0.002349	0.000546	-0.005404								9.21667	0.012814	0.004179	0.000587	0.001256
	9.23333	0.006704	-0.000914	-0.004724	0.005405								9.23333	-0.001456	0.00196	-0.000657	-0.004077								9.23333	0.012026	0.003738	0.000276	0.001541
	9.25	0.006077	-0.000718	-0.004878	0.005386								9.25	-0.002039	0.001631	-0.00194	-0.003219								9.25	0.010867	0.003276	8.6e-05	0.001796
	9.26667	0.005859	-0.000682	-0.005032	0.005708								9.26667	-0.001972	0.001422	-0.003054	-0.002472								9.26667	0.009218	0.002874	0.000116	0.002012
	9.28333	0.005552	-0.001005	-0.005147	0.005689								9.28333	-0.001685	0.001474	-0.002967	-0.001904								9.28333	0.00762	0.002873	-0.000115	0.002177
	9.3	0.005233	-0.001229	-0.005281	0.00579								9.3	-0.000447	0.001412	-0.00223	-0.001608								9.3	0.006778	0.00273	-0.000376	0.00238
	9.31667	0.004771	-0.001742	-0.005076	0.006802								9.31667	0.001892	0.001267	-0.000883	-0.002152								9.31667	0.004534	0.002547	-6.9e-05	0.002512
	9.33333	0.00413	-0.001715	-0.0046	0.007903								9.33333	0.002641	0.001311	-0.000216	-0.002837								9.33333	-0.000311	0.002393	0.000458	0.002513
	9.35	0.003528	-0.001628	-0.004245	0.008714								9.35	0.00326	0.001386	0.000151	-0.004131								9.35	-0.004005	0.002329	0.000606	0.002515
	9.36667	0.002876	-0.001561	-0.003999	0.009535								9.36667	0.004419	0.001021	0.000458	-0.004876								9.36667	-0.00649	0.002096	0.001033	0.002546
	9.38333	0.002415	-0.001404	-0.003444	0.010166								9.38333	0.005738	0.000915	8.5e-05	-0.0052								9.38333	-0.005134	0.001972	0.0015	0.002548
	9.4	0.002302	-0.000897	-0.002928	0.010627								9.4	0.006518	0.001117	-0.000167	-0.005536								9.4	-0.00397	0.001868	0.001726	0.002218
	9.41667	0.002356	-0.000759	-0.002433	0.011308								9.41667	0.005579	0.001003	0.00052	-0.006234								9.41667	-0.002689	0.001773	0.001331	0.001706
	9.43333	0.002351	-0.00082	-0.001928	0.012099								9.43333	0.005549	0.00092	0.000788	-0.007272								9.43333	-0.001307	0.001767	0.000996	0.001394
	9.45	0.002185	-0.000482	-0.001442	0.01225								9.45	0.00642	0.000857	0.001766	-0.00799								9.45	0.000244	0.002042	0.00094	0.001172
	9.46667	0.0018	-3.4e-05	-0.000827	0.012501								9.46667	0.006381	0.000473	0.003064	-0.008268								9.46667	0.003806	0.002267	0.000915	0.00082
	9.48333	0.001455	-0.000166	-0.000242	0.010991								9.48333	0.006171	-0.00024	0.003752	-0.008666								9.48333	0.005657	0.002381	0.000299	0.000488
	9.5	0.001458	-0.000187	0.000163	0.008412								9.5	0.006353	-0.000387	0.00416	-0.008605								9.5	0.004628	0.002446	4.3e-05	0.000124
	9.51667	0.001609	2.3e-05	0.000229	0.007092								9.51667	0.007285	-0.00028	0.004368	-0.008848								9.51667	-0.001022	0.002579	0.000205	-0.000141
	9.53333	0.002011	0.000104	0.000394	0.007173								9.53333	0.008017	-0.000272	0.003957	-0.00875								9.53333	-0.004902	0.002872	-2.4e-05	-0.000397
	9.55	0.002382	0.000264	0.000589	0.006533								9.55	0.009269	-0.000215	0.003346	-0.007833								9.55	-0.006093	0.003115	-0.000222	-0.000512
	9.56667	0.002634	0.000324	0.000564	0.006774								9.56667	0.010451	-0.000297	0.003124	-0.006545								9.56667	-0.005803	0.003088	-4e-05	-0.000948
	9.58333	0.002885	0.000454	0.000409	0.005294								9.58333	0.011584	-0.00048	0.002583	-0.005507								9.58333	-0.006443	0.003131	0.000212	-0.001203
	9.6	0.003035	-5e-06	0.000315	0.001924								9.6	0.012116	-0.000686	0.001862	-0.004562								9.6	-0.006393	0.003083	0.000422	-0.00122
	9.61667	0.003094	-0.000482	0.00032	-0.002226								9.61667	0.01185	-0.000759	0.000992	-0.003741								9.61667	-0.007821	0.002935	0.000361	-0.001319
	9.63333	0.002803	-0.00075	0.000355	-0.006466								9.63333	0.010784	-0.000702	0.000101	-0.002919								9.63333	-0.00586	0.002656	0.000249	-0.001587
	9.65	0.002601	-0.000397	0.00029	-0.010306								9.65	0.009517	-0.000425	-0.000379	-0.001867								9.65	0.000371	0.002488	-0.000333	-0.001926
	9.66667	0.00248	-9.5e-05	0.000145	-0.008046								9.66667	0.008851	-0.000267	-0.00077	-0.000576								9.66667	0.008652	0.002469	-0.000734	-0.002195
	9.68333	0.002239	-0.000292	-8e-05	0.010274								9.68333	0.008595	-7e-05	-0.00113	0.000466								9.68333	0.010383	0.002411	-0.000196	-0.002514
	9.7	0.001956	-0.000208	-0.000355	0.020954								9.7	0.008399	-7.7e-05	-0.00091	0.001825								9.7	0.008227	0.002462	-0.000259	-0.002684
	9.71667	0.001733	0.000197	-0.000689	0.025803								9.71667	0.008404	-0.000211	-0.000809	0.003339								9.71667	0.003384	0.002352	-0.000514	-0.002596
	9.73333	0.001449	0.000203	-0.001004	0.028863								9.73333	0.008469	-0.000184	-0.001028	0.004254								9.73333	0.002282	0.002152	-0.00026	-0.001798
	9.75	0.001196	0.000208	-0.001209	0.028792								9.75	0.008353	-0.000167	-0.001247	0.004448								9.75	0.002809	0.001892	-0.000795	-0.0005
	9.76667	0.001932	-5.6e-05	-0.001254	0.028212								9.76667	0.008178	-0.0002	-0.001377	0.004713								9.76667	0.004847	0.001602	-0.001321	0.001018
	9.78333	0.002469	0.00021	-0.000978	0.028411								9.78333	0.008013	-0.000134	-0.001726	0.005727								9.78333	0.007824	0.001282	-0.001816	0.002626
	9.8	0.003065	0.000557	-0.001133	0.02767								9.8	0.007478	-0.000141	-0.002104	0.006498								9.8	0.013045	0.000922	-0.002973	0.004073
	9.81667	0.003439	0.000556	-0.001228	0.024749								9.81667	0.006674	-0.000184	-0.002552	0.005814								9.81667	0.012932	0.000721	-0.003463	0.005378
	9.83333	0.003244	0.000855	-0.000943	0.021528								9.83333	0.00551	-0.000258	-0.00256	0.00529								9.83333	0.011668	0.00049	-0.003522	0.006913
	9.85	0.002899	0.001095	-0.000757	0.021166								9.85	0.004556	-7.1e-05	-0.002108	0.004476								9.85	0.010024	0.000558	-0.003372	0.008468
	9.86667	0.002644	0.000974	-0.000602	0.019905								9.86667	0.003932	-9.4e-05	-0.001936	0.004372								9.86667	0.006441	0.000527	-0.003001	0.010413
	9.88333	0.002199	0.000824	-0.000406	0.017284								9.88333	0.003248	-0.000108	-0.002014	0.003848								9.88333	0.005287	0.000176	-0.001781	0.013298
	9.9	0.001853	0.000265	-0.000181	0.014603								9.9	0.002785	-4.5e-05	-0.002041	0.00291								9.9	0.000115	0.000164	-0.000802	0.016172
	9.91667	0.001737	-4.2e-05	0.000315	0.012111								9.91667	0.002242	-0.000138	-0.001988	0.001896								9.91667	0.001027	0.000202	-0.001365	0.017134
	9.93333	0.00194	-0.000129	0.00051	0.006809								9.93333	0.001769	-0.000151	-0.001894	0.001272								9.93333	0.002569	4.9e-05	-0.001678	0.017036
	9.95	0.002204	-0.000436	0.000696	0.002507								9.95	0.001276	-0.000433	-0.001811	0.000628								9.95	0.003381	0.000117	-0.001061	0.016498
	9.96667	0.002727	-0.000513	0.000551	0.001585								9.96667	0.000833	-0.000716	-0.001327	-0.000186								9.96667	0.003593	0.000565	-0.001424	0.01634
	9.98333	0.003411	-0.00112	0.000527	-0.000207								9.98333	0.00048	-0.000989	-0.001163	-0.00118								9.98333	0.003245	0.000832	-0.001737	0.016532
	10	0.004184	-0.001846	0.000572	-0.002639								10	-0.000103	-0.000805	-0.001159	-0.002099								10	0.003276	0.000899	-0.000911	0.017423
	10.0167	0.005007	-0.00141	0.000638	-0.004592								10.0167	-0.000805	-0.000986	-0.000814	-0.002364								10.0167	0.003346	0.001036	-0.000586	0.018762
	10.0333	0.00541	-0.001244	0.000854	-0.005804								10.0333	-0.001407	-0.001117	-0.000549	-0.002399								10.0333	0.004097	0.000752	-0.00073	0.019851
	10.05	0.005253	-0.001548	0.00086	-0.007417								10.05	-0.00187	-0.001089	-0.000334	-0.002414								10.05	0.004787	0.000589	-7.5e-05	0.02044
	10.0667	0.004656	-0.001332	0.000566	-0.01003								10.0667	-0.002512	-0.001	0.000111	-0.001909								10.0667	0.004787	0.000285	0.00074	0.0203
	10.0833	0.003919	-0.000656	0.000372	-0.009792								10.0833	-0.003084	-0.000901	0.000317	-0.001904								10.0833	0.004888	-9.8e-05	0.000875	0.019689
	10.1	0.003332	-0.000368	0.000258	-0.009215								10.1	-0.003536	-0.000874	0.000513	-0.001783								10.1	0.005104	-9.2e-05	0.00074	0.018697
	10.1167	0.002885	-0.000578	0.000464	-0.009149								10.1167	-0.004217	-0.000641	0.0005	-0.00152								10.1167	0.006053	-0.000237	0.000846	0.017613
	10.1333	0.002538	-0.000328	0.00053	-0.008752								10.1333	-0.004589	-0.000788	0.000257	-0.001277								10.1333	0.006372	-0.000171	0.001381	0.01642
	10.15	0.002151	0.000293	0.000447	-0.008026								10.15	-0.00479	-0.000505	1.3e-05	-0.001203								10.15	0.005791	-0.000296	0.001867	0.015466
	10.1667	0.002183	0.000943	0.000303	-0.007469								10.1667	-0.005112	-0.000151	0.00014	-0.00068								10.1667	0.00604	-0.00057	0.001792	0.014872
	10.1833	0.002516	0.001063	0.000189	-0.006693								10.1833	-0.005643	2e-06	-3e-06	8.4e-05								10.1833	0.005229	-0.000585	0.001067	0.014259
	10.2	0.003079	0.000936	-0.000224	-0.005997								10.2	-0.006295	5.4e-05	0.000265	0.000724								10.2	0.003889	-0.00061	-0.000116	0.013344
	10.2167	0.004342	0.000944	-0.000658	-0.005941								10.2167	-0.006986	0.000166	0.000834	0.000787								10.2167	0.001864	-0.000775	-0.000599	0.012438
	10.2333	0.005186	0.000761	-0.000731	-0.005416								10.2333	-0.007877	0.000468	0.001273	0.00041								10.2333	0.000118	-0.00107	-0.001442	0.011652
	10.25	0.005389	0.000738	-0.000634	-0.00427								10.25	-0.008578	0.000789	0.001852	-0.000476								10.25	0.000563	-0.001126	-0.001824	0.010996
	10.2667	0.005462	0.001026	-0.000507	-0.002654								10.2667	-0.009069	0.001041	0.002551	-0.000803								10.2667	0.001767	-0.001121	-0.001197	0.01036
	10.2833	0.005355	0.000923	-0.000501	-0.001099								10.2833	-0.00929	0.001303	0.002679	-0.00083								10.2833	-0.040088	-0.000817	-0.000719	0.009753
	10.3	0.005059	0.000853	-0.000524	0.000416								10.3	-0.00953	0.001476	0.002969	-0.00069								10.3	-0.087328	-0.000802	-0.001	0.009246
	10.3167	0.004713	0.000609	-0.000376	0.001831								10.3167	-0.010061	0.00161	0.002889	-0.000445								10.3167	-0.07445	-0.000898	-0.001139	0.008708
	10.3333	0.005557	0.000335	-0.000269	0.002866								10.3333	-0.010432	0.001384	0.002349	-0.00028								10.3333	-0.041873	-0.000924	-0.000288	0.007929
	10.35	0.005881	0.000391	-2.2e-05	0.00344								10.35	-0.010552	0.001378	0.001309	-0.000555								10.35	-0.015796	-0.00085	0.000563	0.00663
	10.3667	0.004835	0.000377	0.000126	0.003385								10.3667	-0.010943	0.001312	-3e-05	-0.00106								10.3667	0.000282	-0.000706	0.001074	0.005561
	10.3833	0.004289	0.000382	0.000293	0.00371								10.3833	-0.011603	0.001297	-0.00108	-0.002066								10.3833	0.006379	-0.000382	0.001385	0.004153
	10.4	0.004364	0.000281	0.000491	0.004204								10.4	-0.012114	0.001142	-0.00162	-0.002943								10.4	0.004805	-6.8e-05	0.001779	0.002213
	10.4167	0.004379	0.000555	0.000379	0.003767								10.4167	-0.012324	0.000801	-0.00145	-0.003854								10.4167	0.004491	-7.4e-05	0.002895	0.000532
	10.4333	0.004375	0.000629	0.000247	0.003271								10.4333	-0.012394	0.00063	-0.001421	-0.004416								10.4333	0.004368	-0.0001	0.004182	-0.000759
	10.45	0.00454	0.000593	2.5e-05	0.003044								10.45	-0.012375	0.000428	-0.001931	-0.003667								10.45	0.006164	5.3e-05	0.005629	-0.00176
	10.4667	0.004716	0.000687	-1.7e-05	0.003368								10.4667	-0.012195	0.000227	-0.001611	-0.003188								10.4667	0.008141	0.000317	0.006326	-0.002311
	10.4833	0.004781	0.00062	-8.8e-05	0.003282								10.4833	-0.012145	0.000115	-0.001071	-0.00353								10.4833	0.013127	0.000291	0.007103	-0.002832
	10.5	0.004697	0.000197	-1e-05	0.003135								10.5	-0.011816	6.5e-05	-0.000473	-0.003471								10.5	0.013057	0.000195	0.005882	-0.004134
	10.5167	0.004795	-0.000253	-1e-06	0.003277								10.5167	-0.011156	0.000118	-0.000505	-0.003154								10.5167	0.011764	4e-05	0.004745	-0.004548
	10.5333	0.004292	-0.000763	-7.2e-05	0.003179								10.5333	-0.010536	8.1e-05	-0.001357	-0.002557								10.5333	0.009711	0.000124	0.004608	-0.004571
	10.55	0.00357	-0.001072	-0.000162	0.003012								10.55	-0.009856	-5.7e-05	-0.00201	-0.001749								10.55	0.007309	0.000178	0.005371	-0.004424
	10.5667	0.003027	-0.001102	-0.000103	0.002814								10.5667	-0.009206	6e-06	-0.001672	-0.000662								10.5667	0.004596	3.3e-05	0.006735	-0.004458
	10.5833	0.002564	-0.001191	6.6e-05	0.002366								10.5833	-0.008447	-0.000251	-0.001375	0.000516								10.5833	-0.001276	0.000207	0.007318	-0.004491
	10.6	0.002203	-0.001259	0.000226	0.001318								10.6	-0.007787	-0.000547	-0.001208	0.001455								10.6	-0.003344	0.000432	0.005783	-0.005585
	10.6167	0.001903	-0.001203	0.000206	6.9e-05								10.6167	-0.007247	-0.000661	-0.001013	0.002019								10.6167	-0.004409	0.000617	0.002711	-0.005361
	10.6333	0.001772	-0.000828	6.7e-05	-0.001311								10.6333	-0.006737	-0.000705	-0.000568	0.002353								10.6333	-0.005134	0.000742	0.001309	-0.004216
	10.65	0.001742	-0.000712	-0.000133	-0.00241								10.65	-0.005927	-0.000809	-0.000184	0.002557								10.65	-0.00181	0.000718	0.001687	-0.003411
	10.6667	0.001722	-0.001116	-0.000263	-0.002719								10.6667	-0.005178	-0.000833	0.000331	0.00298								10.6667	0.002545	-0.000127	0.002175	-0.003177
	10.6833	0.001662	-0.001491	-0.000392	-0.002579								10.6833	-0.004368	-0.000786	0.000756	0.003534								10.6833	0.001979	0.000268	0.002293	-0.002822
	10.7	0.001583	-0.001663	-0.000531	-0.002099								10.7	-0.003128	-0.000869	0.00091	0.004613								10.7	0.000611	0.002964	0.001391	-0.002038
	10.7167	0.001515	-0.001141	-0.000509	-0.00169								10.7167	-0.001819	-0.000959	0.000922	0.00523								10.7167	0.000628	0.002841	-0.00067	-0.000875
	10.7333	0.001288	-0.0005	-0.000598	-0.001632								10.7333	-0.000729	-0.000769	0.000884	0.005418								10.7333	-0.000145	0.002738	-0.001861	0.000428
	10.75	0.000941	0.000132	-0.000596	-0.001583								10.75	-0.000219	-0.000669	0.000636	0.004365								10.75	0.000582	0.001905	-0.003392	0.001731
	10.7667	0.000833	0.000134	-0.000264	-0.001625								10.7667	-4e-05	-0.00017	0.000458	0.004372								10.7667	0.002388	-9e-06	-0.004993	0.002684
	10.7833	0.000826	0.000335	-4.2e-05	-0.002566								10.7833	-4e-05	0.0002	0.00028	0.00505								10.7833	0.007835	-0.000322	-0.005504	0.003147
	10.8	0.000989	0.00069	4e-05	-0.003628								10.8	-0.000261	0.000292	-3.9e-05	0.005453								10.8	0.009371	-0.000265	-0.005106	0.00329
	10.8167	0.000744	0.00102	-2.6e-05	-0.004382								10.8167	-0.000311	0.000287	-0.000219	0.005307								10.8167	0.008434	-8.6e-05	-0.00474	0.003393
	10.8333	0.000199	0.001401	1.7e-05	-0.005076								10.8333	-0.000112	0.000452	-0.00028	0.004281								10.8333	0.007088	-0.000128	-0.004324	0.003425
	10.85	-7.5e-05	0.001822	0.000131	-0.00494								10.85	0.000217	0.000517	-0.000461	0.003265								10.85	0.003291	-0.00011	-0.003508	0.003278
	10.8667	-0.00063	0.001992	0.000324	-0.004644								10.8667	0.000476	0.000331	-0.000642	0.001749								10.8667	-0.000176	-0.000141	-0.004021	0.00337
	10.8833	-0.000955	0.001943	0.000248	-0.005158								10.8833	0.000646	0.000566	-0.000822	-0.000717								10.8833	-0.001552	-0.000543	-0.003165	0.003703
	10.9	-0.001009	0.001327	0.000132	-0.004883								10.9	0.000485	0.000954	-0.001014	-0.000818								10.9	-0.00063	-0.000504	-0.003091	0.003575
	10.9167	-0.001182	0.001048	0.000428	-0.003579								10.9167	0.000304	0.001135	-0.001168	-0.000508								10.9167	0.000362	-1.4e-05	-0.004479	0.003587
	10.9333	-0.000705	0.000839	0.000733	-0.003856								10.9333	-0.000368	0.001546	-0.001402	-0.001179								10.9333	0.000233	0.000226	-0.005578	0.00353
	10.95	-0.000698	0.00106	0.001009	-0.005242								10.95	-0.002999	0.001998	-0.000746	-0.00253								10.95	6.5e-05	0.000296	-0.005177	0.002192
	10.9667	-0.000101	0.000511	0.001435	-0.006159								10.9667	-0.00519	0.002499	3.1e-05	-0.00173								10.9667	0.000856	0.000136	-0.000745	0.000905
	10.9833	0.000237	-0.000518	0.00103	-0.003925								10.9833	-0.004251	0.001251	0.000827	-0.001031								10.9833	0.000698	0.000386	0.005346	-0.000143
	11	-0.001996	-0.003214	0.001667	0.000447								11	0.000707	0.001304	0.001392	-0.002497								11	-0.001442	0.000726	0.008475	-0.00188
	11.0167	-0.005427	-0.004994	0.001065	0.005139								11.0167	0.005536	-0.000508	0.001575	-0.004474								11.0167	0.000278	0.003787	0.007641	-0.003008
	11.0333	-0.010798	-0.002434	-0.000457	0.00295								11.0333	0.005894	-0.00249	0.002469	-0.005082								11.0333	-0.001142	-0.001331	0.009297	0.000214
	11.05	-0.025289	-0.001254	-0.00177	0.003711								11.05	0.007062	-0.002352	0.002202	-0.009209								11.05	-0.008032	-0.01171	0.017543	0.004447
	11.0667	-0.03559	0.003626	-0.002632	0.010383								11.0667	0.01205	0.000546	0.005826	-0.014106								11.0667	-0.009572	-0.014018	0.024619	0.010539
	11.0833	-0.037902	0.023416	-0.002674	0.015394								11.0833	0.017728	0.008934	0.018559	-0.010484								11.0833	-0.010942	-0.005047	0.032125	0.014002
	11.1	-0.036562	0.050139	-0.002475	0.023115								11.1	0.022026	0.019984	0.039132	-0.000998								11.1	-0.007402	0.007625	0.03837	0.015604
	11.1167	-0.021532	0.084136	-0.002234	0.026014								11.1167	0.024904	0.040197	0.067173	0.020786								11.1167	-0.002643	0.023588	0.043741	0.015427
	11.1333	-0.006452	0.118103	-0.002164	0.027484								11.1333	0.027081	0.064381	0.084965	0.04655								11.1333	0.001816	0.039001	0.049332	0.014989
	11.15	0.001699	0.141491	-0.001373	0.028404								11.15	0.028089	0.078474	0.093006	0.064034								11.15	0.010835	0.051444	0.048713	0.014551
	11.1667	0.004609	0.151728	-0.000213	0.028803								11.1667	0.028686	0.088298	0.092107	0.077378								11.1667	0.016074	0.055007	0.045944	0.014074
	11.1833	0.006009	0.150535	0.000887	0.028413								11.1833	0.028694	0.092922	0.084198	0.083532								11.1833	0.018073	0.05562	0.044425	0.013826
	11.2	0.0067	0.137724	0.001189	0.025822								11.2	0.028861	0.092447	0.074219	0.083109								11.2	0.016721	0.058034	0.042864	0.014189
	11.2167	0.007112	0.120886	0.001862	0.02311								11.2167	0.028978	0.091155	0.059849	0.081293								11.2167	0.01696	0.060759	0.03993	0.014261
	11.2333	0.008033	0.106208	0.002745	0.024059								11.2333	0.028834	0.083784	0.047258	0.076916								11.2333	0.016758	0.064813	0.037416	0.014264
	11.25	0.008715	0.097561	0.003778	0.022937								11.25	0.028091	0.074962	0.039238	0.07186								11.25	0.018296	0.065478	0.034773	0.013976
	11.2667	0.008586	0.085233	0.005381	0.021135								11.2667	0.027178	0.063051	0.032697	0.061513								11.2667	0.021604	0.064453	0.029419	0.013299
	11.2833	0.008308	0.067855	0.006985	0.019023								11.2833	0.026034	0.054219	0.029537	0.050416								11.2833	0.023103	0.061297	0.023875	0.012391
	11.3	0.00782	0.055608	0.009779	0.015992								11.3	0.024821	0.044239	0.026736	0.041592								11.3	0.016911	0.058312	0.01963	0.011354
	11.3167	0.008032	0.050454	0.012775	0.011419								11.3167	0.023186	0.035512	0.024835	0.030803								11.3167	0.008189	0.054679	0.014651	0.010096
	11.3333	0.008055	0.045659	0.016021	0.005847								11.3333	0.021282	0.031944	0.022413	0.023185								11.3333	0.005267	0.046145	0.009273	0.008649
	11.35	0.007908	0.042024	0.018927	0.001264								11.35	0.019028	0.026847	0.020781	0.015556								11.35	0.004835	0.040751	0.004725	0.007271
	11.3667	0.00771	0.037319	0.021573	-0.001038								11.3667	0.016584	0.023429	0.02013	0.011647								11.3667	0.004673	0.034117	0.002236	0.006314
	11.3833	0.007323	0.029295	0.024189	-0.001831								11.3833	0.01358	0.021462	0.018738	0.009728								11.3833	0.004331	0.031234	0.001678	0.005616
	11.4	0.006776	0.02609	0.025366	-0.001334								11.4	0.010675	0.019795	0.017096	0.009041								11.4	0.004299	0.02837	-0.000132	0.004999
	11.4167	0.005989	0.023396	0.025365	-0.000346								11.4167	0.00819	0.018051	0.015794	0.007908								11.4167	0.004167	0.025718	-0.003244	0.004311
	11.4333	0.005513	0.021222	0.026094	-0.000749								11.4333	0.005915	0.016107	0.014312	0.006195								11.4333	0.003946	0.023036	-0.006037	0.003734
	11.45	0.005296	0.020689	0.027123	-0.002392								11.45	0.003449	0.014493	0.0128	0.004682								11.45	0.005184	0.021634	-0.00798	0.003146
	11.4667	0.00531	0.019955	0.027312	-0.004105								11.4667	0.000234	0.013219	0.011468	0.003409								11.4667	-0.000138	0.020532	-0.007052	0.002309
	11.4833	0.005183	0.019091	0.026421	-0.005098								11.4833	-0.001811	0.011204	0.010256	0.002335								11.4833	-0.00981	0.01916	-0.004775	0.001822
	11.5	0.004927	0.018537	0.024491	-0.005641								11.5	-0.004127	0.009931	0.009023	0.001334								11.5	-0.012411	0.017318	-0.003639	0.001434
	11.5167	0.004681	0.017742	0.021664	-0.005493								11.5167	-0.005493	0.009459	0.007561	0.000165								11.5167	-0.020493	0.015788	-0.003066	0.001007
	11.5333	0.004295	0.017207	0.018576	-0.004966								11.5333	-0.006099	0.008697	0.006419	-0.001815								11.5333	-0.025424	0.014587	-0.001402	0.000489
	11.55	0.004039	0.016522	0.014909	-0.004249								11.55	-0.006745	0.007846	0.005457	-0.002704								11.55	-0.023365	0.013087	0.000681	0.000312
	11.5667	0.003803	0.015827	0.012151	-0.003002								11.5667	-0.007002	0.007154	0.004744	-0.002163								11.5667	-0.019156	0.011166	0.000794	0.000285
	11.5833	0.003757	0.015412	0.008413	-0.001314								11.5833	-0.006838	0.006592	0.004452	-0.001902								11.5833	-0.015297	0.009176	0.001238	0.000147
	11.6	0.004031	0.015026	0.005017	0.000763								11.6	-0.006385	0.005901	0.00426	-0.00661								11.6	-0.012268	0.007716	0.00201	-0.00012
	11.6167	0.004336	0.013118	0.002852	0.002601								11.6167	-0.005342	0.00513	0.003908	-0.021497								11.6167	-0.013418	0.006677	0.001859	-0.000458
	11.6333	0.00434	0.00851	0.000988	0.004129								11.6333	-0.00376	0.00461	0.003346	-0.040934								11.6333	-0.014169	0.006208	0.001769	-0.000575
	11.65	0.004385	0.006131	-2.6e-05	0.005157								11.65	-0.001597	0.00409	0.002475	-0.035031								11.65	-0.015079	0.00598	0.000908	-0.000272
	11.6667	0.004779	0.005103	-0.00044	0.006424								11.6667	0.000996	0.00366	0.002033	-0.023678								11.6667	-0.011699	0.005461	0.000548	0.00017
	11.6833	0.005173	0.004745	-0.001204	0.007452								11.6833	0.003878	0.00311	0.001521	-0.009715								11.6833	-0.005049	0.004952	0.000968	0.000543
	11.7	0.005658	0.004215	-0.002038	0.00792								11.7	0.00608	0.00284	0.00099	-0.001352								11.7	-0.005299	0.004664	0.001516	0.000666
	11.7167	0.005883	0.003852	-0.002538	0.007969								11.7167	0.008412	0.00262	0.000399	-0.002258								11.7167	-0.001058	0.003836	0.002212	0.000748
	11.7333	0.005997	0.003418	-0.003769	0.008138								11.7333	0.011183	0.002221	5.8e-05	-0.002645								11.7333	0.007434	0.003279	0.003028	0.001061
	11.75	0.006222	0.002945	-0.004619	0.008627								11.75	0.015324	0.002052	-0.000413	-0.001751								11.75	0.010025	0.002972	0.003464	0.001354
	11.7667	0.006397	0.002351	-0.0052	0.009156								11.7667	0.020255	0.002112	-0.000444	-0.002128								11.7667	0.009956	0.002875	0.0033	0.001466
	11.7833	0.006351	0.002248	-0.005451	0.010845								11.7833	0.026727	0.002043	-0.000334	-0.003684								11.7833	0.010147	0.002398	0.002746	0.001459
	11.8	0.005676	0.002033	-0.00532	0.012924								11.8	0.029178	0.001623	-1.5e-05	-0.004771								11.8	0.009289	0.001941	0.003061	0.001322
	11.8167	0.005091	0.001682	-0.004947	0.015084								11.8167	0.029698	0.001574	0.000586	-0.00539								11.8167	0.009122	0.001896	0.002474	0.001074
	11.8333	0.004625	0.001661	-0.004244	0.016765								11.8333	0.031348	0.001575	0.001047	-0.005758								11.8333	0.007655	0.00191	0.002107	0.001057
	11.85	0.00458	0.00148	-0.00341	0.018405								11.85	0.032637	0.001465	0.001507	-0.006106								11.85	0.005318	0.001665	0.002539	0.00095
	11.8667	0.004225	0.001169	-0.002997	0.020025								11.8667	0.033867	0.001446	0.002088	-0.005864								11.8667	0.001011	0.001129	0.002862	0.000842
	11.8833	0.003659	0.000989	-0.002894	0.020706								11.8833	0.033217	0.001326	0.002379	-0.005082								11.8833	-0.005185	0.000864	0.003195	0.000295
	11.9	0.002844	0.000775	-0.00275	0.021146								11.9	0.034447	0.000837	0.00237	-0.004151								11.9	-0.014542	0.000189	0.003267	-0.000572
	11.9167	0.002308	0.000705	-0.002653	0.022499								11.9167	0.033505	0.000386	0.002043	-0.003992								11.9167	-0.014026	-6.5e-05	0.003047	-0.001409
	11.9333	0.002063	0.000595	-0.002505	0.023581								11.9333	0.033854	-1.4e-05	0.002156	-0.004164								11.9333	-0.014491	-0.000428	0.003646	-0.002407
	11.95	0.001967	0.000305	-0.002018	0.023643								11.95	0.033492	-0.000314	0.002638	-0.004635								11.95	-0.014756	-0.001162	0.005076	-0.003394
	11.9667	0.001902	-3.5e-05	-0.001681	0.022995								11.9667	0.032051	-0.000464	0.003001	-0.004987								11.9667	-0.0152	-0.001546	0.006146	-0.004221
	11.9833	0.001506	-0.000156	-0.001214	0.023088								11.9833	0.030279	-0.000535	0.003004	-0.005078								11.9833	-0.015435	-0.00138	0.007195	-0.005218
	12	0.00095	-0.000419	-0.000686	0.022231								12	0.027998	-0.000445	0.002877	-0.005251								12	-0.011979	-0.001103	0.008164	-0.006086
	12.0167	0.000394	-0.00071	-0.000454	0.021665								12.0167	0.025695	-0.000277	0.003013	-0.004848								12.0167	-0.006061	-0.000785	0.008681	-0.006763
	12.0333	-0.000122	-0.000752	7e-06	0.02137								12.0333	0.023782	-0.000209	0.003368	-0.004244								12.0333	-0.001093	-0.000597	0.008448	-0.00726
	12.05	-0.000258	-0.000824	0.000528	0.021465								12.05	0.022259	-0.000101	0.003814	-0.003751								12.05	0.001155	-0.000559	0.007595	-0.007847
	12.0667	-0.000244	-0.000535	0.0008	0.021479								12.0667	0.021106	-0.000123	0.004429	-0.003668								12.0667	0.004253	-0.000501	0.006052	-0.008444
	12.0833	-0.00024	-0.000237	0.001041	0.021384								12.0833	0.020112	-0.000105	0.004674	-0.003814								12.0833	0.003561	-0.000193	0.005279	-0.009121
	12.1	-0.000266	-0.000402	0.001104	0.020879								12.1	0.018749	-9.8e-05	0.004561	-0.003723								12.1	0.00229	-9.5e-05	0.002535	-0.009659
	12.1167	1.7e-05	-0.000826	0.001139	0.019287								12.1167	0.017194	-0.000292	0.004609	-0.003746								12.1167	0.000551	5.5e-05	0.00114	-0.010056
	12.1333	0.000341	-0.00091	0.001135	0.017915								12.1333	0.01555	-0.000386	0.004668	-0.00366								12.1333	-0.000738	0.000115	0.000964	-0.010233
	12.15	0.000454	-0.000875	0.001001	0.016692								12.15	0.014005	-0.00047	0.004516	-0.003884								12.15	-0.002687	0.000335	-0.000941	-0.01025
	12.1667	0.000707	-0.000719	0.000896	0.01523								12.1667	0.012521	-0.000665	0.004445	-0.004697								12.1667	-0.005276	0.000794	-0.001507	-0.010427
	12.1833	0.001141	-0.000543	0.001012	0.014197								12.1833	0.011366	-0.000729	0.004373	-0.005311								12.1833	-0.004665	0.001004	-0.001052	-0.010634
	12.2	0.001564	0.000319	0.001179	0.013586								12.2	0.010431	-0.000644	0.004283	-0.005046								12.2	0.002377	0.001134	8.1e-05	-0.010831
	12.2167	0.002006	0.001052	0.001349	0.013366								12.2167	0.009585	-0.00047	0.004035	-0.004817								12.2167	0.005172	0.000916	0.001854	-0.010769
	12.2333	0.002469	0.002275	0.001259	0.013447								12.2333	0.008678	-0.000397	0.003727	-0.004058								12.2333	0.008716	0.000597	0.000986	-0.010516
	12.25	0.002911	0.001997	0.001399	0.012868								12.25	0.007682	-0.000424	0.003359	-0.003379								12.25	0.015021	0.000519	-0.000682	-0.010183
	12.2667	0.003384	0.00075	0.00127	0.013379								12.2667	0.006626	-0.00026	0.002971	-0.00304								12.2667	0.017636	0.00045	-0.00106	-0.00977
	12.2833	0.003756	0.000573	0.00113	0.01313								12.2833	0.005699	-0.000357	0.002723	-0.002731								12.2833	0.01397	0.000482	-0.001858	-0.009257
	12.3	0.004128	3e-06	0.001121	0.012862								12.3	0.004912	-0.000404	0.002407	-0.002493								12.3	0.002236	0.000734	-0.002196	-0.009054
	12.3167	0.00453	-0.001348	0.001106	0.012476								12.3167	0.004134	-0.000322	0.002323	-0.001788								12.3167	-0.002626	0.000497	-0.001616	-0.008751
	12.3333	0.004751	-0.001649	0.001031	0.011521								12.3333	0.003656	-0.00035	0.002339	-0.000893								12.3333	-0.003877	0.00035	0.000914	-0.008628
	12.35	0.004873	-0.001689	0.000956	0.011025								12.35	0.003518	-0.000219	0.002086	-0.000407								12.35	-0.003069	0.000393	0.003304	-0.008505
	12.3667	0.005074	-0.00135	0.000911	0.00999								12.3667	0.00352	4.3e-05	0.001772	0.000108								12.3667	-0.00258	0.000237	0.004145	-0.008302
	12.3833	0.005255	-0.00182	0.000846	0.009115								12.3833	0.003712	2.5e-05	0.001698	0.001053								12.3833	-0.002202	6e-05	0.003365	-0.008019
	12.4	0.005556	-0.002384	0.000832	0.00878								12.4	0.003953	7e-06	0.001446	0.001489								12.4	-0.006162	0.000183	0.003284	-0.007726
	12.4167	0.005816	-0.002708	0.000852	0.008989								12.4167	0.003993	-4.2e-05	0.001217	0.001987								12.4167	-0.01233	-1e-06	0.003853	-0.007393
	12.4333	0.005977	-0.002942	0.000892	0.008738								12.4333	0.003783	-0.00018	0.001068	0.002704								12.4333	-0.016767	-0.000286	0.003221	-0.00708
	12.45	0.006197	-0.002977	0.000991	0.009557								12.45	0.003463	-8.8e-05	0.000849	0.003512								12.45	-0.016034	-0.000331	0.00274	-0.006757
	12.4667	0.006437	-0.002871	0.001051	0.010046								12.4667	0.003193	3e-06	0.00055	0.003719								12.4667	-0.014481	-0.000136	0.003308	-0.006424
	12.4833	0.006917	-0.002365	0.001131	0.011045								12.4833	0.002953	2.5e-05	0.00036	0.004507								12.4833	-0.013928	-0.000101	0.003966	-0.006081
	12.5	0.007227	-0.002281	0.001112	0.012755								12.5	0.002933	0.000107	0.000122	0.005776								12.5	-0.012624	4e-06	0.004104	-0.005648
	12.5167	0.007525	-0.002394	0.001346	0.013328								12.5167	0.002971	0.00027	-2.3e-05	0.00711								12.5167	-0.012937	0.000241	0.003521	-0.005085
	12.5333	0.007704	-0.002197	0.001701	0.013152								12.5333	0.003109	0.000354	-0.000117	0.007604								12.5333	-0.012059	0.000508	0.003308	-0.004562
	12.55	0.007572	-0.001349	0.001865	0.012685								12.55	0.003317	0.000447	4.8e-05	0.008649								12.55	-0.003712	0.001175	0.003835	-0.004179
	12.5667	0.007181	-0.000672	0.00182	0.012229								12.5667	0.003715	0.00045	0.000193	0.007933								12.5667	-0.001884	0.001401	0.004852	-0.003726
	12.5833	0.00677	-0.000735	0.001954	0.011543								12.5833	0.004043	0.000293	0.000328	0.008097								12.5833	-0.003877	0.001068	0.005389	-0.003142
	12.6	0.006388	-0.000757	0.002189	0.010947								12.6	0.00409	0.000417	0.000444	0.008043								12.6	-0.004568	0.000965	0.004645	-0.002489
	12.6167	0.006035	0.000161	0.002528	0.011176								12.6167	0.004306	0.000374	0.000472	0.008622								12.6167	-0.005745	0.001314	0.003541	-0.002046
	12.6333	0.005732	0.00107	0.002646	0.011444								12.6333	0.004482	0.00038	0.000511	0.008122								12.6333	-0.002523	0.001793	0.003147	-0.001573
	12.65	0.005618	0.001038	0.002655	0.013013								12.65	0.004508	0.000396	0.000529	0.005571								12.65	0.0003	0.001751	0.002572	-0.00103
	12.6667	0.005625	0.000727	0.002873	0.014332								12.6667	0.004514	0.000602	0.000468	0.001671								12.6667	4.3e-05	0.00154	0.001788	-0.000497
	12.6833	0.005492	0.001135	0.003112	0.01403								12.6833	0.00467	0.000479	0.000547	-0.00121								12.6833	-0.005024	0.001319	0.000924	-0.000214
	12.7	0.005239	0.001807	0.003191	0.01287								12.7	0.005076	0.000336	0.000696	-0.002801								12.7	-0.009651	0.001247	0.000229	-0.0002
	12.7167	0.005254	0.001877	0.003032	0.010953								12.7167	0.005439	0.000475	0.000517	-0.003715								12.7167	-0.010692	0.000968	0.000184	-0.000517
	12.7333	0.005518	0.001648	0.002833	0.009356								12.7333	0.005483	0.000635	0.000458	-0.004488								12.7333	-0.006044	0.000858	0.000458	-0.000814
	12.75	0.005913	0.001459	0.002754	0.008689								12.75	0.005207	0.000705	0.000439	-0.004511								12.75	0.000214	0.000728	-7e-06	-0.000771
	12.7667	0.006248	0.00177	0.002825	0.007752								12.7667	0.005051	0.000595	0.00032	-0.004115								12.7667	0.007933	0.000588	0.001488	-0.000638
	12.7833	0.006143	0.001761	0.002626	0.006665								12.7833	0.004625	0.000555	0.000311	-0.004448								12.7833	0.015601	0.000218	0.003182	-0.000514
	12.8	0.005928	0.001316	0.002457	0.005058								12.8	0.004198	0.000515	0.000343	-0.005044								12.8	0.0168	8.9e-05	0.002587	-0.000541
	12.8167	0.005701	0.001308	0.002077	0.003064								12.8167	0.00396	0.000318	0.000405	-0.005489								12.8167	0.016555	6e-05	0.001151	-0.000738
	12.8333	0.005423	0.001999	0.001748	0.00152								12.8333	0.003801	0.000281	0.000437	-0.006093								12.8333	0.015639	-7.9e-05	0.000464	-0.001085
	12.85	0.004846	0.0026	0.001389	0.000996								12.85	0.003413	0.000104	0.000299	-0.006178								12.85	0.013993	-9.8e-05	0.000468	-0.001351
	12.8667	0.004539	0.003801	0.001269	0.000752								12.8667	0.003034	-8.3e-05	0.000351	-0.005603								12.8667	0.011327	-0.000247	0.002442	-0.001618
	12.8833	0.004432	0.005973	0.00078	0.000297								12.8833	0.003276	-0.00024	0.000394	-0.004987								12.8833	0.007012	-0.000366	0.005056	-0.001765
	12.9	0.004354	0.005639	0.00049	-0.000267								12.9	0.003617	-0.000306	0.000366	-0.004165								12.9	0.004367	-0.000324	0.00636	-0.002091
	12.9167	0.004285	0.004693	5.7e-05	-0.00091								12.9167	0.004116	-0.000211	0.000267	-0.003774								12.9167	0.001188	-0.000303	0.004273	-0.002598
	12.9333	0.004125	0.003468	-0.000396	-0.001133								12.9333	0.004685	-6.6e-05	0.000119	-0.003772								12.9333	-0.001672	-0.000481	0.003667	-0.003115
	12.95	0.004196	0.002532	-0.000899	-0.001327								12.95	0.004904	0.000169	0.000121	-0.003831								12.95	-0.004821	-0.00063	0.00598	-0.003191
	12.9667	0.004416	0.002017	-0.001422	-0.0019								12.9667	0.004634	0.000364	-2.7e-05	-0.00402								12.9667	-0.0061	-0.000628	0.006943	-0.003118
	12.9833	0.004527	0.001191	-0.001925	-0.002794								12.9833	0.004193	0.000359	-0.000416	-0.003879								12.9833	-0.00579	-0.000617	0.004657	-0.002995
	13	0.004596	0.000849	-0.00213	-0.003807								13	0.003872	0.000224	-0.000595	-0.00358								13	-0.006458	-0.000445	0.00366	-0.002821
	13.0167	0.004554	0.000551	-0.00217	-0.004082								13.0167	0.003508	0.00015	-0.000615	-0.003061								13.0167	-0.005599	-0.000604	0.003723	-0.002908
	13.0333	0.004482	0.000284	-0.002441	-0.003857								13.0333	0.002875	-1.4e-05	-0.000796	-0.002692								13.0333	-0.003541	-0.000732	0.004446	-0.003074
	13.05	0.00429	-9.4e-05	-0.002721	-0.003202								13.05	0.002212	-0.000258	-0.000677	-0.002103								13.05	-0.002543	-0.000701	0.00414	-0.002911
	13.0667	0.003778	-0.000232	-0.002792	-0.002516								13.0667	0.001729	-0.000493	-0.000917	-0.001694								13.0667	0.004405	-0.00071	0.002803	-0.002568
	13.0833	0.003736	-0.000319	-0.003082	-0.002371								13.0833	0.001876	-0.000697	-0.000908	-0.001165								13.0833	0.010123	-0.000868	0.001006	-0.002394
	13.1	0.003553	-0.000475	-0.003295	-0.002127								13.1	0.001972	-0.000841	-0.00079	-0.000817								13.1	0.008253	-0.001037	5.9e-05	-0.002191
	13.1167	0.003758	-0.000784	-0.003406	-0.001815								13.1167	0.002666	-0.000995	-0.000904	-0.000495								13.1167	0.008381	-0.001176	-0.001198	-0.001897
	13.1333	0.003914	-0.000843	-0.003547	-0.001873								13.1333	0.003251	-0.0008	-0.001179	-0.000523								13.1333	0.008149	-0.000995	-0.002035	-0.001724
	13.15	0.003749	-0.000681	-0.003398	-0.001711								13.15	0.003875	-0.000534	-0.001354	-0.00034								13.15	0.009467	-0.000645	-0.001772	-0.00133
	13.1667	0.003434	-0.00046	-0.003259	-0.001979								13.1667	0.004239	-0.000559	-0.001498	4.2e-05								13.1667	0.010105	-0.000224	-0.001288	-0.001337
	13.1833	0.003329	-0.000409	-0.00311	-0.002147								13.1833	0.004573	-0.000513	-0.001433	0.000644								13.1833	0.001183	-9.3e-05	-0.000535	-0.001573
	13.2	0.003363	-0.000147	-0.003123	-0.003116								13.2	0.004647	-0.000428	-0.001518	0.001026								13.2	-0.003177	-0.000152	0.000228	-0.00157
	13.2167	0.003426	0.000475	-0.003147	-0.004429								13.2167	0.003689	-0.000293	-0.001568	0.001158								13.2167	-0.00237	-9.2e-05	0.001121	-0.001686
	13.2333	0.003748	0.001467	-0.003	-0.005302								13.2333	0.00211	-2.8e-05	-0.001377	0.00129								13.2333	-0.003112	-0.000172	0.001445	-0.001523
	13.25	0.00388	-6.1e-05	-0.002974	-0.006145								13.25	0.000592	0.000217	-0.001147	0.001662								13.25	-0.003945	0.000208	0.001878	-0.001009
	13.2667	0.003862	-0.002089	-0.002797	-0.007118								13.2667	-0.000756	0.000282	-0.000946	0.002294								13.2667	-0.004168	0.000438	0.001702	-0.000556
	13.2833	0.003814	-0.004597	-0.00272	-0.007891								13.2833	-0.001585	-2.3e-05	-0.000735	0.002796								13.2833	0.00273	0.000399	0.000805	-0.000462
	13.3	0.003476	-0.003176	-0.002566	-0.008195								13.3	-0.001354	-0.000258	-0.000435	0.003149								13.3	0.005228	0.000189	0.000379	-0.000418
	13.3167	0.003045	-0.00221	-0.002452	-0.008034								13.3167	-0.000585	-0.000333	-0.000319	0.003766								13.3167	0.003833	0.000258	-0.000807	-0.000585
	13.3333	0.002313	-0.002034	-0.002118	-0.007843								13.3333	-6.7e-05	-0.000128	-0.000233	0.004173								13.3333	0.000957	6.7e-05	-0.001103	-0.000771
	13.35	0.001362	-0.002148	-0.001825	-0.007412								13.35	-8.9e-05	0.000128	-8.7e-05	0.004191								13.35	-0.002728	-0.000223	-0.000559	-0.000597
	13.3667	0.000881	-0.001942	-0.001671	-0.007741								13.3667	-0.00062	0.000353	0.000209	0.004158								13.3667	-0.005614	-0.000364	-0.000154	-2.4e-05
	13.3833	0.00044	-0.001226	-0.001287	-0.00891								13.3833	-0.000502	0.000638	0.000635	0.003805								13.3833	-0.005189	-0.000125	0.00066	0.00032
	13.4	-0.000251	-0.000822	-0.000946	-0.010021								13.4	-0.001614	0.000873	0.001001	0.003294								13.4	-0.004404	-0.000346	0.001844	-0.000186
	13.4167	-0.001276	-0.000155	-0.000734	-0.011216								13.4167	-0.003459	0.000709	0.001693	0.00325								13.4167	-0.001374	-0.000747	0.001929	-0.000613
	13.4333	-0.00174	1.2e-05	-0.000793	-0.011342								13.4333	-0.005725	0.000815	0.002156	0.003465								13.4333	-6.4e-05	-0.001049	0.000853	-4.9e-05
	13.45	-0.002545	-1e-06	-0.000412	-0.010178								13.45	-0.00701	0.00115	0.001958	0.003761								13.45	0.000716	-0.00131	8e-06	0.000615
	13.4667	-0.003989	0.000436	0.000189	-0.008024								13.4667	-0.003936	0.000916	0.0006	0.003746								13.4667	0.002006	-0.001422	-0.001937	0.000848
	13.4833	-0.005714	0.001653	0.000791	-0.00542								13.4833	0.001959	0.001172	-0.000477	0.003572								13.4833	0.002556	-0.002373	-0.000962	0.000352
	13.5	-0.009509	0.003149	0.00131	-0.002357								13.5	0.004663	0.003408	-0.001135	0.001368								13.5	0.003966	-0.002755	0.005762	-9.4e-05
	13.5167	-0.010187	0.002267	0.00168	0.005251								13.5167	0.004214	0.003564	-0.000787	-0.002779								13.5167	0.003261	-0.002228	0.007058	-0.00251
	13.5333	-0.008925	-0.000295	0.003459	0.008288								13.5333	0.001415	0.00203	-0.001998	-0.007176								13.5333	-0.006895	-0.00297	0.007933	-0.004386
	13.55	-0.016393	-0.002837	0.001749	0.008216								13.55	0.003136	0.001406	-0.005419	-0.013293								13.55	-0.0135	-0.008623	0.015978	-0.003873
	13.5667	-0.030531	-0.000359	0.000589	0.010454								13.5667	0.009236	0.001812	-0.00544	-0.01813								13.5667	-0.014826	-0.013835	0.023683	-0.001579
	13.5833	-0.040739	0.012078	0.000529	0.012321								13.5833	0.015557	0.005988	0.007148	-0.012327								13.5833	-0.013301	-0.008988	0.027539	-0.000385
	13.6	-0.038267	0.026165	0.001097	0.013288								13.6	0.020888	0.016374	0.030616	-0.003693								13.6	-0.009966	-0.003821	0.030524	-0.001221
	13.6167	-0.018029	0.055564	0.001626	0.016169								13.6167	0.024905	0.03424	0.060381	0.015055								13.6167	0.001193	0.011226	0.032489	-0.001417
	13.6333	0.00058	0.084053	0.002445	0.018251								13.6333	0.027342	0.054336	0.083466	0.034674								13.6333	0.004142	0.029472	0.033095	0.000207
	13.65	0.009049	0.107342	0.003304	0.018912								13.65	0.027849	0.069741	0.090981	0.050322								13.65	0.00273	0.036969	0.03202	0.00166
	13.6667	0.012168	0.120021	0.004593	0.019923								13.6667	0.027597	0.078607	0.090106	0.061461								13.6667	0.003419	0.038066	0.030255	0.002134
	13.6833	0.011586	0.12457	0.006032	0.020675								13.6833	0.028034	0.083253	0.087641	0.076609								13.6833	0.008778	0.039522	0.030211	0.002328
	13.7	0.011325	0.113677	0.006429	0.018655								13.7	0.029401	0.084438	0.078415	0.086818								13.7	0.011657	0.045119	0.029716	0.002972
	13.7167	0.01011	0.098987	0.007309	0.016691								13.7167	0.031424	0.082152	0.069426	0.090371								13.7167	0.013469	0.049334	0.029212	0.003066
	13.7333	0.008896	0.085367	0.008608	0.015657								13.7333	0.031458	0.078427	0.060607	0.088963								13.7333	0.011902	0.04909	0.028587	0.00149
	13.75	0.008241	0.077957	0.009998	0.015723								13.75	0.031342	0.071091	0.053528	0.083895								13.75	0.010864	0.048346	0.026822	0.000434
	13.7667	0.007387	0.070927	0.011327	0.015278								13.7667	0.030056	0.059586	0.048508	0.076758								13.7667	0.009256	0.047561	0.024708	-1.2e-05
	13.7833	0.007153	0.062377	0.013106	0.014624								13.7833	0.02895	0.047	0.044549	0.06736								13.7833	0.007629	0.046747	0.021053	-0.000478
	13.8	0.007858	0.052955	0.015055	0.013119								13.8	0.027633	0.040504	0.040629	0.059993								13.8	0.008492	0.043302	0.017838	-0.000984
	13.8167	0.00833	0.041996	0.017485	0.011069								13.8167	0.025744	0.038047	0.036736	0.052128								13.8167	-0.000753	0.038387	0.016353	-0.00124
	13.8333	0.008153	0.039247	0.020086	0.00931								13.8333	0.023565	0.034759	0.032983	0.043322								13.8333	-0.011267	0.036372	0.015408	-0.000806
	13.85	0.007746	0.037978	0.022747	0.00802								13.85	0.021795	0.028522	0.029099	0.032107								13.85	-0.018631	0.035377	0.013893	-0.001112
	13.8667	0.007578	0.035439	0.025397	0.00662								13.8667	0.020126	0.023624	0.025796	0.020511								13.8667	-0.022596	0.035742	0.011328	-0.001388
	13.8833	0.007311	0.03196	0.028058	0.005251								13.8833	0.018307	0.021967	0.022522	0.012636								13.8833	-0.02215	0.030187	0.009753	-0.001754
	13.9	0.006953	0.02849	0.029718	0.004041								13.9	0.016457	0.020229	0.020218	0.00902								13.9	-0.019184	0.022471	0.007698	-0.00245
	13.9167	0.006833	0.019772	0.03103	0.002856								13.9167	0.015125	0.017788	0.01881	0.006105								13.9167	-0.013306	0.020385	0.005232	-0.003445
	13.9333	0.006462	0.017334	0.031723	0.002032								13.9333	0.014182	0.016388	0.017402	0.00432								13.9333	-0.013577	0.017969	0.003667	-0.004361
	13.95	0.006212	0.014756	0.031936	0.001657								13.95	0.01346	0.014498	0.015364	0.001985								13.95	-0.015459	0.016934	0.003081	-0.005147
	13.9667	0.006222	0.011078	0.032069	0.001483								13.9667	0.013038	0.013487	0.013416	0.0011								13.9667	-0.016651	0.015698	0.002185	-0.005573
	13.9833	0.005842	0.01013	0.030522	0.001528								13.9833	0.012586	0.012847	0.011718	0.000855								13.9833	-0.017952	0.014272	0.00119	-0.005889
	14	0.005441	0.01001	0.028504	0.001633								14	0.012323	0.011986	0.00981	0.0004								14	-0.019083	0.013146	0.000794	-0.005865
	14.0167	0.005068	0.009263	0.02685	0.002094								14.0167	0.011858	0.011152	0.008647	0.000324								14.0167	-0.019623	0.012889	0.000617	-0.00575
	14.0333	0.004765	0.009556	0.024216	0.002835								14.0333	0.011363	0.010488	0.007434	0.000597								14.0333	-0.016962	0.012092	0.000491	-0.005196
	14.05	0.004702	0.00968	0.021353	0.003786								14.05	0.010998	0.009805	0.006282	0.000641								14.05	-0.009851	0.011435	0.001134	-0.004702
	14.0667	0.00476	0.007473	0.017759	0.004607								14.0667	0.010983	0.009041	0.005179	0.001025								14.0667	-0.004171	0.010749	0.000598	-0.004408
	14.0833	0.004657	0.000916	0.014515	0.005128								14.0833	0.011408	0.008307	0.004367	0.001078								14.0833	-0.00606	0.009942	-0.000349	-0.004094
	14.1	0.004473	0.000408	0.01123	0.005369								14.1	0.011903	0.007552	0.003643	0.000962								14.1	-0.010449	0.009155	-0.000905	-0.003939
	14.1167	0.004218	0.002672	0.008331	0.005906								14.1167	0.012455	0.006904	0.002836	0.000702								14.1167	-0.011127	0.008818	-0.001653	-0.003665
	14.1333	0.003773	0.007476	0.006161	0.006663								14.1333	0.013038	0.006596	0.002128	0.000323								14.1333	-0.009854	0.00878	-0.002711	-0.003451
	14.15	0.003157	0.01464	0.004681	0.00769								14.15	0.01385	0.006288	0.001711	0.000383								14.15	-0.008692	0.008263	-0.002789	-0.003166
	14.1667	0.002802	0.012534	0.003362	0.008687								14.1667	0.014743	0.006109	0.001263	0.000584								14.1667	-0.008559	0.007155	-0.001676	-0.002762
	14.1833	0.002776	0.010859	0.002512	0.010244								14.1833	0.015165	0.005841	0.000595	0.000934								14.1833	-0.008097	0.006238	-0.001324	-0.002468
	14.2	0.002651	0.009002	0.001992	0.011811								14.2	0.015528	0.005562	0.000187	0.001434								14.2	-0.007534	0.00587	-0.001172	-0.002033
	14.2167	0.002463	0.006707	0.001447	0.013264								14.2167	0.015648	0.005279	-0.000216	0.00155								14.2167	-0.00661	0.004812	-0.000561	-0.001479
	14.2333	0.002505	0.001942	0.000692	0.014248								14.2333	0.015718	0.004916	-0.000588	0.001556								14.2333	-0.006127	0.004304	-0.00032	-0.001114
	14.25	0.002507	0.000678	-0.000232	0.014921								14.25	0.015728	0.004452	-0.001011	0.000932								14.25	-0.006423	0.004076	-0.00021	-0.00085
	14.2667	0.0024	0.002553	-0.001107	0.015255								14.2667	0.015488	0.004199	-0.001344	0.000317								14.2667	-0.005599	0.003878	0.000951	-0.000586
	14.2833	0.002132	0.003168	-0.001931	0.015788								14.2833	0.015389	0.004086	-0.001526	-0.000127								14.2833	-0.004425	0.00354	0.001272	-0.000211
	14.3	0.001674	0.002803	-0.002176	0.017081								14.3	0.015339	0.004052	-0.0017	-0.000152								14.3	-0.006041	0.003482	-3.7e-05	-8.7e-05
	14.3167	0.001614	0.002619	-0.002295	0.017702								14.3167	0.015027	0.003862	-0.001788	-0.000213								14.3167	-0.017017	0.003393	-0.001278	-1.2e-05
	14.3333	0.001644	0.001846	-0.002363	0.017692								14.3333	0.014605	0.003603	-0.001956	-0.000204								14.3333	-0.023642	0.003334	-4.9e-05	-0.000228
	14.35	0.001854	0.001202	-0.002382	0.017952								14.35	0.013963	0.003304	-0.002224	-0.000595								14.35	-0.024127	0.002876	0.00124	-0.000283
	14.3667	0.002164	0.001319	-0.00218	0.018823								14.3667	0.013551	0.002985	-0.002452	-0.001185								14.3667	-0.022862	0.002437	0.001059	-0.000459
	14.3833	0.002184	0.000655	-0.002039	0.018253								14.3833	0.013479	0.002666	-0.00258	-0.001706								14.3833	-0.022018	0.002438	0.000848	-0.000624
	14.4	0.002214	-0.000449	-0.001638	0.018813								14.4	0.013317	0.002246	-0.002579	-0.002128								14.4	-0.022573	0.002579	0.001127	-0.00056
	14.4167	0.002312	-0.000772	-0.001179	0.01914								14.4167	0.012953	0.00188	-0.002672	-0.002157								14.4167	-0.027088	0.00259	0.000404	-0.000605
	14.4333	0.00219	-0.001004	-0.0005	0.020288								14.4333	0.01274	0.001664	-0.002526	-0.002036								14.4333	-0.037133	0.002611	-0.000829	-0.000721
	14.45	0.001678	-0.001456	-5.2e-05	0.019376								14.45	0.012426	0.001338	-0.002179	-0.002376								14.45	-0.035398	0.002691	-0.001382	-0.000786
	14.4667	0.001316	-0.001439	8.7e-05	0.016673								14.4667	0.012052	0.001032	-0.001953	-0.002965								14.4667	-0.025703	0.002842	-0.001215	-0.000681
	14.4833	0.001354	-0.001671	0.000325	0.015091								14.4833	0.011708	0.000806	-0.001836	-0.003364								14.4833	-0.019228	0.002762	-0.000898	-0.000447
	14.5	0.001302	-0.001884	0.000604	0.015448								14.5	0.011304	0.000419	-0.001661	-0.003494								14.5	-0.014673	0.002673	-0.001501	-0.000352
	14.5167	0.001288	-0.002035	0.00093	0.010623								14.5167	0.010989	8.6e-05	-0.00168	-0.003653								14.5167	-0.014248	0.002603	-0.002036	-0.000197
	14.5333	0.001214	-0.002546	0.001087	0.001779								14.5333	0.010634	-0.000157	-0.001709	-0.003803								14.5333	-0.015973	0.002693	-0.002131	-8.3e-05
	14.55	0.00129	-0.002727	0.001493	0.002104								14.55	0.010488	-0.000411	-0.001779	-0.003592								14.55	-0.016648	0.002923	-0.001816	-0.000148
	14.5667	0.001446	-0.002508	0.00194	0.006869								14.5667	0.010313	-0.000594	-0.001748	-0.003481								14.5667	-0.018063	0.002943	-0.001131	-0.000263
	14.5833	0.001533	-0.002499	0.001837	0.012284								14.5833	0.010207	-0.000607	-0.001637	-0.00308								14.5833	-0.017908	0.003104	-0.000407	-0.000329
	14.6	0.001479	-0.002661	0.001673	0.013509								14.6	0.010292	-0.000692	-0.001577	-0.002781								14.6	-0.015613	0.003544	0.000198	-0.000574
	14.6167	0.001373	-0.00277	0.001409	0.016553								14.6167	0.010155	-0.000803	-0.001392	-0.002921								14.6167	-0.010248	0.003573	0.00022	-0.000989
	14.6333	0.001467	-0.002569	0.001324	0.018426								14.6333	0.009458	-0.000874	-0.001067	-0.003002								14.6333	-0.001444	0.003603	-7.8e-05	-0.001255
	14.65	0.001452	-0.002538	0.00134	0.01839								14.65	0.008611	-0.000845	-0.000772	-0.003213								14.65	0.00716	0.003812	-0.000205	-0.0014
	14.6667	0.001786	-0.002257	0.001395	0.017313								14.6667	0.007375	-0.000727	-0.000487	-0.003074								14.6667	0.008135	0.003872	0.000177	-0.001185
	14.6833	0.002041	-0.001655	0.001471	0.015936								14.6833	0.006188	-0.000758	-0.000362	-0.002685								14.6833	0.007199	0.003941	0.000969	-0.00091
	14.7	0.002055	-0.001114	0.001536	0.016449								14.7	0.005291	-0.00078	-0.000147	-0.002207								14.7	0.006284	0.003951	0.001261	-0.000365
	14.7167	0.001888	-0.000776	0.001622	0.016921								14.7167	0.004363	-0.000739	-1.6e-05	-0.001899								14.7167	0.005287	0.00413	0.001331	0.000359
	14.7333	0.001491	-0.000497	0.001377	0.016513								14.7333	0.003465	-0.000647	0.000215	-0.001662								14.7333	0.00139	0.004429	0.00161	0.000864
	14.75	0.001214	0.000132	0.001203	0.017165								14.75	0.002627	-0.000666	0.000355	-0.001544								14.75	-0.005546	0.004768	0.00204	0.001469
	14.7667	0.001157	0.000501	0.001128	0.017427								14.7667	0.001899	-0.000794	0.000506	-0.001167								14.7667	-0.007453	0.003967	0.002469	0.002234
	14.7833	0.001239	0.000859	0.001134	0.016829								14.7833	0.001191	-0.000693	0.000417	-0.000449								14.7833	-0.004509	0.003436	0.002978	0.002719
	14.8	0.001292	0.000519	0.000959	0.016201								14.8	0.000302	-0.000602	0.000338	0.000118								14.8	0.002514	0.003675	0.003048	0.002764
	14.8167	0.001094	0.000643	0.000775	0.015142								14.8167	0.000683	-0.000435	-0.000195	0.000186								14.8167	0.005376	0.003764	0.003544	0.002709
	14.8333	0.000625	0.001068	0.000672	0.013733								14.8333	0.001614	-0.000229	-0.000457	0.000305								14.8333	0.005918	0.003393	0.00368	0.002564
	14.85	0.000417	0.001663	0.000468	0.012474								14.85	0.001735	-8.3e-05	-0.000629	0.000703								14.85	0.01287	0.002821	0.003777	0.002189
	14.8667	0.000528	0.001917	0.000204	0.011424								14.8667	0.001456	0.000184	-0.000641	0.000811								14.8667	0.015042	0.00271	0.002953	0.001874
	14.8833	0.00031	0.001862	0.000161	0.010595								14.8833	0.001187	0.00039	-0.000693	0.00075								14.8833	0.012883	0.002919	0.001289	0.001599
	14.9	0.000471	0.001898	2.7e-05	0.010246								14.9	0.001178	0.000396	-0.000645	0.000628								14.9	0.008885	0.003167	0.000625	0.001474
	14.9167	0.000301	0.001815	-4.5e-05	0.010007								14.9167	0.001118	0.000301	-0.000589	0.000399								14.9167	0.005585	0.002945	0.000448	0.001469
	14.9333	0.000232	0.001242	8.4e-05	0.009647								14.9333	0.000828	0.000355	-0.000833	0.000401								14.9333	0.005225	0.002464	0.000611	0.001864
	14.95	0.000252	0.001059	0.000202	0.009387								14.95	0.001559	0.000239	-0.000946	0.000683								14.95	0.004195	0.002392	-0.000196	0.002259
	14.9667	0.000292	0.001446	0.00036	0.009237								14.9667	0.002399	-6.6e-05	-0.00072	0.000545								14.9667	0.004365	0.00232	-0.000963	0.002424
	14.9833	0.000562	0.001224	0.000288	0.009268								14.9833	0.004029	-0.000312	-0.000564	0.000417								14.9833	0.004285	0.002538	-0.001	0.002459
	15	0.000423	0.001912	-1.3e-05	0.008908								15	0.006079	-0.000228	-0.000597	0.000158								15	0.004005	0.002437	-0.001397	0.002284
	15.0167	-8e-06	0.001945	-2e-06	0.008238								15.0167	0.008249	-6.2e-05	-0.00042	-4e-06								15.0167	0.005572	0.002105	-0.000778	0.001979
	15.0333	-0.000389	0.001828	-1e-06	0.007328								15.0333	0.010038	2.3e-05	-0.000194	-0.000246								15.0333	0.00537	0.001602	0.000822	0.001314
	15.05	-0.00051	0.00217	-2e-05	0.006698								15.05	0.011548	0.000208	0.000183	-0.000549								15.05	0.004787	0.00158	-0.000139	0.000569
	15.0667	-0.000321	0.001903	-0.000109	0.005908								15.0667	0.013047	0.000543	0.00032	-0.000561								15.0667	0.004084	0.001928	-0.00026	5e-06
	15.0833	-0.000112	0.001216	-5.8e-05	0.004969								15.0833	0.014377	0.000749	0.000407	-0.000353								15.0833	0.003722	0.002276	-0.0015	-0.00036
	15.1	-0.000292	9e-05	0.000103	0.004509								15.1	0.015407	0.000814	0.000334	-0.000246								15.1	0.003559	0.002094	-0.003021	-0.000895
	15.1167	-0.000694	-0.000173	0.000228	0.004289								15.1167	0.015916	0.000823	0.000463	-0.00013								15.1167	0.002424	0.001751	-0.002296	-0.00118
	15.1333	-0.001496	-0.000105	0.000142	0.004109								15.1333	0.016195	0.000861	0.000673	0.000125								15.1333	0.002048	0.001299	-3e-05	-0.000915
	15.15	-0.002338	-0.000347	0.000157	0.00393								15.15	0.016374	0.00085	0.000902	0.000201								15.15	0.001933	0.001096	0.001555	-0.000729
	15.1667	-0.002899	-0.0007	0.000332	0.00357								15.1667	0.016244	0.000969	0.001422	0.000126								15.1667	0.002167	0.001074	0.002401	-0.000434
	15.1833	-0.003211	-0.000892	0.000737	0.003391								15.1833	0.016263	0.000937	0.001561	0.000142								15.1833	-0.002979	0.001552	0.002836	0.000221
	15.2	-0.003723	-0.001534	0.000982	0.003191								15.2	0.016382	0.000736	0.001321	0.000317								15.2	-0.009554	0.002049	0.002751	0.000756
	15.2167	-0.004155	-0.001603	0.001131	0.002612								15.2167	0.016281	0.00059	0.001245	0.001023								15.2167	-0.011194	0.002036	0.002563	0.001312
	15.2333	-0.004458	-0.001653	0.001121	0.001423								15.2333	0.01604	0.000713	0.001149	0.001398								15.2333	-0.010364	0.002164	0.000295	0.001687
	15.25	-0.00477	-0.001193	0.00101	0.000894								15.25	0.015569	0.000847	0.001203	0.001604								15.25	-0.005533	0.002611	-0.000954	0.001872
	15.2667	-0.005213	-0.000492	0.00101	0.001705								15.2667	0.015029	0.00075	0.001107	0.001699								15.2667	0.003307	0.002668	-0.001832	0.001738
	15.2833	-0.006335	-0.000312	0.000969	0.003086								15.2833	0.014408	0.000764	0.001091	0.001285								15.2833	0.003858	0.002595	-0.00285	0.001503
	15.3	-0.007458	0.000209	0.000849	0.004237								15.3	0.013657	0.000937	0.001135	0.00082								15.3	0.001928	0.002263	-0.002339	0.001458
	15.3167	-0.007761	0.000862	0.001054	0.004769								15.3167	0.012536	0.001265	0.001155	0.000837								15.3167	0.000786	0.00176	-0.003152	0.001634
	15.3333	-0.007464	0.001185	0.001149	0.005392								15.3333	0.011315	0.001283	0.001034	0.001104								15.3333	-0.000587	0.001567	-0.005424	0.002069
	15.35	-0.007547	0.001368	0.001064	0.006184								15.35	0.010414	0.001201	0.000724	0.001411								15.35	0.001591	0.001854	-0.007437	0.002604
	15.3667	-0.0076	0.00118	0.000829	0.007126								15.3667	0.009663	0.001089	0.000353	0.002098								15.3667	0.006369	0.002201	-0.005589	0.00291
	15.3833	-0.007653	0.001023	0.000724	0.008148								15.3833	0.008973	0.000887	4.3e-05	0.002645								15.3833	0.007216	0.002208	-0.003332	0.003225
	15.4	-0.008276	0.001147	0.000749	0.00929								15.4	0.008292	0.000616	-0.000217	0.002692								15.4	0.003954	0.000835	-0.005484	0.00312
	15.4167	-0.00871	0.001561	0.00075	0.010124								15.4167	0.007701	0.000366	-0.000442	0.002411								15.4167	-0.00019	-0.000338	-0.0034	0.002555
	15.4333	-0.008263	0.001216	0.000831	0.010218								15.4333	0.007161	9.6e-05	-0.000507	0.001759								15.4333	-0.003234	-0.001322	0.002534	0.00202
	15.45	-0.007537	0.001061	0.001012	0.010051								15.45	0.00677	-0.000143	-0.000382	0.001388								15.45	-0.005148	-0.001165	0.001788	0.001385
	15.4667	-0.00668	0.001066	0.001053	0.009795								15.4667	0.00653	-0.000263	-0.000167	0.001037								15.4667	-0.005352	-0.000838	0.000402	0.00075
	15.4833	-0.006754	0.001191	0.000774	0.009889								15.4833	0.006519	-0.000542	0.000108	0.001115								15.4833	-0.005296	-0.001511	0.001447	0.000135
	15.5	-0.007348	0.001316	0.000445	0.009903								15.5	0.006729	-0.000682	0.000314	0.000974								15.5	-0.00377	-0.001294	0.002291	-0.00065
	15.5167	-0.007711	0.001329	0.000142	0.009228								15.5167	0.006999	-0.000792	0.000745	-0.000218								15.5167	0.000125	-0.000818	0.002334	-0.001586
	15.5333	-0.008065	0.001073	0.0002	0.008794								15.5333	0.007359	-0.000823	0.001075	-0.00168								15.5333	0.00348	-0.000751	0.002537	-0.002342
	15.55	-0.008019	0.000766	0.000277	0.008679								15.55	0.007749	-0.000943	0.001306	-0.002041								15.55	0.005195	-0.000585	0.00271	-0.003008
	15.5667	-0.007723	0.0008	0.000284	0.008675								15.5667	0.007999	-0.001204	0.001357	-0.001923								15.5667	0.00662	-0.000328	0.001733	-0.003394
	15.5833	-0.006787	0.000753	0.000431	0.008491								15.5833	0.008129	-0.001264	0.001078	-0.001515								15.5833	0.008195	-0.000461	0.001696	-0.00368
	15.6	-0.00636	0.000817	0.000508	0.008067								15.6	0.008419	-0.001305	0.000839	-0.001346								15.6	0.00316	-0.000575	0.001299	-0.003246
	15.6167	-0.006544	0.000844	0.000451	0.007395								15.6167	0.00873	-0.001418	0.000596	-0.00159								15.6167	-0.002325	-0.000918	0.000543	-0.002814
	15.6333	-0.006298	0.00064	0.000565	0.006943								15.6333	0.00911	-0.001471	0.000472	-0.002244								15.6333	-0.00303	-0.001222	-0.000464	-0.002621
	15.65	-0.006262	0.000486	0.000748	0.006871								15.65	0.009771	-0.001635	0.000508	-0.003488								15.65	-0.003556	-0.000915	-0.00112	-0.002379
	15.6667	-0.005836	0.000643	0.000631	0.007329								15.6667	0.010462	-0.001698	0.000685	-0.004102								15.6667	-0.005001	-0.000859	-0.000827	-0.002096
	15.6833	-0.0055	0.000779	0.000514	0.007527								15.6833	0.010772	-0.001551	0.000901	-0.003716								15.6833	-0.006126	-0.000742	-0.000513	-0.001904
	15.7	-0.005444	0.000775	0.000317	0.007115								15.7	0.010823	-0.001315	0.000977	-0.00331								15.7	-0.008701	-0.001056	-0.00088	-0.001572
	15.7167	-0.005048	0.000457	0.000126	0.007306								15.7167	0.010755	-0.001181	0.001128	-0.003096								15.7167	-0.002796	-0.001189	-0.000715	-0.001291
	15.7333	-0.004442	0.000328	2.5e-05	0.006836								15.7333	0.010427	-0.000987	0.000749	-0.002283								15.7333	0.009329	-0.001383	-0.00056	-0.00096
	15.75	-0.004335	0.00048	-0.000106	0.005787								15.75	0.010018	-0.000682	0.00016	-0.001879								15.75	0.017324	-0.001846	-0.000555	-0.00061
	15.7667	-0.004519	-0.000459	-0.000107	0.005548								15.7667	0.00936	-0.000438	-8.9e-05	-0.001485								15.7667	0.015839	-0.00196	-0.00055	-0.000399
	15.7833	-0.004513	-0.003477	6.2e-05	0.004408								15.7833	0.008572	-0.000204	-0.000268	-0.000741								15.7833	0.002685	-0.002144	-0.000505	-0.000148
	15.8	-0.004057	-0.004496	0.000211	0.003849								15.8	0.007653	-9e-05	-0.000227	0.000123								15.8	-0.00361	-0.001507	-0.00043	0.000192
	15.8167	-0.003571	-0.003478	7.5e-05	0.001702								15.8167	0.006736	0.000155	-0.000453	0.000928								15.8167	-0.009345	-0.000411	3.8e-05	0.000611
	15.8333	-0.003274	-0.00255	0.000159	0.001225								15.8333	0.005709	0.000529	-0.000759	0.001182								15.8333	-0.00822	-0.000594	0.000446	0.00096
	15.85	-0.003008	-0.002232	0.000293	0.000878								15.85	0.004782	0.000654	-0.001305	0.001447								15.85	-0.003714	-0.000798	0.000324	0.001169
	15.8667	-0.002382	-0.002443	0.000298	-0.000459								15.8667	0.004015	0.000718	-0.001451	0.001981								15.8667	0.000451	-0.000602	0.000622	0.001418
	15.8833	-0.002165	-0.002465	5.2e-05	-0.001656								15.8833	0.003507	0.001133	-0.001197	0.002396								15.8833	0.002347	-0.000105	0.00178	0.001867
	15.9	-0.001849	-0.002247	-0.000264	-0.002242								15.9	0.00291	0.001417	-0.000773	0.00257								15.9	0.001292	0.000171	0.003038	0.001726
	15.9167	-0.001262	-0.001695	-0.000365	-0.002818								15.9167	0.001414	0.001775	-0.000857	0.003048								15.9167	0.000877	0.000367	0.00374	0.001433
	15.9333	-0.001555	-0.001254	-6.6e-05	-0.006713								15.9333	-0.001291	0.001742	-0.001361	0.003777								15.9333	0.000242	0.000154	0.004202	0.00027
	15.95	-0.002869	-0.001442	8.4e-05	-0.010878								15.95	-0.003697	0.00175	-0.001375	0.004595								15.95	-0.000293	-0.00041	0.004904	-0.001262
	15.9667	-0.004242	-0.00208	0.000113	-0.012853								15.9667	-0.005893	0.001797	-0.000119	0.004273								15.9667	-0.001017	-0.000194	0.006446	-0.002395
	15.9833	-0.005055	-0.002328	-1.8e-05	-0.010278								15.9833	-0.006959	0.002065	0.000357	0.004471								15.9833	-0.001472	0.000463	0.008048	-0.001638
	16	-0.006648	-0.001687	0.000811	-0.002123								16	-0.007585	0.002393	-0.000177	0.003649								16	-0.002187	0.000809	0.00895	-0.002131
	16.0167	-0.00806	-0.000881	0.000615	0.010083								16.0167	-0.00672	0.000164	0.0015	0.002022								16.0167	-0.002713	-0.000434	0.004277	-0.004446
	16.0333	-0.012141	-0.003414	0.000158	0.01513								16.0333	0.004665	-0.002244	0.000658	0.000124								16.0333	0.000182	-0.004078	0.000663	-0.00432
	16.05	-0.027753	-0.005648	-0.000688	0.016306								16.05	0.018221	-0.003392	-0.000535	-0.005363								16.05	3.7e-05	-0.010722	0.00077	0.000945
	16.0667	-0.040775	-0.006132	-0.001815	0.018292								16.0667	0.030646	-0.003301	-0.000747	-0.011011								16.0667	-0.000629	-0.014815	0.002316	0.00931
	16.0833	-0.042086	0.002644	-0.002251	0.017589								16.0833	0.037121	0.001431	0.00419	-0.012128								16.0833	-0.001324	-0.013189	0.011033	0.012296
	16.1	-0.034898	0.01413	-0.002448	0.014325								16.1	0.040467	0.006913	0.022048	-0.008955								16.1	-0.0025	-0.009592	0.02673	0.010141
	16.1167	-0.017687	0.036283	-0.00261	0.011943								16.1167	0.043983	0.024789	0.050547	0.011341								16.1167	-0.000946	0.003014	0.039241	0.012854
	16.1333	-0.007856	0.063096	-0.002482	0.01073								16.1333	0.046209	0.041664	0.077836	0.031778								16.1333	0.006828	0.017421	0.042052	0.013278
	16.15	-0.004305	0.087449	-0.001525	0.009598								16.15	0.047066	0.05686	0.085454	0.046265								16.15	0.011272	0.026847	0.043954	0.005661
	16.1667	-0.001535	0.093411	-0.000897	0.008816								16.1667	0.046642	0.067616	0.088083	0.065112								16.1667	0.025325	0.030724	0.042115	-0.002796
	16.1833	0.000766	0.087624	-0.001	0.008683								16.1833	0.048808	0.069142	0.079972	0.073439								16.1833	0.037229	0.03049	0.040596	-0.004772
	16.2	0.001027	0.073457	-0.000632	0.008331								16.2	0.050795	0.068818	0.074291	0.074566								16.2	0.042893	0.030827	0.037207	-0.004509
	16.2167	0.001282	0.065888	-5.1e-05	0.007669								16.2167	0.051742	0.068098	0.063721	0.072697								16.2167	0.041816	0.031543	0.032573	-0.003078
	16.2333	0.001277	0.0568	0.00084	0.006898								16.2333	0.05057	0.064398	0.055841	0.067968								16.2333	0.032458	0.03172	0.030159	-0.002476
	16.25	0.001171	0.044841	0.002522	0.005916								16.25	0.048397	0.056389	0.048621	0.057799								16.25	0.025671	0.031427	0.028055	-0.002065
	16.2667	9.6e-05	0.040802	0.005063	0.004755								16.2667	0.044895	0.045099	0.042891	0.04877								16.2667	0.014874	0.031433	0.024171	-0.002004
	16.2833	-0.00055	0.038764	0.007414	0.003554								16.2833	0.041072	0.039879	0.038251	0.040321								16.2833	0.005297	0.03173	0.019047	-0.002193
	16.3	-7.5e-05	0.031155	0.010175	0.002802								16.3	0.037219	0.029969	0.03422	0.031712								16.3	0.002839	0.031647	0.014372	-0.002812
	16.3167	0.000295	0.024267	0.012799	0.002901								16.3167	0.035058	0.025234	0.030591	0.027007								16.3167	0.003111	0.030474	0.011153	-0.003503
	16.3333	0.000354	0.022409	0.015634	0.003701								16.3333	0.032396	0.022439	0.026752	0.023162								16.3333	0.004362	0.029401	0.007933	-0.003784
	16.35	0.000534	0.020591	0.018568	0.00419								16.35	0.028395	0.020343	0.023373	0.016957								16.35	0.004763	0.026698	0.004964	-0.003685
	16.3667	8.3e-05	0.019563	0.021312	0.004689								16.3667	0.023733	0.018718	0.020164	0.008372								16.3667	0.006155	0.020374	0.004254	-0.003316
	16.3833	-0.000687	0.018525	0.022347	0.005069								16.3833	0.019082	0.017703	0.016435	0.006437								16.3833	0.007196	0.017651	0.003814	-0.002947
	16.4	-0.000547	0.017907	0.022701	0.004968								16.4	0.01705	0.016887	0.013426	0.007682								16.4	0.007767	0.016428	0.002455	-0.002818
	16.4167	-0.000642	0.016852	0.023958	0.004758								16.4167	0.016469	0.016007	0.011327	0.009431								16.4167	0.008837	0.016045	-0.0006	-0.002831
	16.4333	-0.000556	0.015697	0.023485	0.005128								16.4333	0.015789	0.015076	0.010429	0.01149								16.4333	0.009417	0.015273	-0.003335	-0.002815
	16.45	-0.000541	0.014452	0.022902	0.005048								16.45	0.014958	0.014135	0.01017	0.012779								16.45	0.009597	0.01444	-0.00439	-0.002938
	16.4667	-0.001005	0.013376	0.021759	0.004357								16.4667	0.014027	0.012925	0.009732	0.014858								16.4667	0.009686	0.013547	-0.005015	-0.003231
	16.4833	-0.001299	0.012351	0.020706	0.004087								16.4833	0.012017	0.011584	0.008933	0.017067								16.4833	0.009356	0.012714	-0.00489	-0.003775
	16.5	-0.001374	0.011316	0.019203	0.003977								16.5	0.010326	0.010403	0.007515	0.017996								16.5	0.009096	0.011621	-0.003975	-0.004218
	16.5167	-0.001291	0.009545	0.018013	0.003387								16.5167	0.008236	0.009247	0.006147	0.010809								16.5167	0.009534	0.010709	-0.003976	-0.004414
	16.5333	-0.001538	0.008285	0.016022	0.003237								16.5333	0.006177	0.008201	0.004929	0.002441								16.5333	0.009191	0.009986	-0.003636	-0.00416
	16.55	-0.001755	0.006964	0.013771	0.003347								16.55	0.004817	0.007245	0.003911	-0.001446								16.55	0.008909	0.009294	-0.003347	-0.004036
	16.5667	-0.001602	0.006014	0.011281	0.003607								16.5667	0.004347	0.006249	0.003133	-0.003433								16.5667	0.008137	0.008532	-0.003577	-0.003722
	16.5833	-0.001159	0.005693	0.00881	0.003778								16.5833	0.004648	0.005353	0.002605	-0.002661								16.5833	0.007455	0.008299	-0.003748	-0.003208
	16.6	-0.000636	0.005183	0.006029	0.003968								16.6	0.005728	0.004377	0.002177	-0.001978								16.6	0.006963	0.007867	-0.002998	-0.002584
	16.6167	-0.000415	0.003919	0.0035	0.004618								16.6167	0.007089	0.003586	0.001839	-0.002582								16.6167	0.005958	0.007615	-0.002544	-0.002222
	16.6333	-0.000494	0.002975	0.002051	0.005248								16.6333	0.00825	0.003315	0.001692	-0.002916								16.6333	0.005404	0.007143	-0.00278	-0.001761
	16.65	-0.000522	0.002622	0.000343	0.005578								16.65	0.009081	0.002794	0.001554	-0.002409								16.65	0.005379	0.0066	-0.002806	-0.001439
	16.6667	-0.000361	0.002268	-0.001316	0.005718								16.6667	0.009692	0.002052	0.001876	-0.002473								16.6667	0.006825	0.006348	-0.002952	-0.000798
	16.6833	-0.00018	0.002084	-0.002525	0.006218								16.6833	0.009923	0.001461	0.002199	-0.002547								16.6833	-0.000319	0.005916	-0.003478	-6.7e-05
	16.7	-8.9e-05	0.000991	-0.004344	0.006289								16.7	0.009924	0.00094	0.002161	-0.002311								16.7	-0.015194	0.005494	-0.003974	0.000275
	16.7167	3.2e-05	-0.000304	-0.004881	0.006168								16.7167	0.009686	0.000424	0.001923	-0.001821								16.7167	-0.0195	0.005093	-0.004335	0.000554
	16.7333	0.000103	-0.002269	-0.005229	0.006638								16.7333	0.009488	0.000418	0.001356	-0.002401								16.7333	-0.023677	0.004741	-0.005037	0.001093
	16.75	4e-06	-0.003174	-0.005526	0.007578								16.75	0.00934	6.1e-05	0.000578	-0.002502								16.75	-0.021534	0.004579	-0.005858	0.001721
	16.7667	0.000205	-0.003449	-0.005454	0.008288								16.7667	0.009512	-0.000165	0	-0.002092								16.7667	-0.019361	0.004448	-0.005939	0.00222
	16.7833	0.000556	0.000506	-0.005791	0.009038								16.7833	0.009554	-0.000151	-0.000177	-0.001352								16.7833	-0.017428	0.004346	-0.006521	0.002579
	16.8	0.001017	0.005822	-0.005969	0.010158								16.8	0.009656	0.000143	1.5e-05	-0.000323								16.8	-0.014135	0.004145	-0.006952	0.003008
	16.8167	0.001769	0.003538	-0.005755	0.010918								16.8167	0.010188	0.000462	-0.000772	0.00033								16.8167	-0.006644	0.004054	-0.007129	0.003754
	16.8333	0.002321	0.001514	-0.005741	0.012017								16.8333	0.010561	0.000501	-0.00158	0.000733								16.8333	8.6e-05	0.003802	-0.006646	0.0045
	16.85	0.002762	0.00235	-0.005338	0.013217								16.85	0.010904	0.000539	-0.001968	0.001456								16.85	0.006786	0.003461	-0.006453	0.004887
	16.8667	0.003174	0.002356	-0.005374	0.012936								16.8667	0.011356	0.000938	-0.002016	0.002339								16.8667	0.009827	0.00327	-0.00625	0.004913
	16.8833	0.003306	0.002992	-0.004951	0.012586								16.8833	0.011619	0.001117	-0.002073	0.002282								16.8833	0.010297	0.003279	-0.005987	0.004939
	16.9	0.003288	0.003858	-0.004497	0.011725								16.9	0.011741	0.001166	-0.001891	0.002025								16.9	0.009558	0.003238	-0.005644	0.004715
	16.9167	0.003221	0.003737	-0.004113	0.011434								16.9167	0.011605	0.0013	-0.001829	0.001761								16.9167	0.008765	0.002958	-0.005586	0.004328
	16.9333	0.002995	0.003506	-0.003689	0.010863								16.9333	0.011378	0.001254	-0.002007	0.001947								16.9333	0.008082	0.003107	-0.005769	0.003791
	16.95	0.003258	0.004135	-0.003305	0.010412								16.95	0.010831	0.001158	-0.002115	0.001913								16.95	0.00683	0.002837	-0.004501	0.003514
	16.9667	0.002871	0.004494	-0.002741	0.009481								16.9667	0.009984	0.000893	-0.002443	0.001439								16.9667	0.006657	0.002606	-0.004083	0.003127
	16.9833	0.002065	0.004393	-0.002637	0.0082								16.9833	0.008838	0.000997	-0.003161	0.002046								16.9833	0.003194	0.002436	-0.003286	0.00259
	17	0.001438	0.004032	-0.002703	0.007979								17	0.007671	0.001091	-0.004019	0.002232								17	-0.005769	0.002485	-0.002268	0.002153
	17.0167	0.000922	0.003056	-0.002669	0.007277								17.0167	0.006975	0.00099	-0.004048	0.002001								17.0167	-0.007366	0.002595	-0.001346	0.001853
	17.0333	0.000796	0.00254	-0.002335	0.006875								17.0333	0.006309	0.000999	-0.003926	0.00141								17.0333	-0.005913	0.002495	-0.001054	0.001601
	17.05	0.00075	0.002045	-0.00208	0.006673								17.05	0.005833	0.001049	-0.003935	0.000559								17.05	-0.0023	0.002555	-0.001212	0.0012
	17.0667	0.000644	0.001059	-0.001736	0.006271								17.0667	0.005587	0.000898	-0.003633	0.000728								17.0667	0.000952	0.002906	-0.00136	0.000629
	17.0833	0.000529	0.000793	-0.001672	0.005709								17.0833	0.00529	0.000688	-0.003142	0.000687								17.0833	0.000365	0.002906	-0.000988	2.8e-05
	17.1	0.000643	0.000977	-0.001598	0.004877								17.1	0.004724	0.000437	-0.002921	0.000506								17.1	-0.000542	0.002626	-0.000326	-0.000433
	17.1167	0.000596	0.000668	-0.001454	0.003674								17.1167	0.003979	0.000181	-0.00253	-0.000282								17.1167	-0.001625	0.002237	0.00038	-0.000859
	17.1333	0.000249	0.000159	-0.00143	0.0026								17.1333	0.003403	-0.000155	-0.002249	-0.00127								17.1333	-0.003049	0.001748	0.000467	-0.001456
	17.15	-0.000458	0.00072	-0.001646	0.001787								17.15	0.003038	-0.000581	-0.001919	-0.001728								17.15	-0.002632	0.001648	0.000684	-0.001992
	17.1667	-0.001355	0.002091	-0.001792	0.001244								17.1667	0.003032	-0.000817	-0.001718	-0.001516								17.1667	0.005845	0.001619	0.0008	-0.002609
	17.1833	-0.001901	0.003533	-0.001829	0.001211								17.1833	0.003017	-0.000903	-0.001717	-0.000874								17.1833	0.007922	0.00176	0.000957	-0.003405
	17.2	-0.002178	0.004164	-0.001785	0.001558								17.2	0.003061	-0.001049	-0.002036	-0.000172								17.2	0.005868	0.001861	0.000833	-0.004062
	17.2167	-0.002038	0.004334	-0.001782	0.001943								17.2167	0.003316	-0.001192	-0.002397	-0.000188								17.2167	0.002769	0.001872	-0.000406	-0.004685
	17.2333	-0.001567	0.004044	-0.001729	0.002239								17.2333	0.003601	-0.001164	-0.002657	-0.000483								17.2333	-0.000452	0.001514	0.000385	-0.005088
	17.25	-0.001186	0.003934	-0.001826	0.002304								17.25	0.003826	-0.001047	-0.002677	-2.8e-05								17.25	-0.002472	0.001636	0.001566	-0.005261
	17.2667	-0.001036	0.003964	-0.001913	0.00239								17.2667	0.003511	-0.000849	-0.002427	0.000477								17.2667	-0.001832	0.002217	0.001837	-0.005144
	17.2833	-0.000985	0.003395	-0.001969	0.002545								17.2833	0.003336	-0.000542	-0.002218	0.001181								17.2833	-0.001442	0.002279	0.001347	-0.004868
	17.3	-0.000764	0.003125	-0.001926	0.002471								17.3	0.003461	-0.000304	-0.001948	0.001296								17.3	-0.002302	0.00246	0.000318	-0.004621
	17.3167	-0.000358	0.003274	-0.001914	0.002315								17.3167	0.003706	-0.000103	-0.001639	0.001244								17.3167	-0.002181	0.002743	0.001233	-0.004291
	17.3333	0.000319	0.003173	-0.001733	0.002269								17.3333	0.003901	6.8e-05	-0.001331	0.000992								17.3333	-0.0019	0.003295	0.002128	-0.004092
	17.35	0.000976	0.002532	-0.001611	0.001973								17.35	0.003577	0.000209	-0.001002	0.00017								17.35	-0.001309	0.003897	0.002302	-0.004112
	17.3667	0.001413	0.002161	-0.001659	0.001696								17.3667	0.003122	0.00037	-0.000723	-0.001682								17.3667	-0.001998	0.00449	0.002257	-0.004203
	17.3833	0.00167	0.001491	-0.001647	0.00182								17.3833	0.002678	0.000322	-0.000525	-0.001704								17.3833	-0.002937	0.005202	0.002612	-0.004364
	17.4	0.001806	0.00112	-0.001555	0.002394								17.4	0.002143	0.000273	-0.000356	0.002374								17.4	-0.002536	0.005855	0.001746	-0.004425
	17.4167	0.001828	0.000641	-0.001445	0.003066								17.4167	0.001849	0.000459	-0.000369	0.010125								17.4167	-0.002844	0.006448	-0.000486	-0.004492
	17.4333	0.00228	0.000113	-0.001335	0.003648								17.4333	0.001855	0.000505	-0.000342	0.014955								17.4333	-0.006102	0.002721	-0.000989	-0.00461
	17.45	0.003012	-0.000335	-0.001244	0.00435								17.45	0.00173	0.000631	-0.000444	0.015596								17.45	-0.007751	-0.000116	-0.000542	-0.004569
	17.4667	0.003404	-0.001093	-0.000954	0.004883								17.4667	0.001316	0.000717	-0.000687	0.014997								17.4667	-0.00726	-0.001652	0.000476	-0.004287
	17.4833	0.002446	-0.001741	-0.000904	0.005015								17.4833	0.000742	0.000833	-0.00086	0.014048								17.4833	-0.006828	-0.001689	-0.000307	-0.003965
	17.5	0.001429	-0.00224	-0.000894	0.005147								17.5	0.000218	0.001019	-0.000973	0.008939								17.5	-0.006867	-0.000946	-0.002239	-0.003464
	17.5167	0.001154	-0.002843	-0.000785	0.005307								17.5167	-0.000266	0.00111	-0.000957	0.003247								17.5167	-0.005883	-6.2e-05	-0.002551	-0.002538
	17.5333	0.000739	-0.002838	-0.000837	0.005277								17.5333	-0.00075	0.001192	-0.000571	-0.001756								17.5333	-0.00532	0.000272	-0.002302	-0.001574
	17.55	0.001045	-0.003122	-0.000869	0.005847								17.55	-0.001194	0.001273	-0.000245	-0.004429								17.55	-0.003726	0.000727	-0.002984	-0.001239
	17.5667	0.00099	-0.003756	-0.00095	0.006527								17.5667	-0.001728	0.001164	-9.9e-05	-0.006151								17.5667	0.002997	0.001501	-0.001875	-0.001274
	17.5833	0.000746	-0.00408	-0.000882	0.006447								17.5833	-0.002352	0.000976	2.7e-05	-0.006644								17.5833	0.004661	0.001725	-0.000106	-0.00151
	17.6	0.000521	-0.004654	-0.000724	0.006087								17.6	-0.002525	0.000697	-0.000258	-0.006037								17.6	0.008614	0.002509	-0.000468	-0.001955
	17.6167	0.000777	-0.005098	-0.000577	0.005934								17.6167	-0.002729	0.000472	-0.000383	-0.005654								17.6167	0.010345	0.003264	-0.001209	-0.002456
	17.6333	0.000944	-0.005262	-0.000491	0.006022								17.6333	-0.003113	0.000377	-0.000468	-0.005753								17.6333	0.009595	0.003269	-0.00089	-0.002888
	17.65	0.0006	-0.004276	-0.000424	0.006139								17.65	-0.003316	0.000282	-0.000703	-0.006812								17.65	0.004116	0.003585	0.000579	-0.00322
	17.6667	2.6e-05	-0.00217	-0.000338	0.006096								17.6667	-0.00346	0.000257	-0.001048	-0.00673								17.6667	-1.4e-05	0.00129	0.000808	-0.003331
	17.6833	-0.000628	-0.000254	-0.000231	0.006494								17.6833	-0.003493	0.000302	-0.001324	-0.006719								17.6833	-0.000163	-0.001315	0.001887	-0.002963
	17.7	-0.001042	0.000132	-8.5e-05	0.006661								17.7	-0.003347	0.000287	-0.001409	-0.006948								17.7	-0.000823	-0.00227	0.001805	-0.002084
	17.7167	-0.001017	0.000134	-5e-05	0.006365								17.7167	-0.00309	0.000403	-0.001404	-0.006648								17.7167	-0.001333	-0.001544	0.001824	-0.001521
	17.7333	-0.000623	0.000365	0.000165	0.005829								17.7333	-0.002744	0.000359	-0.00155	-0.00634								17.7333	-0.001923	-0.002058	0.001952	-0.001887
	17.75	-4e-05	0.000446	0.00021	0.005573								17.75	-0.002617	0.000435	-0.001515	-0.005942								17.75	-0.002712	-0.001981	0.000711	-0.002754
	17.7667	0.000284	0.000557	0.000115	0.004686								17.7667	-0.00289	0.00047	-0.001331	-0.005374								17.7667	0.002028	-0.001835	0.000579	-0.003571
	17.7833	0.000728	0.000788	0.00012	0.00339								17.7833	-0.003134	0.000346	-0.001117	-0.004776								17.7833	0.006548	-0.001939	0.001128	-0.004037
	17.8	0.000942	0.001339	7.5e-05	0.002114								17.8	-0.003017	0.000292	-0.000862	-0.004558								17.8	0.006708	-0.001943	0.001486	-0.004684
	17.8167	0.000682	0.001652	9e-06	0.000833								17.8167	-0.00263	2.5e-05	-0.000466	-0.004401								17.8167	0.005529	-0.001836	0.001194	-0.005524
	17.8333	0.00027	0.001575	-8e-06	-0.000478								17.8333	-0.001913	-0.000152	-0.000151	-0.004518								17.8333	0.003331	-0.001758	-0.000369	-0.006494
	17.85	0.000119	0.001458	-7.4e-05	-0.00183								17.85	-0.001186	-0.000149	0.000245	-0.004484								17.85	-0.001408	-0.001571	-0.000632	-0.007294
	17.8667	-1.2e-05	0.001161	-1e-05	-0.003271								17.8667	-0.000609	-0.000296	-9e-06	-0.00399								17.8667	-0.004067	-0.001264	-9.5e-05	-0.007614
	17.8833	-9.3e-05	0.001264	4.4e-05	-0.004493								17.8833	-4.3e-05	-0.000673	-0.000203	-0.003706								17.8833	-0.002965	-0.001066	-0.000378	-0.006824
	17.9	-0.000304	0.001248	0.000118	-0.005104								17.9	0.000444	-0.000521	-0.000227	-0.003312								17.9	0.000106	-0.000889	0.000129	-0.005505
	17.9167	-0.000613	0.001107	0.000221	-0.006052								17.9167	0.000832	-0.000334	8.2e-05	-0.002886								17.9167	0.002689	-0.000771	-0.000417	-0.004256
	17.9333	-0.000912	0.001218	0.000134	-0.007111								17.9333	0.00139	-0.000318	0.000331	-0.002611								17.9333	0.003581	-0.000902	-0.001262	-0.003627
	17.95	-0.000962	0.001388	0.000327	-0.008449								17.95	0.002067	-0.000302	0.000481	-0.002427								17.95	0.003374	-0.001044	-0.001508	-0.003499
	17.9667	-0.000941	0.001369	0.00023	-0.009637								17.9667	0.002465	-7.6e-05	0.00072	-0.001913								17.9667	0.002967	-0.001085	-0.001354	-0.00389
	17.9833	-0.001071	0.001379	0.000223	-0.010306								17.9833	0.002322	-0.00015	0.00109	-0.001268								17.9833	0.0029	-0.001007	-0.00137	-0.003581
	18	-0.00126	0.00141	0.000115	-0.009994								18	0.00179	-0.000374	0.001399	-0.000464								18	0.003152	-0.000578	-0.001815	-0.002113
	18.0167	-0.001529	0.001178	3.8e-05	-0.00961								18.0167	0.001339	-0.000827	0.001674	0.0003								18.0167	0.003516	-0.000489	-0.001705	0.000557
	18.0333	-0.0021	0.001128	-7.9e-05	-0.009167								18.0333	0.001297	-0.001341	0.001519	0.000683								18.0333	0.003339	-0.000399	-0.001784	0.004397
	18.05	-0.00261	0.001197	-0.000297	-0.009323								18.05	0.001396	-0.001705	0.001284	0.000825								18.05	0.003222	-0.000179	-0.001084	0.006838
	18.0667	-0.003111	0.001167	-0.000484	-0.01076								18.0667	0.001615	-0.001559	0.001189	0.000858								18.0667	0.003826	-2.9e-05	-0.000564	0.008308
	18.0833	-0.003541	0.000996	-0.000332	-0.011167								18.0833	0.001823	-0.001274	0.001204	0.001001								18.0833	0.004599	8e-05	-0.000444	0.009378
	18.1	-0.003462	0.000656	-0.000269	-0.010043								18.1	0.002412	-0.001188	0.00114	0.001443								18.1	0.006212	0.00023	-0.001053	0.009358
	18.1167	-0.003614	0.000632	-8.7e-05	-0.008408								18.1167	0.003012	-0.000952	0.001151	0.001874								18.1167	0.002304	0.000321	-0.000627	0.008683
	18.1333	-0.003627	0.00062	0.000205	-0.007163								18.1333	0.002461	-0.000589	0.001483	0.002333								18.1333	-0.006265	0.000432	-0.000531	0.008027
	18.15	-0.003441	0.000687	0.000268	-0.004638								18.15	0.001371	-0.000275	0.001716	0.002693								18.15	-0.006084	0.000273	-0.001296	0.008562
	18.1667	-0.003224	0.000655	0.00035	-0.002653								18.1667	0.000471	-0.000401	0.001858	0.002883								18.1667	-0.005354	0.000194	-0.00178	0.009347
	18.1833	-0.003328	0.000322	0.000522	-0.002299								18.1833	0.00022	-0.000387	0.00184	0.003282								18.1833	-0.005653	0.000285	-0.001374	0.010021
	18.2	-0.003431	0.0002	0.000645	-0.002234								18.2	-0.00015	-0.000113	0.001833	0.003492								18.2	-0.005642	0.000136	-0.000749	0.010296
	18.2167	-0.003346	-0.000159	0.000757	-0.002556								18.2167	-0.00073	7e-05	0.001981	0.003285								18.2167	-0.004896	-0.000132	-0.000517	0.009976
	18.2333	-0.003193	-0.000456	0.00082	-0.0024								18.2333	-0.001059	-9.8e-05	0.002031	0.002789								18.2333	-0.004171	-4e-05	-0.000336	0.009407
	18.25	-0.00285	-0.000494	0.000742	-0.002344								18.25	-0.001259	-0.000276	0.00184	0.002753								18.25	-0.003836	0.000122	0.000395	0.008808
	18.2667	-0.002547	-0.000612	0.000735	-0.001587								18.2667	-0.001639	-0.000504	0.00149	0.003156								18.2667	-0.003631	0.000275	0.000627	0.007929
	18.2833	-0.002624	-0.000699	0.000707	-0.000591								18.2833	-0.002149	-0.000592	0.001239	0.00315								18.2833	-0.002456	0.000137	0.000318	0.00702
	18.3	-0.002381	-0.000767	0.00053	0.000596								18.3	-0.002568	-0.00045	0.000869	0.002663								18.3	-0.00066	0.000379	0.000189	0.005981
	18.3167	-0.001589	-0.000794	0.000612	0.001136								18.3167	-0.002688	-0.000358	0.000514	0.002234								18.3167	0.000609	0.000303	0.000106	0.005038
	18.3333	-0.001109	-0.00082	0.000455	0.001165								18.3333	-0.002418	-0.000177	9.9e-05	0.002595								18.3333	0.002178	0.000186	0.000353	0.004026
	18.35	-0.000608	-0.000656	0.000228	0.000764								18.35	-0.001967	-7.6e-05	-0.000145	0.002537								18.35	0.003626	-1e-05	0.00014	0.002813
	18.3667	7.2e-05	-0.000632	0.0002	1.2e-05								18.3667	-0.001717	-7.6e-05	-0.00017	0.001738								18.3667	0.005165	1.3e-05	0.000496	0.001631
	18.3833	0.000533	-0.000708	0.000223	-0.000739								18.3833	-0.001846	-0.000135	-0.000444	0.000909								18.3833	0.005433	-0.000123	0.000193	0.000799
	18.4	0.000614	-0.000624	3.6e-05	-0.00091								18.4	-0.001626	-0.000184	-0.000769	0.000791								18.4	0.004012	0.00011	-0.00073	0.000546
	18.4167	0.000565	-0.000671	-0.000371	-0.000817								18.4167	-0.000845	-0.000472	-0.00146	0.00084								18.4167	-0.004075	-0.000355	-0.000697	0.00096
	18.4333	0.000995	-0.000467	-0.000618	-0.000195								18.4333	-0.000425	-0.000151	-0.00162	0.00138								18.4333	-0.008173	-0.0003	0.000125	0.000944
	18.45	0.001995	-0.000393	-0.001116	0.000247								18.45	-0.000784	7e-05	-0.0018	0.00132								18.45	-0.006871	0.000294	-0.000552	-0.000291
	18.4667	0.003085	-0.00019	-0.001703	0.000929								18.4667	-0.001924	0.000411	-0.00256	-0.0001								18.4667	-0.002269	0.000339	-0.00024	-0.002237
	18.4833	0.004846	0.000164	-0.00182	0.001641								18.4833	-0.004423	0.000731	-0.0026	0.00046								18.4833	0.000523	-0.000786	0.000183	-0.004243
	18.5	0.006476	0.000577	-0.002617	0.001183								18.5	-0.006082	0.001372	-0.001851	0.001141								18.5	0.000915	-0.000771	0.000736	-0.005319
	18.5167	0.003988	0.00102	-0.003054	-1e-05								18.5167	-0.004141	0.001056	-0.000578	0.002428								18.5167	0.000501	0.000754	0.006185	-0.006189
	18.5333	0.0002	0.000983	-0.002031	-0.000994								18.5333	-0.00348	-8.1e-05	0.000214	0.002527								18.5333	0.000646	0.00074	0.008673	-0.006498
	18.55	-0.010298	-0.006924	-0.003728	0.004892								18.55	0.005791	-0.001379	-0.001663	-0.010384								18.55	-0.001029	-0.006764	0.012711	-0.005918
	18.5667	-0.027537	-0.008591	-0.003825	0.011768								18.5667	0.018122	-0.001346	-0.00214	-0.020806								18.5667	-0.005274	-0.014558	0.01552	-0.002997
	18.5833	-0.033285	-0.004658	-0.002572	0.017024								18.5833	0.035673	-0.000984	0.005652	-0.023947								18.5833	-0.010238	-0.017602	0.020358	-0.002427
	18.6	-0.032874	0.002525	-0.001599	0.01888								18.6	0.053934	0.002409	0.021235	-0.018428								18.6	-0.014793	-0.013046	0.023877	-0.003156
	18.6167	-0.020308	0.017547	-0.001186	0.020051								18.6167	0.060516	0.012526	0.045929	-0.002612								18.6167	-0.010473	-0.004879	0.027102	-0.003041
	18.6333	-0.002953	0.038699	-0.000733	0.020801								18.6333	0.059528	0.024372	0.072644	0.021584								18.6333	-0.004624	0.009778	0.028137	-0.003075
	18.65	0.009312	0.049471	-6e-05	0.021282								18.65	0.058119	0.037688	0.089328	0.040951								18.65	0.007005	0.019555	0.027391	-0.002808
	18.6667	0.014096	0.057632	0.001083	0.020862								18.6667	0.055311	0.047074	0.092753	0.063148								18.6667	0.021955	0.024032	0.026416	-0.002622
	18.6833	0.014631	0.055294	0.002426	0.020023								18.6833	0.052203	0.05612	0.087827	0.078745								18.6833	0.029604	0.022939	0.027621	-0.002546
	18.7	0.014896	0.053366	0.003079	0.020083								18.7	0.049015	0.058046	0.079232	0.086051								18.7	0.031333	0.022436	0.029255	-0.002499
	18.7167	0.014956	0.042637	0.004292	0.02036								18.7167	0.045758	0.057228	0.070187	0.084325								18.7167	0.031378	0.021984	0.030677	-0.002389
	18.7333	0.014336	0.033788	0.005285	0.020176								18.7333	0.042241	0.054239	0.061682	0.079529								18.7333	0.032172	0.022282	0.029868	-0.002337
	18.75	0.012396	0.030659	0.005878	0.019531								18.75	0.039764	0.04769	0.050557	0.074353								18.75	0.033176	0.0225	0.025479	-0.002465
	18.7667	0.010066	0.029659	0.006821	0.018697								18.7667	0.037797	0.040721	0.042682	0.069327								18.7667	0.032999	0.022338	0.02215	-0.002683
	18.7833	0.008905	0.02313	0.008504	0.017403								18.7833	0.035111	0.036582	0.037277	0.064532								18.7833	0.028193	0.021976	0.019511	-0.002852
	18.8	0.008705	0.020301	0.011077	0.015799								18.8	0.032224	0.031803	0.033542	0.050086								18.8	0.018527	0.021944	0.016842	-0.00286
	18.8167	0.007642	0.016911	0.01458	0.014441								18.8167	0.029448	0.027482	0.030287	0.041696								18.8167	0.007608	0.022042	0.0131	-0.002434
	18.8333	0.006459	0.01594	0.017983	0.013203								18.8333	0.027183	0.02401	0.027632	0.031237								18.8333	0.002087	0.022371	0.011468	-0.001987
	18.85	0.005655	0.015299	0.021376	0.011695								18.85	0.025277	0.021068	0.025197	0.026718								18.85	-0.001143	0.02175	0.010976	-0.001561
	18.8667	0.005142	0.014559	0.024259	0.009957								18.8667	0.022932	0.019026	0.022771	0.023289								18.8667	-0.002464	0.020429	0.011303	-0.001314
	18.8833	0.004688	0.013798	0.026232	0.008058								18.8833	0.020577	0.017514	0.020726	0.01936								18.8833	-0.003345	0.017848	0.011121	-0.001177
	18.9	0.003705	0.013147	0.027305	0.00614								18.9	0.018512	0.015942	0.018651	0.016201								18.9	-0.006525	0.014427	0.009249	-0.00096
	18.9167	0.00269	0.012305	0.028708	0.004429								18.9167	0.017208	0.014358	0.016234	0.013488								18.9167	-0.014489	0.012107	0.007484	-0.00067
	18.9333	0.002075	0.011593	0.029071	0.003008								18.9333	0.016464	0.012935	0.013787	0.010435								18.9333	-0.020223	0.011197	0.005878	-0.000588
	18.95	0.00251	0.011051	0.029364	0.001877								18.95	0.015691	0.011601	0.012051	0.007903								18.95	-0.023507	0.009997	0.004293	-0.000747
	18.9667	0.002285	0.010289	0.028407	0.001255								18.9667	0.014468	0.009638	0.011084	0.00494								18.9667	-0.019131	0.008647	0.002887	-0.000826
	18.9833	0.00174	0.009627	0.02743	0.000634								18.9833	0.013204	0.007874	0.010057	0.001928								18.9833	-0.011875	0.007307	0.002702	-0.000884
	19	0.001375	0.009004	0.025163	2.3e-05								19	0.011981	0.00658	0.00867	0.000735								19	-0.01142	0.006137	0.003007	-0.000913
	19.0167	0.00148	0.008751	0.022966	-0.000391								19.0167	0.010959	0.005987	0.007121	0.000358								19.0167	-0.012186	0.005257	0.003269	-0.000878
	19.0333	0.002165	0.008897	0.019639	-0.000375								19.0333	0.010528	0.005194	0.006542	-0.000609								19.0333	-0.012163	0.004538	0.00384	-0.000782
	19.05	0.002931	0.008993	0.012702	-0.000469								19.05	0.010837	0.00432	0.006023	-0.001316								19.05	-0.011991	0.004189	0.003352	-0.000437
	19.0667	0.002926	0.008579	0.008405	-0.000553								19.0667	0.010876	0.003597	0.005423	-0.002253								19.0667	-0.011578	0.004069	0.002663	-0.000111
	19.0833	0.002531	0.008265	0.004837	-0.000926								19.0833	0.011185	0.002854	0.004894	-0.003169								19.0833	-0.010865	0.00403	0.001965	9.4e-05
	19.1	0.002556	0.007981	0.00331	-0.00088								19.1	0.011264	0.00215	0.004375	-0.003286								19.1	-0.010492	0.003651	-9.3e-05	0.00017
	19.1167	0.002653	0.007915	0.000953	-0.000796								19.1167	0.010725	0.001478	0.004132	-0.003579								19.1167	-0.009921	0.003192	-0.001474	0.000139
	19.1333	0.00265	0.008329	-0.001074	-0.001001								19.1333	0.009757	0.000707	0.004789	-0.00391								19.1333	-0.00884	0.002484	-0.001595	-0.000122
	19.15	0.002688	0.008113	-0.002721	-0.001167								19.15	0.008478	0.000256	0.005016	-0.004722								19.15	-0.007379	0.002075	-0.002006	-0.000492
	19.1667	0.002685	0.007387	-0.003608	-0.001193								19.1667	0.0075	-0.000126	0.004923	-0.005583								19.1667	-0.003429	0.001967	-0.004017	-0.000663
	19.1833	0.002662	0.007161	-0.004105	-0.000838								19.1833	0.006641	-0.000177	0.0048	-0.006065								19.1833	-0.002198	0.001818	-0.004188	-0.000563
	19.2	0.002659	0.007085	-0.004183	2.6e-05								19.2	0.005823	-0.000309	0.004717	-0.006116								19.2	-0.001707	0.00136	-0.003709	-0.000394
	19.2167	0.00287	0.007327	-0.0042	0.00118								19.2167	0.005267	-0.000537	0.00467	-0.006014								19.2167	-0.002368	0.000892	-0.003693	-0.000152
	19.2333	0.002731	0.007079	-0.004187	0.002443								19.2333	0.004492	-0.000595	0.004832	-0.006451								19.2333	-0.002658	0.000804	-0.003766	-3.9e-05
	19.25	0.002232	0.006561	-0.004184	0.003446								19.25	0.003266	-0.000633	0.004895	-0.007078								19.25	-0.004559	0.000797	-0.00315	-0.000106
	19.2667	0.002003	0.005802	-0.004432	0.0043								19.2667	0.001731	-0.000601	0.004937	-0.007144								19.2667	-0.009799	0.000789	-0.002983	9.7e-05
	19.2833	0.002224	0.004854	-0.004809	0.005133								19.2833	0.000776	-0.000289	0.004959	-0.006751								19.2833	-0.00907	0.000891	-0.002697	0.00056
	19.3	0.002225	0.004426	-0.004846	0.005876								19.3	0.00039	9.3e-05	0.004651	-0.006448								19.3	-0.013531	0.000614	-0.00251	0.001123
	19.3167	0.002071	0.004686	-0.004743	0.006419								19.3167	0.000307	0.00013	0.004588	-0.006432								19.3167	-0.013912	0.000176	-0.002546	0.001699
	19.3333	0.001927	0.004195	-0.004561	0.007172								19.3333	0.000655	-4.3e-05	0.004615	-0.006894								19.3333	-0.013683	-0.000281	-0.002582	0.001965
	19.35	0.001754	0.002694	-0.004248	0.007915								19.35	0.001103	-0.000256	0.004321	-0.007267								19.35	-0.013084	-0.000728	-0.002647	0.002101
	19.3667	0.00171	-0.000396	-0.003976	0.008898								19.3667	0.001421	-0.000348	0.003967	-0.0074								19.3667	-0.010115	-0.001165	-0.002113	0.002197
	19.3833	0.001887	0.000863	-0.003803	0.009701								19.3833	0.001679	-0.000271	0.003804	-0.006403								19.3833	-0.008397	-0.001372	-0.001349	0.002233
	19.4	0.002274	0.000942	-0.003681	0.010274								19.4	0.001667	-8.4e-05	0.00359	-0.005875								19.4	-0.008378	-0.001289	-0.000725	0.002549
	19.4167	0.002266	0.000989	-0.003358	0.010798								19.4167	0.001248	0.000169	0.003241	-0.006085								19.4167	-0.008999	-0.001225	-0.000102	0.003017
	19.4333	0.00199	0.001326	-0.002956	0.011381								19.4333	0.00092	0.000324	0.00269	-0.005644								19.4333	-0.00966	-0.001052	3e-05	0.003636
	19.45	0.001924	0.002203	-0.002613	0.012015								19.45	0.000752	0.000378	0.001989	-0.004824								19.45	-0.009521	-0.001108	-0.000338	0.004074
	19.4667	0.002168	0.00256	-0.002201	0.012748								19.4667	0.000814	0.000422	0.001429	-0.003813								19.4667	-0.010092	-0.001145	-0.000496	0.004903
	19.4833	0.002472	0.003336	-0.002148	0.013931								19.4833	0.001025	0.000347	0.000948	-0.003192								19.4833	-0.010983	-0.001191	-0.000204	0.005742
	19.5	0.002796	0.003343	-0.001916	0.015025								19.5	0.001227	0.000171	0.000577	-0.003271								19.5	-0.011634	-0.001148	9.8e-05	0.006181
	19.5167	0.002767	0.004007	-0.001644	0.015829								19.5167	0.001362	2e-06	0.00033	-0.002998								19.5167	-0.009994	-0.000834	0.000529	0.005931
	19.5333	0.00262	0.004871	-0.001391	0.016444								19.5333	0.001818	-5e-06	-7.8e-05	-0.002714								19.5333	-0.007084	-0.00073	0.001169	0.005342
	19.55	0.002423	0.006265	-0.001159	0.017068								19.55	0.002094	3.8e-05	-0.000507	-0.00234								19.55	-0.003344	-0.000645	0.00161	0.004683
	19.5667	0.002346	0.006339	-0.000937	0.017673								19.5667	0.0023	1.1e-05	-0.000756	-0.001476								19.5667	0.001606	-0.000701	0.0018	0.004314
	19.5833	0.002389	0.005413	-0.000715	0.018028								19.5833	0.002466	7.4e-05	-0.000905	-0.000953								19.5833	0.003656	-0.000447	0.00182	0.004306
	19.6	0.002381	-0.000454	-0.000692	0.017892								19.6	0.002552	0.000167	-0.000933	-0.000319								19.6	0.002016	-0.000323	0.002191	0.004147
	19.6167	0.002342	-0.000502	-0.00074	0.017338								19.6167	0.002341	8.9e-05	-0.000919	-4.3e-05								19.6167	0.001057	-5.9e-05	0.00241	0.003779
	19.6333	0.002586	-2.1e-05	-0.000868	0.016545								19.6333	0.002101	9.2e-05	-0.000977	0.000133								19.6333	-0.000341	8.6e-05	0.002558	0.003312
	19.65	0.002799	-1e-06	-0.000986	0.015591								19.65	0.002112	0.000275	-0.001165	0.000319								19.65	-0.00166	0.000101	0.002997	0.003465
	19.6667	0.002492	-8e-05	-0.001014	0.014428								19.6667	0.002152	0.000359	-0.001403	0.000406								19.6667	-0.005468	0.000155	0.002476	0.003768
	19.6833	0.002215	0.000281	-0.001132	0.013114								19.6833	0.001922	0.000332	-0.001531	0.000452								19.6833	-0.013436	0.00027	0.002395	0.003821
	19.7	0.001878	0.000592	-0.00108	0.012001								19.7	0.001703	0.000365	-0.001549	0.000778								19.7	-0.016054	0.000245	0.002374	0.003454
	19.7167	0.001679	0.00051	-0.001018	0.011139								19.7167	0.001457	0.000468	-0.001704	0.001686								19.7167	-0.013441	0.00019	0.002441	0.003038
	19.7333	0.001542	0.000847	-0.000896	0.010728								19.7333	0.001192	0.000403	-0.001722	0.001884								19.7333	-0.000797	0.000365	0.002159	0.002783
	19.75	0.001515	0.000835	-0.000884	0.010427								19.75	0.001467	0.000358	-0.0016	0.001752								19.75	0.014098	0.00054	0.002156	0.002367
	19.7667	0.001589	0.000902	-0.001063	0.009676								19.7667	0.001832	0.000543	-0.001188	0.00184								19.7667	0.020962	0.000595	0.002013	0.001712
	19.7833	0.001722	0.00147	-0.001261	0.009145								19.7833	0.002118	0.000758	-0.000956	0.001718								19.7833	0.018076	0.00101	0.002361	0.001136
	19.8	0.001555	0.001517	-0.001469	0.008544								19.8	0.002463	0.000963	-0.000934	0.001755								19.8	0.01282	0.001235	0.002318	0.000401
	19.8167	0.001185	0.000211	-0.001497	0.008246								19.8167	0.002842	0.001257	-0.001	0.001563								19.8167	0.011407	0.00156	0.002125	-0.000324
	19.8333	0.000908	-0.003806	-0.001676	0.007489								19.8333	0.003323	0.001475	-0.000938	0.001291								19.8333	0.010125	0.001776	0.001651	-0.000688
	19.85	0.0009	-0.002952	-0.001794	0.007351								19.85	0.003883	0.001372	-0.000967	0.001219								19.85	0.008252	0.001741	0.000597	-0.000552
	19.8667	0.001003	-0.001599	-0.001803	0.007003								19.8667	0.004283	0.001139	-0.000635	0.000857								19.8667	0.0066	0.001856	-0.000637	-0.000257
	19.8833	0.001075	-0.001306	-0.001771	0.006166								19.8833	0.004564	0.001146	-0.000113	0.000494								19.8833	0.004457	0.001812	-0.00113	2.9e-05
	19.9	0.001147	-0.001493	-0.00155	0.005298								19.9	0.004744	0.001124	0.000409	0.000292								19.9	0.001865	0.002677	-0.001184	0.000185
	19.9167	0.001016	-0.001463	-0.001408	0.004814								19.9167	0.005149	0.001	0.000703	0.000217								19.9167	0.000515	0.003003	-0.001178	8.1e-05
	19.9333	0.000695	-0.001374	-0.001237	0.00473								19.9333	0.005515	0.000948	0.000805	-0.000148								19.9333	-0.000853	0.003519	-0.001183	-0.000173
	19.95	0.000375	-0.000955	-0.000976	0.004957								19.95	0.005821	0.000786	0.000798	-0.000544								19.95	0.000309	0.004535	-0.001888	-0.000426
	19.9667	0.000225	-0.000556	-0.000805	0.005463								19.9667	0.005997	0.000564	0.00094	-0.00103								19.9667	0.00094	0.00511	-0.001912	-0.00109
	19.9833	0.000215	-0.000318	-0.000763	0.00634								19.9833	0.006183	0.000253	0.001052	-0.001556								19.9833	-0.011538	0.005806	-0.001457	-0.001673
	20	-0.000105	-4.9e-05	-0.000612	0.007306								20	0.005989	0.000131	0.001094	-0.002011								20	-0.023027	0.004692	-0.001352	-0.002147
	20.0167	-0.000391	0.000189	-0.000471	0.008157								20.0167	0.005649	0.000355	0.001109	-0.002542								20.0167	-0.022241	0.002028	-0.001537	-0.0025
	20.0333	-0.000576	0.000136	-0.00038	0.008728								20.0333	0.00519	0.000461	0.001172	-0.003255								20.0333	-0.017115	0.000224	-0.001882	-0.002843
	20.05	-0.00101	-0.000186	-0.000539	0.008779								20.05	0.004711	0.000477	0.000865	-0.003768								20.05	-0.012018	-0.00064	-0.001487	-0.003187
	20.0667	-0.001305	-0.000209	-0.000558	0.00875								20.0667	0.004283	0.000583	0.000719	-0.00383								20.0667	-0.011262	-0.000594	-0.001583	-0.00362
	20.0833	-0.00158	-0.000111	-0.000457	0.008872								20.0833	0.003514	0.000639	0.000452	-0.004733								20.0833	-0.011186	-5.8e-05	-0.001798	-0.004053
	20.1	-0.001715	6e-06	-0.000246	0.008733								20.1	0.002725	0.000405	9.5e-05	-0.005426								20.1	-0.001629	-0.000782	-0.001683	-0.004336
	20.1167	-0.002027	0.000255	4.5e-05	0.008518								20.1167	0.00233	0.000114	-0.000269	-0.005965								20.1167	0.010242	-0.000776	-0.001298	-0.004549
	20.1333	-0.002358	0.000515	0.000355	0.008375								20.1333	0.002175	-0.000247	-0.000575	-0.006825								20.1333	0.014434	0.00013	-0.001063	-0.004712
	20.15	-0.002599	0.000755	0.000416	0.008182								20.15	0.001911	-0.000328	-0.000692	-0.007716								20.15	0.015166	0.000516	-0.001198	-0.004926
	20.1667	-0.00285	0.001095	0.000597	0.008259								20.1667	0.001566	-0.000258	-0.000908	-0.008797								20.1667	0.010938	0.000413	-0.001053	-0.005309
	20.1833	-0.003121	0.001335	0.000778	0.008386								20.1833	0.001202	-0.000269	-0.000774	-0.009867								20.1833	0.00237	-0.000101	-0.000328	-0.005642
	20.2	-0.003403	0.001244	0.000759	0.008513								20.2	0.000957	-0.000249	-0.0008	-0.010298								20.2	-0.000838	-0.000375	0.000647	-0.005815
	20.2167	-0.003442	0.001238	0.000449	0.008904								20.2167	0.000994	-0.000331	-0.000824	-0.000981								20.2167	-0.006681	-0.000489	0.000733	-0.006019
	20.2333	-0.003321	0.001024	5e-05	0.009307								20.2333	0.001272	-0.000393	-0.000959	0.005905								20.2333	-0.007443	-0.000202	0.000519	-0.006112
	20.25	-0.003189	0.001089	-0.000119	0.00961								20.25	0.001289	-0.000494	-0.001095	0.006961								20.25	-0.005414	-0.000446	0.000536	-0.005946
	20.2667	-0.002948	0.001334	-0.000239	0.009973								20.2667	0.001117	-0.000256	-0.001221	0.006517								20.2667	0.000454	-0.001359	0.000653	-0.005529
	20.2833	-0.002367	0.001849	-0.000438	0.010267								20.2833	0.000865	-0.000388	-0.001486	0.004573								20.2833	0.004063	-0.001713	0.000989	-0.004983
	20.3	-0.001795	0.001255	-0.000437	0.01035								20.3	0.000102	-0.00051	-0.001882	0.00219								20.3	0.002221	-0.001487	0.001336	-0.004256
	20.3167	-0.001302	0.001054	-0.000417	0.010148								20.3167	-0.000791	-0.000395	-0.002104	0.001109								20.3167	-0.002655	-0.00126	0.001044	-0.003751
	20.3333	-0.000608	0.001145	-0.000376	0.009608								20.3333	-0.001563	-0.000333	-0.002419	0.000889								20.3333	-0.007839	-0.000974	0.000754	-0.003305
	20.35	-4e-06	0.000196	-0.000196	0.008987								20.35	-0.002166	-0.00059	-0.002884	0.00121								20.35	-0.011464	-0.001117	0.000904	-0.002839
	20.3667	0.000671	-0.000792	-0.000105	0.008227								20.3667	-0.002579	-0.000797	-0.003028	0.001171								20.3667	-0.012078	-0.001221	0.001623	-0.002394
	20.3833	0.001195	-0.001361	-5.4e-05	0.007867								20.3833	-0.003081	-0.000924	-0.002813	-8.9e-05								20.3833	-0.009252	-0.000944	0.002113	-0.001978
	20.4	0.001529	-0.0028	6e-06	0.007637								20.4	-0.003414	-0.001111	-0.002618	-0.001078								20.4	-0.003867	-0.000908	0.002072	-0.001462
	20.4167	0.001796	-0.003765	-0.000103	0.007181								20.4167	-0.003528	-0.001244	-0.002367	-0.000491								20.4167	-0.002345	-0.000542	0.002265	-0.000958
	20.4333	0.001634	-0.004259	-0.000233	0.006758								20.4333	-0.003534	-0.001179	-0.002119	0.00067								20.4333	-0.001481	-0.000245	0.002668	-0.000223
	20.45	0.001413	-0.003563	-0.000342	0.006624								20.45	-0.003499	-0.000965	-0.001831	0.00164								20.45	-0.001588	-5.9e-05	0.002652	0.000331
	20.4667	0.001481	0.001473	-0.000332	0.00662								20.4667	-0.003424	-0.00073	-0.001812	0.002421								20.4667	-0.001294	0.000108	0.002415	0.000756
	20.4833	0.001749	0.003269	-0.000251	0.005836								20.4833	-0.003339	-0.000655	-0.001704	0.002741								20.4833	-0.001301	0.000144	0.002649	0.00109
	20.5	0.002037	0.004335	-0.00034	0.004233								20.5	-0.003364	-0.000641	-0.001665	0.002951								20.5	-0.002037	2.1e-05	0.002443	0.001445
	20.5167	0.002329	0.003606	-0.00029	0.002173								20.5167	-0.003352	-0.000703	-0.001839	0.003522								20.5167	0.002723	0.000127	0.002109	0.001858
	20.5333	0.002662	0.002778	-0.000179	0.000174								20.5333	-0.003431	-0.000788	-0.002184	0.004257								20.5333	0.008295	-0.000146	0.001096	0.001971
	20.55	0.003015	0.00249	0.000132	-0.001364								20.55	-0.00348	-0.000853	-0.001998	0.004951								20.55	0.011248	-0.00029	0.000514	0.001854
	20.5667	0.003078	0.002533	0.000343	-0.002672								20.5667	-0.00326	-0.000918	-0.002123	0.005356								20.5667	0.00576	-0.000443	0.000211	0.001457
	20.5833	0.00307	0.002525	0.000544	-0.003721								20.5833	-0.002739	-0.000853	-0.002267	0.00553								20.5833	0.001142	-0.000227	0.000549	0.00091
	20.6	0.002803	0.002207	0.000714	-0.004729								20.6	-0.002058	-0.000748	-0.002272	0.005385								20.6	-0.002896	-0.00039	0.001396	0.000283
	20.6167	0.002579	0.001812	0.000885	-0.005944								20.6167	-0.0014	-0.000709	-0.002045	0.00527								20.6167	-0.004027	-0.000764	0.001616	-0.000476
	20.6333	0.002216	0.001569	0.000827	-0.007098								20.6333	-0.000974	-0.000604	-0.001577	0.00519								20.6333	-0.005087	-0.000718	0.001746	-0.001195
	20.65	0.001953	0.001305	0.000628	-0.008163								20.65	-0.000778	-0.000448	-0.001109	0.004299								20.65	-0.006367	-0.000431	0.002197	-0.001594
	20.6667	0.00173	0.000931	0.000679	-0.008097								20.6667	-0.000532	-0.000402	-0.000521	0.003759								20.6667	-0.008066	-0.000205	0.002437	-0.001603
	20.6833	0.001277	0.000347	0.00065	-0.007841								20.6833	-5.6e-05	-0.000156	0.000147	0.003418								20.6833	-0.010396	-0.000499	0.001938	-0.001632
	20.7	0.000745	-0.000196	0.000611	-0.007465								20.7	0.00049	8e-05	0.000695	0.002778								20.7	-0.011446	-0.000722	0.002188	-0.001811
	20.7167	0.000133	-0.000582	0.000573	-0.007507								20.7167	0.000722	0.00029	0.00109	0.002126								20.7167	-0.010159	-0.000636	0.00194	-0.001392
	20.7333	-0.000537	-0.000609	0.000444	-0.007358								20.7333	0.000853	0.000458	0.001387	0.001586								20.7333	-0.006511	-0.00056	0.001391	-0.001493
	20.75	-0.001097	-0.000556	0.000416	-0.006689								20.75	0.001384	0.000466	0.001694	0.001027								20.75	-0.004232	-0.000484	0.000173	-0.001764
	20.7667	-0.001028	-0.000753	0.000397	-0.006009								20.7667	0.001966	0.000364	0.002031	0.000567								20.7667	-0.002493	-0.000287	-0.001045	-0.002356
	20.7833	-0.000588	-0.001229	0.000249	-0.00519								20.7833	0.001987	0.000213	0.002599	-6.2e-05								20.7833	0.001566	-0.000231	-0.001903	-0.003007
	20.8	-0.000348	-0.001356	0.00018	-0.004161								20.8	0.001128	0.000161	0.003336	-0.000781								20.8	0.005065	8.5e-05	-0.002281	-0.003418
	20.8167	-0.000408	-0.00162	0.000132	-0.00312								20.8167	0.000345	0.000205	0.003834	-0.001558								20.8167	0.006773	1.1e-05	-0.00251	-0.003691
	20.8333	-0.000728	-0.001877	0.000154	-0.002027								20.8333	-0.00051	0.000207	0.004187	-0.002063								20.8333	0.009175	-0.000153	-0.001938	-0.003966
	20.85	-0.000958	-0.002064	2.5e-05	-0.000645								20.85	-0.001094	0.000269	0.00418	-0.002848								20.85	0.013377	-9.7e-05	-0.001187	-0.00437
	20.8667	-0.001157	-0.002441	-7.3e-05	0.000777								20.8667	-0.001809	0.000331	0.004483	-0.003173								20.8667	0.015619	0.000319	-0.000896	-0.004384
	20.8833	-0.001737	-0.002728	-0.000331	0.002329								20.8833	-0.003083	0.000393	0.005296	-0.003658								20.8833	0.01605	0.000595	-0.001005	-0.003858
	20.9	-0.002227	-0.002745	-0.00065	0.003342								20.9	-0.005048	0.000556	0.006179	-0.004183								20.9	0.010212	0.000451	-0.002513	-0.003132
	20.9167	-0.002767	-0.002481	-0.000678	0.004906								20.9167	-0.005716	0.000464	0.006836	-0.004429								20.9167	0.000835	0.000117	-0.003874	-0.002358
	20.9333	-0.003647	-0.002142	-0.000806	0.005982								20.9333	-0.005437	0.000272	0.007018	-0.004325								20.9333	-0.002968	-0.000127	-0.005435	-0.002495
	20.95	-0.003448	-0.001842	-0.000985	0.006727								20.95	-0.006327	-5.1e-05	0.00722	-0.004742								20.95	-0.004371	-0.000211	-0.005885	-0.003722
	20.9667	-0.001789	-0.001843	-0.000953	0.008333								20.9667	-0.006617	-0.000674	0.007152	-0.005188								20.9667	-0.003554	-0.000345	-0.004656	-0.004759
	20.9833	-0.001029	-0.002594	-0.000462	0.008899								20.9833	-0.008077	-0.000137	0.006885	-0.005325								20.9833	0.004162	-0.001339	-0.002317	-0.004746
	21	-0.00224	-0.002044	-0.00037	0.007314								21	-0.006798	0.00016	0.004947	-0.004931								21	0.008259	-0.001263	8.2e-05	-0.003683
	21.0167	-0.003181	-0.002864	-0.000999	0.005852								21.0167	-0.005802	-9.5e-05	0.002292	-0.003								21.0167	0.003305	-0.000197	0.001949	-0.002193
	21.0333	-0.006643	-0.002507	0.001203	0.00358								21.0333	-0.002568	-0.000382	0.000734	-0.00105								21.0333	-0.002685	-0.000511	-0.002414	0.000587
	21.05	-0.016575	-0.005691	0.000444	0.001819								21.05	0.006967	-0.002409	-0.002875	-0.004961								21.05	-0.008075	-0.009825	-0.000848	0.000217
	21.0667	-0.023057	-0.008444	0.000685	0.004848								21.0667	0.019711	-0.002696	-0.006164	-0.010201								21.0667	-0.012125	-0.01674	0.004489	-0.000423
	21.0833	-0.030369	-0.009707	0.001517	0.006817								21.0833	0.040595	-0.003253	-0.002633	-0.016491								21.0833	-0.014565	-0.021434	0.010845	0.001056
	21.1	-0.030032	-0.00737	0.002308	0.006845								21.1	0.055079	0.000199	0.011588	-0.013701								21.1	-0.017896	-0.019778	0.014322	0.000556
	21.1167	-0.016105	0.004109	0.002119	0.007956								21.1167	0.05453	0.00653	0.036391	-0.002184								21.1167	-0.010818	-0.005422	0.016747	-4.6e-05
	21.1333	0.003891	0.026086	0.001621	0.009577								21.1333	0.05136	0.018589	0.063659	0.019882								21.1333	0.000903	0.005884	0.017252	0.00055
	21.15	0.011128	0.041213	0.001542	0.010099								21.15	0.050099	0.029628	0.078047	0.042637								21.15	0.011923	0.013509	0.016116	0.001867
	21.1667	0.012024	0.04597	0.001633	0.0094								21.1667	0.048779	0.038998	0.081175	0.056193								21.1667	0.017634	0.014505	0.015991	0.002434
	21.1833	0.01152	0.044166	0.001944	0.008292								21.1833	0.045769	0.046907	0.080503	0.071048								21.1833	0.030855	0.012921	0.015495	0.002511
	21.2	0.009786	0.036293	0.002085	0.008103								21.2	0.043248	0.049226	0.075371	0.083174								21.2	0.039066	0.011816	0.01697	0.002637
	21.2167	0.008821	0.031805	0.001656	0.007527								21.2167	0.040095	0.048184	0.061419	0.087816								21.2167	0.042983	0.011022	0.018713	0.002492
	21.2333	0.009295	0.025685	0.000597	0.007641								21.2333	0.036861	0.04698	0.053221	0.086386								21.2333	0.044153	0.011288	0.019066	0.002486
	21.25	0.009729	0.016984	0.000388	0.007715								21.25	0.034377	0.042556	0.043474	0.080547								21.25	0.042443	0.011573	0.018239	0.00265
	21.2667	0.009554	0.014264	0.001718	0.007329								21.2667	0.030712	0.036042	0.037606	0.069938								21.2667	0.032803	0.011529	0.016412	0.002783
	21.2833	0.009088	0.012293	0.004559	0.006723								21.2833	0.026928	0.030599	0.034669	0.057318								21.2833	0.023693	0.011465	0.015395	0.002647
	21.3	0.008852	0.010863	0.01208	0.006437								21.3	0.022824	0.026515	0.033041	0.050769								21.3	0.017192	0.01134	0.013947	0.002521
	21.3167	0.008835	0.009329	0.016721	0.006183								21.3167	0.019298	0.02251	0.030552	0.042955								21.3167	0.013607	0.011086	0.012529	0.002393
	21.3333	0.008637	0.008385	0.019801	0.006159								21.3333	0.016431	0.019724	0.027667	0.03156								21.3333	0.011834	0.011231	0.011461	0.002623
	21.35	0.008329	0.00769	0.022092	0.006175								21.35	0.013043	0.017838	0.025212	0.022915								21.35	0.009172	0.011677	0.009993	0.003204
	21.3667	0.007891	0.006575	0.025513	0.006092								21.3667	0.010026	0.016352	0.022607	0.02074								21.3667	0.007169	0.012022	0.008214	0.003645
	21.3833	0.007593	0.00531	0.028353	0.005568								21.3833	0.008439	0.014705	0.020322	0.018885								21.3833	0.004076	0.011668	0.007276	0.003816
	21.4	0.007085	0.004185	0.030824	0.004674								21.4	0.006132	0.013519	0.018477	0.01668								21.4	0.000463	0.011083	0.007497	0.003527
	21.4167	0.006865	0.003039	0.031374	0.003992								21.4167	0.003623	0.012312	0.016969	0.01052								21.4167	0.000144	0.009039	0.006728	0.003186
	21.4333	0.006695	0.002123	0.030704	0.0036								21.4333	0.001324	0.010465	0.015464	0.003179								21.4333	-0.001384	0.005814	0.006109	0.002604
	21.45	0.006404	0.001386	0.029575	0.003319								21.45	0.000464	0.008597	0.013849	0.002288								21.45	-0.002132	0.00511	0.00525	0.002022
	21.4667	0.005864	0.001209	0.029105	0.002867								21.4667	-0.001355	0.007329	0.012884	0.001676								21.4667	-0.005059	0.004665	0.003851	0.0016
	21.4833	0.005174	0.000693	0.027005	0.002805								21.4833	-0.001895	0.006891	0.011659	0.001295								21.4833	-0.007137	0.005331	0.002631	0.001338
	21.5	0.004313	-0.000394	0.024786	0.003083								21.5	-0.002494	0.006784	0.010205	0.002583								21.5	-0.008214	0.006156	0.001382	0.001216
	21.5167	0.003661	-0.001029	0.022136	0.003333								21.5167	-0.002964	0.006305	0.009005	0.003657								21.5167	-0.004759	0.006512	2.3e-05	0.001072
	21.5333	0.003018	-0.000475	0.019106	0.003183								21.5333	-0.002795	0.005676	0.007858	0.003869								21.5333	0.001466	0.006937	-0.000947	0.001187
	21.55	0.002285	0.00121	0.016276	0.002523								21.55	-0.002236	0.005158	0.006812	0.00449								21.55	0.004432	0.006432	-0.001507	0.001323
	21.5667	0.001812	0.005004	0.013136	0.001632								21.5667	-0.001956	0.004649	0.005985	0.004152								21.5667	0.006638	0.006838	-0.002736	0.001098
	21.5833	0.001549	0.006939	0.010306	0.000582								21.5833	-0.001837	0.00419	0.005348	0.003603								21.5833	-0.002656	0.006983	-0.003016	0.001023
	21.6	0.001146	0.007103	0.007316	-0.000218								21.6	-0.001788	0.003881	0.004561	0.003815								21.6	-0.01552	0.005549	-0.001136	0.001029
	21.6167	0.000631	0.00624	0.004705	-0.001037								21.6167	-0.001339	0.003442	0.003938	0.004202								21.6167	-0.021853	0.005114	-0.000735	0.000832
	21.6333	5.5e-05	0.005989	0.002405	-0.001436								21.6333	-0.0004	0.003193	0.003438	0.004246								21.6333	-0.017416	0.004489	-0.001525	0.000555
	21.65	-0.000491	0.006327	0.000265	-0.002014								21.65	0.000499	0.003064	0.002967	0.00359								21.65	-0.014868	0.004255	-0.003485	0.000427
	21.6667	-0.000887	0.006295	-0.002246	-0.002573								21.6667	0.001437	0.002845	0.002686	0.003393								21.6667	-0.012781	0.00422	-0.003764	0.00023
	21.6833	-0.001363	0.005773	-0.004526	-0.003312								21.6833	0.002106	0.002806	0.002345	0.003347								21.6833	-0.011484	0.004165	-0.002714	-0.000317
	21.7	-0.001729	0.005162	-0.005336	-0.004521								21.7	0.002425	0.002927	0.002114	0.003181								21.7	-0.008606	0.003631	0.000566	-0.000945
	21.7167	-0.002157	0.004474	-0.005527	-0.005029								21.7167	0.002474	0.002908	0.001836	0.00218								21.7167	-0.004109	0.003096	0.003227	-0.001194
	21.7333	-0.002196	0.003999	-0.004998	-0.004516								21.7333	0.002493	0.002969	0.001658	0.001386								21.7333	-0.003882	0.002631	0.003117	-0.001094
	21.75	-0.002215	0.003574	-0.004738	-0.004304								21.75	0.002442	0.00289	0.001371	0.001721								21.75	-0.005755	0.002427	0.001708	-0.000934
	21.7667	-0.002134	0.003489	-0.005059	-0.004212								21.7667	0.002291	0.002761	0.000954	0.002427								21.7667	-0.005208	0.002212	0.000729	-0.000764
	21.7833	-0.001813	0.003234	-0.00575	-0.004039								21.7833	0.00191	0.002632	0.000597	0.002253								21.7833	-0.005961	0.002107	0.00052	-0.000714
	21.8	-0.001642	0.002689	-0.00611	-0.003687								21.8	0.001609	0.002424	0.00037	0.002238								21.8	-0.003884	0.002163	0.00099	-0.000423
	21.8167	-0.001564	0.00255	-0.005511	-0.003224								21.8167	0.001279	0.002175	0.000193	0.001618								21.8167	-0.003098	0.001968	0.001902	-0.000135
	21.8333	-0.001376	0.002494	-0.004872	-0.002861								21.8333	0.000839	0.001967	-4.2e-05	0.000505								21.8333	-0.004133	0.002093	0.002813	3.2e-05
	21.85	-0.001239	0.002178	-0.004653	-0.002398								21.85	0.00022	0.00178	-0.000528	-0.000668								21.85	-0.004118	0.002189	0.003255	-3e-05
	21.8667	-0.001011	0.001932	-0.004314	-0.001965								21.8667	-0.00042	0.001722	-0.000824	-0.002352								21.8667	-0.005004	0.002404	0.003126	-6.2e-05
	21.8833	-0.000853	0.002096	-0.003696	-0.000982								21.8833	-0.00088	0.001684	-0.000959	-0.003655								21.8833	-0.006139	0.002869	0.002358	-0.000175
	21.9	-0.000796	0.001951	-0.003337	-0.000829								21.9	-0.00078	0.001726	-0.000995	-0.004748								21.9	-0.005854	0.003414	0.001419	1.3e-05
	21.9167	-0.00052	0.001622	-0.003318	4e-06								21.9167	-0.000428	0.001799	-0.001151	-0.005258								21.9167	-0.005712	0.00355	0.000651	0.000259
	21.9333	-1.6e-05	0.001458	-0.003109	0.000868								21.9333	-0.000106	0.001733	-0.001297	-0.005781								21.9333	-0.005231	0.003435	0.000574	0.000454
	21.95	0.000308	0.001374	-0.002631	0.001581								21.95	0.000246	0.001606	-0.001464	-0.006923								21.95	-0.004321	0.00334	0.000177	0.000649
	21.9667	0.000552	0.001659	-0.002062	0.002125								21.9667	0.000629	0.00143	-0.00144	-0.008566								21.9667	-0.00418	0.003325	0.00014	0.000834
	21.9833	0.000496	0.002025	-0.001623	0.002728								21.9833	0.001021	0.001124	-0.001646	-0.008379								21.9833	-0.003499	0.003461	0.000902	0.000849
	22	0.00034	0.002291	-0.001475	0.003262								22	0.001383	0.000728	-0.001973	-0.008542								22	-0.002129	0.003936	0.001515	0.000934
	22.0167	0.000432	0.002473	-0.001606	0.003885								22.0167	0.001687	0.000523	-0.002381	-0.007522								22.0167	-0.000892	0.004451	0.001879	0.001188
	22.0333	0.000363	0.00217	-0.001468	0.004469								22.0333	0.001662	0.000559	-0.00264	-0.007265								22.0333	0.000593	0.004907	0.001903	0.001651
	22.05	0.000554	0.001716	-0.00136	0.004522								22.05	0.001347	0.000535	-0.002719	-0.007728								22.05	0.000918	0.005202	0.002008	0.001943
	22.0667	0.000565	0.001132	-0.001302	0.004296								22.0667	0.001192	0.000551	-0.002768	-0.007651								22.0667	0.002163	0.004837	0.002052	0.001996
	22.0833	0.000675	0.000379	-0.001094	0.004								22.0833	0.001537	0.000766	-0.002477	-0.006124								22.0833	0.003458	0.004292	0.001416	0.001789
	22.1	0.000556	8.5e-05	-0.000835	0.003693								22.1	0.001862	0.000702	-0.001947	-0.004027								22.1	0.003963	0.004008	0.002121	0.001292
	22.1167	0.000615	-3.5e-05	-0.000797	0.003567								22.1167	0.002259	0.00063	-0.001479	-0.002497								22.1167	0.002533	0.003513	0.002196	0.000673
	22.1333	0.000692	-0.000383	-0.00089	0.00359								22.1333	0.002728	0.000818	-0.001293	-0.000291								22.1333	0.0016	0.003408	0.002463	-0.000147
	22.15	0.000839	-0.001321	-0.000822	0.003314								22.15	0.003067	0.000777	-0.001287	0.001255								22.15	-0.004213	0.003253	0.002599	-0.000856
	22.1667	0.000886	-0.001979	-0.000724	0.002687								22.1667	0.003425	0.000815	-0.001011	0.002801								22.1667	-0.010025	0.002839	0.002656	-0.001516
	22.1833	0.000784	-0.002307	-0.000666	0.001841								22.1833	0.003754	0.000653	-0.000826	0.005097								22.1833	-0.015218	0.002274	0.003422	-0.001875
	22.2	0.000321	-0.001754	-0.000568	0.001404								22.2	0.004062	0.000482	-0.00077	0.006982								22.2	-0.014041	0.002169	0.004709	-0.002165
	22.2167	-4.4e-05	-0.001422	-0.000341	0.001327								22.2167	0.003594	0.000281	-0.000688	0.008251								22.2167	-0.006449	0.001925	0.005197	-0.002416
	22.2333	-0.000261	-0.001529	-0.000243	0.00128								22.2333	0.003177	4.1e-05	-0.000549	0.008276								22.2333	-0.00079	0.00176	0.005545	-0.002587
	22.25	-0.000728	-0.001856	-0.000426	0.000963								22.25	0.00313	-0.00019	-0.00058	0.00806								22.25	-0.000191	0.001465	0.005744	-0.002789
	22.2667	-0.001434	-0.001843	-0.000489	0.000486								22.2667	0.003303	-0.00038	-0.000302	0.009024								22.2667	0.002538	0.00098	0.005693	-0.002811
	22.2833	-0.001911	-0.00135	-0.000541	6.9e-05								22.2833	0.003586	-0.00057	-0.000483	0.007839								22.2833	0.005217	0.000796	0.005892	-0.002883
	22.3	-0.002398	-0.000877	-0.000654	-0.000548								22.3	0.003599	-0.000551	-0.000354	0.006053								22.3	0.005196	0.000471	0.005891	-0.003064
	22.3167	-0.002587	-0.000685	-0.000627	-0.001275								22.3167	0.003406	-0.000611	-0.00028	0.00602								22.3167	0.005071	0.000406	0.005262	-0.003297
	22.3333	-0.002598	-0.001012	-0.00053	-0.001973								22.3333	0.003004	-0.000542	-1e-05	0.006592								22.3333	0.003823	7.2e-05	0.004613	-0.003711
	22.35	-0.002419	-0.00127	-0.000333	-0.002971								22.35	0.002492	-0.000522	0.000371	0.007434								22.35	0.003446	-0.000293	0.003795	-0.004065
	22.3667	-0.00196	-0.000958	-0.000276	-0.003478								22.3667	0.002391	-0.000563	0.000451	0.007796								22.3667	0.008978	-0.000368	0.002927	-0.004469
	22.3833	-0.001521	-0.000616	-4.9e-05	-0.003616								22.3833	0.002839	-0.000623	0.000381	0.008228								22.3833	0.013561	-0.000252	0.002409	-0.005043
	22.4	-0.001032	-0.000393	0.000208	-0.003574								22.4	0.003167	-0.000514	0.000302	0.008231								22.4	0.019894	-0.000527	0.00256	-0.005417
	22.4167	-0.000635	-0.000701	0.000425	-0.003282								22.4167	0.002919	-0.000625	5.6e-05	0.007425								22.4167	0.022761	-0.000612	0.002084	-0.005592
	22.4333	-0.00053	-0.000898	0.000562	-0.003041								22.4333	0.002482	-0.000547	-0.000403	0.006784								22.4333	0.018206	-0.000826	0.000869	-0.005428
	22.45	-0.000555	-0.000545	0.000758	-0.00282								22.45	0.002226	-0.000808	-0.000812	0.006503								22.45	0.008741	-0.000631	-0.000606	-0.005043
	22.4667	-0.00047	0.000278	0.000815	-0.002809								22.4667	0.00192	-0.00087	-0.000972	0.005973								22.4667	0.006456	-0.000556	-0.001791	-0.004649
	22.4833	-0.000544	0.000281	0.000681	-0.002588								22.4833	0.001603	-0.000682	-0.001321	0.006362								22.4833	0.006981	-0.0005	-0.001636	-0.004275
	22.5	-0.000409	4e-06	0.000638	-0.002016								22.5	0.001377	-0.000533	-0.00162	0.006961								22.5	0.000566	-0.000215	-0.001081	-0.003971
	22.5167	-0.000236	0.000199	0.000584	-0.001126								22.5167	0.001204	-0.000575	-0.001986	0.007062								22.5167	-0.006809	0.000131	-0.000894	-0.003878
	22.5333	-0.000483	0.001486	0.00044	-0.000236								22.5333	0.000823	-0.000568	-0.002336	0.006628								22.5333	-0.00857	9.6e-05	-0.001135	-0.003746
	22.55	-0.000441	0.001632	0.000466	0.000314								22.55	0.000361	-0.00034	-0.002576	0.005364								22.55	-0.010212	0.000301	-0.002016	-0.003424
	22.5667	-3.8e-05	0.002059	0.000552	0.000803								22.5667	-1e-05	-0.000172	-0.002557	0.003949								22.5667	-0.009224	0.000947	-0.002777	-0.003152
	22.5833	0.000434	0.002805	0.000528	0.001013								22.5833	-0.000571	-0.000104	-0.002677	0.003375								22.5833	-0.008166	0.001412	-0.002859	-0.0028
	22.6	0.000746	0.002452	0.000504	0.001323								22.6	-0.001103	9.4e-05	-0.002707	0.003391								22.6	-0.008117	0.001628	-0.00296	-0.002357
	22.6167	0.000708	0.001881	0.00044	0.001892								22.6167	-0.001561	0.000422	-0.002664	0.003278								22.6167	-0.007425	0.001653	-0.003719	-0.001926
	22.6333	0.000919	0.001413	0.000276	0.00251								22.6333	-0.001888	0.00078	-0.002724	0.002429								22.6333	-0.006593	0.003399	-0.004346	-0.001516
	22.65	0.00126	0.001294	0.000231	0.003188								22.65	-0.001955	0.000989	-0.002745	0.001871								22.65	-0.007431	0.004534	-0.004313	-0.001006
	22.6667	0.001551	0.000665	0.000187	0.004026								22.6667	-0.001862	0.001258	-0.002766	0.001372								22.6667	-0.009299	0.00374	-0.00413	-0.000376
	22.6833	0.001342	0.000296	0.000103	0.004854								22.6833	-0.001739	0.001466	-0.002707	0.000284								22.6833	-0.013396	0.003505	-0.003487	0.000145
	22.7	0.001493	-5.2e-05	-2e-06	0.005133								22.7	-0.001476	0.001395	-0.002407	-0.000315								22.7	-0.017954	0.0032	-0.002325	0.000595
	22.7167	0.001123	-0.00067	-0.000166	0.00508								22.7167	-0.001181	0.001314	-0.002043	-0.001033								22.7167	-0.01966	0.002846	-0.001459	0.001014
	22.7333	0.000553	-0.000726	-0.000391	0.004556								22.7333	-0.000624	0.001185	-0.001812	-0.002187								22.7333	-0.020997	0.002452	-0.001072	0.001332
	22.75	-6.6e-05	-0.000913	-0.000626	0.003802								22.75	0.000143	0.001075	-0.001761	-0.00264								22.75	-0.021054	0.002587	-0.001044	0.001611
	22.7667	-0.000346	-0.000589	-0.000731	0.003088								22.7667	0.0011	0.001155	-0.00161	-0.002784								22.7667	-0.017552	0.002563	-0.000897	0.001859
	22.7833	-0.000536	-0.000475	-0.000826	0.002324								22.7833	0.002087	0.000895	-0.001249	-0.002768								22.7833	-0.013339	0.002378	-0.00063	0.001858
	22.8	-0.000875	-0.000372	-0.000681	0.001741								22.8	0.003024	0.000675	-0.000579	-0.002622								22.8	-0.011176	0.001984	-0.000432	0.001876
	22.8167	-0.001155	-0.000598	-0.000736	0.000995								22.8167	0.003793	0.000436	6e-05	-0.002566								22.8167	-0.009156	0.001299	-0.000472	0.001894
	22.8333	-0.001065	-0.000855	-0.000762	0.000399								22.8333	0.004333	0.000336	0.000716	-0.003245								22.8333	-0.007125	0.000775	-0.00047	0.00184
	22.85	-0.000574	-0.000991	-0.000737	-0.000387								22.85	0.004754	0.000356	0.001373	-0.004175								22.85	-0.005004	0.000461	-6.7e-05	0.001897
	22.8667	-6.4e-05	-0.000978	-0.000603	-0.001383								22.8667	0.005154	0.000367	0.001879	-0.004855								22.8667	-0.003053	0.000486	0.000785	0.001924
	22.8833	0.000286	-0.001084	-0.000618	-0.001889								22.8833	0.005475	0.000357	0.002146	-0.006095								22.8833	-0.001172	0.000362	0.001527	0.001871
	22.9	0.000297	-0.000711	-0.000504	-0.002685								22.9	0.005305	0.000508	0.002373	-0.007084								22.9	0.000658	0.000208	0.001929	0.001827
	22.9167	0.000418	-0.000188	-0.000439	-0.003183								22.9167	0.005057	0.000436	0.002759	-0.006042								22.9167	0.002365	-1.7e-05	0.002205	0.001593
	22.9333	0.000569	7.4e-05	-0.000495	-0.003441								22.9333	0.004751	0.000254	0.003075	-0.004754								22.9333	0.00399	-0.000921	0.002572	0.001188
	22.95	0.00073	-0.000183	-0.000581	-0.00379								22.95	0.004424	3.1e-05	0.003242	-0.004157								22.95	0.005784	-0.001475	0.00282	0.000773
	22.9667	0.000801	-0.000351	-0.000616	-0.004478								22.9667	0.004287	-3.1e-05	0.003278	-0.003369								22.9667	0.007638	-0.001669	0.002788	0.000628
	22.9833	0.000692	-1.9e-05	-0.000252	-0.005147								22.9833	0.00429	-0.000173	0.003114	-0.002912								22.9833	0.009393	-0.001604	0.002915	0.000573
	23	0.000193	0.000754	-0.000258	-0.005616								23	0.004193	-0.000466	0.003141	-0.002744								23	0.010967	-0.001758	0.003033	0.000598
	23.0167	-0.000335	0.001545	-0.000234	-0.006196								23.0167	0.004136	-0.000742	0.003188	-0.00275								23.0167	0.012756	-0.001792	0.002793	0.000522
	23.0333	-0.000362	0.001377	-0.000109	-0.006178								23.0333	0.0038	-0.00094	0.002987	-0.001737								23.0333	0.014547	-0.001686	0.002306	0.000556
	23.05	-0.00025	0.000788	5e-06	-0.005949								23.05	0.002973	-0.001149	0.002725	-0.001404								23.05	0.017089	-0.00149	0.002058	0.000709
	23.0667	-9.7e-05	0.000529	0.00023	-0.005571								23.0667	0.002137	-0.001297	0.002793	-0.001021								23.0667	0.019861	-0.001585	0.001791	0.000803
	23.0833	0.000255	0.00072	0.000344	-0.005342								23.0833	0.001201	-0.001366	0.002742	-0.000849								23.0833	0.019883	-0.000939	0.001543	0.000986
	23.1	0.000608	0.000121	0.000229	-0.005194								23.1	-2.6e-05	-0.001424	0.00255	-0.001036								23.1	0.009215	-0.000553	0.001016	0.00124
	23.1167	0.001122	-0.000229	0.000534	-0.005087								23.1167	-0.001313	-0.001247	0.002159	-0.00119								23.1167	0.003705	-2.7e-05	0.00071	0.001492
	23.1333	0.001636	-0.00012	0.000739	-0.005112								23.1333	-0.002432	-0.001074	0.001669	-0.001281								23.1333	-2.8e-05	0.000149	-0.000134	0.001874
	23.15	0.001801	-0.000171	0.000824	-0.004706								23.15	-0.003371	-0.000871	0.00122	-0.002242								23.15	-0.001692	0.000545	-0.000878	0.002286
	23.1667	0.001605	-0.000202	0.00096	-0.004361								23.1667	-0.00432	-0.000808	0.00082	-0.003183								23.1667	-0.002266	0.000891	-0.001553	0.002698
	23.1833	0.00111	-0.000303	0.000835	-0.004096								23.1833	-0.005249	-0.000715	0.0003	-0.002594								23.1833	-0.00264	0.001697	-0.001997	0.00307
	23.2	0.000565	-0.000804	0.00081	-0.00387								23.2	-0.005698	-0.000602	0.00018	0.004735								23.2	-0.002324	0.001803	-0.002461	0.003292
	23.2167	0.00025	-0.001287	0.000876	-0.003347								23.2167	-0.005459	-0.000523	5.1e-05	0.007795								23.2167	0.001641	0.001869	-0.002704	0.003213
	23.2333	0.000237	-0.001301	0.000923	-0.002595								23.2333	-0.004863	-0.000579	-0.000439	0.008642								23.2333	0.005272	0.001505	-0.002747	0.002774
	23.25	5.4e-05	-0.001086	0.000939	-0.001793								23.25	-0.004397	-0.000464	-0.000929	0.00831								23.25	0.008323	0.001091	-0.00252	0.002055
	23.2667	-0.000159	-0.00081	0.000976	-0.001191								23.2667	-0.004211	-0.000339	-0.000989	0.008067								23.2667	0.007214	0.000907	-0.002333	0.001275
	23.2833	-0.000442	-0.000535	0.000902	-0.000909								23.2833	-0.004225	-0.000425	-0.000948	0.007605								23.2833	-0.000504	0.001004	-0.001905	0.000786
	23.3	-0.000376	-0.0002	0.000788	-0.000457								23.3	-0.00441	-0.00049	-0.001038	0.006762								23.3	-0.002053	0.00115	-0.001548	0.000466
	23.3167	-0.000268	0.000374	0.000796	6.4e-05								23.3167	-0.004637	-0.00044	-0.001059	0.006225								23.3167	-0.000674	0.001246	-0.00075	0.000176
	23.3333	8.1e-05	0.000795	0.000833	0.000373								23.3333	-0.004768	-0.000432	-0.00123	0.005689								23.3333	0.000242	0.001142	-3.2e-05	-0.000105
	23.35	0.00039	0.000837	0.000441	0.000342								23.35	-0.004629	-0.000305	-0.001312	0.005423								23.35	0.000897	0.001058	-0.000165	-6e-06
	23.3667	0.000579	0.001128	0.000198	0.00017								23.3667	-0.00454	2.3e-05	-0.001153	0.005118								23.3667	0.001253	0.000665	-0.000857	-9.6e-05
	23.3833	0.000498	0.00153	-2.4e-05	0.000389								23.3833	-0.004431	0.00028	-0.001435	0.004702								23.3833	0.001959	0.000241	-0.000729	-0.000457
	23.4	-0.000133	0.002312	-0.000276	0.000958								23.4	-0.004222	0.000537	-0.001736	0.003926								23.4	0.002354	-1.3e-05	-0.000661	-0.000908
	23.4167	-0.001073	0.003191	-0.000518	0.001595								23.4167	-0.003828	0.000652	-0.001749	0.003366								23.4167	0.002437	-0.000367	0.000307	-0.001549
	23.4333	-0.001062	0.001189	-0.000779	0.001841								23.4333	-0.003216	0.000684	-0.001614	0.002719								23.4333	0.001806	-0.00043	0.001965	-0.002552
	23.45	-0.000251	-0.004974	-0.000711	0.001887								23.45	-0.002165	0.000616	-0.001598	0.001972								23.45	-0.002066	-0.000254	0.002233	-0.003704
	23.4667	2e-05	-0.004716	-0.000992	0.001293								23.4667	-0.002754	0.000608	-0.000852	0.001774								23.4667	-0.003577	0.000133	0.001511	-0.003616
	23.4833	0.000941	-0.002869	-0.001003	-0.000561								23.4833	-0.002872	0.0004	-0.001177	0.001537								23.4833	-0.010959	-0.000131	-0.000311	-0.000158
	23.5	0.003272	-0.001031	-0.001945	-0.002815								23.5	-0.001741	0.001032	-0.000971	0.0012								23.5	-0.01267	-0.000244	-0.004053	0.00316
	23.5167	0.003734	0.000843	-0.003126	-0.006961								23.5167	-0.000984	0.003031	-0.000567	0.002497								23.5167	-0.015656	-0.001218	-0.009295	0.006058
	23.5333	0.003517	0.001346	0.000284	-0.007287								23.5333	-0.00177	0.001079	0.000826	0.005216								23.5333	-0.017566	-0.000571	-0.003757	0.005975
	23.55	-0.00307	-0.004642	-0.000147	-0.006024								23.55	-0.000856	-0.003263	-4.2e-05	0.001735								23.55	-0.018817	-0.003095	0.003591	0.003882
	23.5667	-0.020317	-0.008699	-0.000567	-0.002801								23.5667	0.008097	-0.003905	-0.000529	-0.000996								23.5667	-0.020588	-0.013048	0.007218	0.004409
	23.5833	-0.030944	-0.006627	0.000962	-0.001558								23.5833	0.020331	-0.004987	0.005404	-0.004057								23.5833	-0.022608	-0.017382	0.012486	0.005766
	23.6	-0.031391	-0.002475	0.001732	-0.002325								23.6	0.028795	-0.004349	0.018336	-0.004898								23.6	-0.023629	-0.016455	0.017884	0.003992
	23.6167	-0.024256	0.006195	0.001792	-0.002654								23.6167	0.034195	-0.000373	0.040877	0.001803								23.6167	-0.016485	-0.007118	0.021081	0.002569
	23.6333	-0.004091	0.019862	0.001912	-0.002253								23.6333	0.037601	0.010142	0.071267	0.016255								23.6333	-0.004877	0.003089	0.023528	0.001725
	23.65	0.007174	0.025889	0.002232	-0.001523								23.65	0.039508	0.021546	0.084947	0.027308								23.65	0.002892	0.008615	0.022675	0.001592
	23.6667	0.012949	0.029407	0.003223	-0.000973								23.6667	0.039914	0.030001	0.088057	0.04445								23.6667	0.014	0.013152	0.022002	0.001428
	23.6833	0.015734	0.030314	0.003843	-0.000822								23.6833	0.038941	0.035996	0.085277	0.056932								23.6833	0.023258	0.014029	0.022369	0.001414
	23.7	0.015369	0.026441	0.004603	-0.000792								23.7	0.037807	0.039711	0.076367	0.063894								23.7	0.030726	0.013886	0.022966	0.001261
	23.7167	0.013825	0.017116	0.005304	-0.000593								23.7167	0.03836	0.038334	0.067546	0.063607								23.7167	0.033508	0.013463	0.021822	0.000697
	23.7333	0.012642	0.012238	0.005205	-0.000216								23.7333	0.03819	0.035797	0.059563	0.06406								23.7333	0.033723	0.01395	0.020837	0.000363
	23.75	0.01255	0.008611	0.005686	-2.8e-05								23.75	0.037959	0.032849	0.053841	0.064262								23.75	0.029058	0.014517	0.019882	0.000249
	23.7667	0.012857	0.008033	0.006967	-0.00015								23.7667	0.036359	0.027842	0.050108	0.065375								23.7667	0.024293	0.014824	0.019297	-2.5e-05
	23.7833	0.012434	0.008866	0.009108	-0.000503								23.7833	0.034698	0.023655	0.046666	0.062747								23.7833	0.020208	0.014831	0.018423	-0.000499
	23.8	0.012131	0.008938	0.012569	-0.000755								23.8	0.032378	0.019627	0.043103	0.04956								23.8	0.017353	0.014349	0.017128	-0.001053
	23.8167	0.01202	0.008588	0.01761	-0.000419								23.8167	0.029634	0.016899	0.039469	0.036431								23.8167	0.008801	0.013426	0.015102	-0.001287
	23.8333	0.011489	0.008036	0.022642	3.6e-05								23.8333	0.026857	0.014101	0.035945	0.030191								23.8333	-0.003279	0.012783	0.012785	-0.00077
	23.85	0.010678	0.007184	0.025764	0.000451								23.85	0.0239	0.012962	0.03255	0.023851								23.85	-0.009469	0.012711	0.010948	-0.000114
	23.8667	0.009658	0.006442	0.028536	0.000766								23.8667	0.020943	0.011983	0.029775	0.019771								23.8667	-0.013329	0.012748	0.009471	0.000352
	23.8833	0.008857	0.00556	0.030167	0.000851								23.8833	0.018216	0.010835	0.02668	0.01597								23.8833	-0.014649	0.011796	0.008454	0.000668
	23.9	0.008216	0.005058	0.030869	0.000586								23.9	0.015479	0.010126	0.024026	0.0121								23.9	-0.016579	0.010603	0.007358	0.000984
	23.9167	0.008007	0.004644	0.031451	5.9e-05								23.9167	0.012659	0.009368	0.02201	0.009717								23.9167	-0.015877	0.009851	0.006459	0.001191
	23.9333	0.008088	0.003697	0.031823	-0.000618								23.9333	0.009826	0.008279	0.020183	0.007251								23.9333	-0.005214	0.009908	0.006729	0.001357
	23.95	0.00808	0.002971	0.030905	-0.001186								23.95	0.007172	0.00701	0.018676	0.005555								23.95	0.006879	0.009576	0.00675	0.001514
	23.9667	0.008021	0.002224	0.028958	-0.001773								23.9667	0.004849	0.005941	0.01696	0.004189								23.9667	0.018602	0.008654	0.00607	0.001921
	23.9833	0.007723	0.001268	0.02758	-0.002371								23.9833	0.002766	0.005092	0.015053	0.003813								23.9833	0.024875	0.008262	0.00541	0.002277
	24	0.007594	0.000401	0.025142	-0.002669								24	0.001052	0.004523	0.013526	0.002627								24	0.026808	0.008839	0.00461	0.002374
	24.0167	0.007207	0.000393	0.022395	-0.002467								24.0167	-0.000644	0.004225	0.012259	0.002307								24.0167	0.023292	0.010367	0.004089	0.002571
	24.0333	0.006311	0.000592	0.019038	-0.002278								24.0333	-0.001983	0.003797	0.011	0.001782								24.0333	0.023266	0.011106	0.003655	0.002879
	24.05	0.006134	0.000342	0.01362	-0.002028								24.05	-0.002792	0.003339	0.009842	0.001377								24.05	0.02212	0.010194	0.002572	0.003376
	24.0667	0.005858	8.1e-05	0.008323	-0.001958								24.0667	-0.003592	0.003041	0.008823	0.002172								24.0667	0.023404	0.002532	0.001529	0.003944
	24.0833	0.005342	-0.000309	0.005656	-0.002018								24.0833	-0.004411	0.002592	0.007905	0.002807								24.0833	0.022609	-0.00032	0.000496	0.004111
	24.1	0.004946	-0.00064	0.002499	-0.001948								24.1	-0.0053	0.002184	0.007227	0.003333								24.1	0.017573	-0.000302	-0.000508	0.004149
	24.1167	0.004431	-0.001032	0.000822	-0.001809								24.1167	-0.006352	0.001897	0.006657	0.002982								24.1167	0.001876	-0.000343	-0.000933	0.004257
	24.1333	0.004087	-0.001167	-0.000615	-0.001831								24.1333	-0.006917	0.001651	0.005897	0.002745								24.1333	-0.00969	0.000595	-0.00128	0.004136
	24.15	0.004123	-0.000881	-0.001792	-0.002314								24.15	-0.006902	0.001494	0.005108	0.002799								24.15	-0.012217	0.001224	-0.001078	0.003914
	24.1667	0.004269	-0.000836	-0.002218	-0.002656								24.1667	-0.006837	0.001598	0.004608	0.002762								24.1667	-0.012664	0.000933	-0.000755	0.003453
	24.1833	0.004185	-0.00102	-0.002765	-0.002868								24.1833	-0.007591	0.001492	0.004118	0.003275								24.1833	-0.01112	0.000401	-0.000813	0.002802
	24.2	0.004371	-0.001244	-0.003102	-0.00309								24.2	-0.008316	0.001145	0.003548	0.003999								24.2	-0.010277	0.00033	0.00081	0.00226
	24.2167	0.004588	-0.001431	-0.003748	-0.002873								24.2167	-0.008414	0.00087	0.003007	0.004135								24.2167	-0.009095	0.000419	0.00234	0.00184
	24.2333	0.004496	-0.001459	-0.003825	-0.002367								24.2333	-0.008014	0.000736	0.002576	0.004243								24.2333	-0.008385	0.000618	0.002248	0.00143
	24.25	0.004004	-0.001567	-0.004551	-0.001761								24.25	-0.007474	0.000803	0.002195	0.003592								24.25	-0.007784	0.001017	0.001476	0.001091
	24.2667	0.003603	-0.001925	-0.005107	-0.001135								24.2667	-0.007214	0.000739	0.001864	0.003171								24.2667	-0.000824	0.001096	0.001193	0.000471
	24.2833	0.003391	-0.001863	-0.005154	-0.000449								24.2833	-0.006984	0.000805	0.001593	0.002109								24.2833	0.007907	0.000485	0.000711	-0.000369
	24.3	0.003069	-0.001891	-0.00495	0.000307								24.3	-0.006534	0.000891	0.001352	0.000818								24.3	0.008527	-6.5e-05	0.001479	-0.001439
	24.3167	0.002839	-0.00193	-0.004846	0.000992								24.3167	-0.004657	0.000919	0.00114	-0.000552								24.3167	-0.001335	8.4e-05	0.003884	-0.002307
	24.3333	0.002529	-0.00182	-0.004782	0.001177								24.3333	-0.000522	0.000889	0.000858	-0.001992								24.3333	-0.005849	-0.000516	0.008986	-0.002745
	24.35	0.00227	-0.00167	-0.004668	0.000862								24.35	0.001333	0.000979	0.000546	-0.002861								24.35	-0.003603	-0.000257	0.011849	-0.003343
	24.3667	0.00197	-0.00159	-0.004254	0.000397								24.3667	0.004398	0.001029	0.000154	-0.00326								24.3667	-0.002407	-0.000457	0.013011	-0.00368
	24.3833	0.001711	-0.00149	-0.00386	-0.000278								24.3833	0.006983	0.000919	-0.000358	-0.002509								24.3833	-0.000951	-0.000987	0.012943	-0.003958
	24.4	0.001762	-0.00131	-0.003576	-0.000913								24.4	0.008368	0.000819	-0.00074	-0.001369								24.4	-0.000126	-0.001228	0.010186	-0.004556
	24.4167	0.001823	-0.001078	-0.003432	-0.001328								24.4167	0.00887	0.000681	-0.000982	-0.001138								24.4167	0.003827	-0.001138	0.009125	-0.004902
	24.4333	0.001496	-0.000845	-0.003198	-0.001723								24.4333	0.007421	0.000555	-0.001295	-0.000978								24.4333	0.008336	-0.001418	0.010991	-0.005198
	24.45	0.001338	-0.000672	-0.002923	-0.002079								24.45	0.005761	0.00053	-0.001458	-0.000908								24.45	0.007565	-0.001907	0.010577	-0.005493
	24.4667	0.001231	-0.000469	-0.002729	-0.002384								24.4667	0.004561	0.000394	-0.00183	-0.001258								24.4667	-0.001446	-0.001987	0.007314	-0.005439
	24.4833	0.000933	-0.000286	-0.002615	-0.002289								24.4833	0.003701	0.000418	-0.002393	-0.000678								24.4833	-0.003817	-0.001757	0.00381	-0.005754
	24.5	0.000896	-0.000283	-0.00241	-0.002514								24.5	0.003412	0.000213	-0.002766	0.000842								24.5	-0.003077	-0.001687	0.002006	-0.00606
	24.5167	0.001029	-0.000144	-0.002046	-0.00292								24.5167	0.00442	9e-05	-0.003019	0.00262								24.5167	-0.002533	-0.001766	0.003639	-0.006104
	24.5333	0.000922	0.00017	-0.001922	-0.003424								24.5333	0.006026	0.00022	-0.003252	0.003806								24.5333	-0.002322	-0.001455	0.001999	-0.005996
	24.55	0.000715	0.000444	-0.001917	-0.003999								24.55	0.005382	0.000169	-0.003705	0.003742								24.55	-0.007201	-0.001234	0.000108	-0.005749
	24.5667	0.000539	0.000728	-0.001773	-0.004604								24.5667	0.004418	6.9e-05	-0.004148	0.004938								24.5667	-0.012021	-0.001104	0.000588	-0.005602
	24.5833	0.000212	0.001142	-0.001518	-0.004929								24.5833	0.003634	0.000119	-0.004791	0.006774								24.5833	-0.01678	-0.001043	0.000527	-0.005434
	24.6	-0.000265	0.001476	-0.001324	-0.004804								24.6	0.00232	0.000249	-0.005405	0.007741								24.6	-0.0134	-0.000862	0.001367	-0.004837
	24.6167	-0.000672	0.001629	-0.001189	-0.004438								24.6167	0.000654	0.000201	-0.006008	0.007613								24.6167	-0.004924	-0.000431	0.002072	-0.004208
	24.6333	-0.000609	0.001703	-0.001084	-0.004151								24.6333	-0.000884	9.6e-05	-0.006441	0.006533								24.6333	-0.002274	-0.000589	0.001655	-0.003568
	24.65	-0.000417	0.001736	-0.00095	-0.003984								24.65	-0.002162	1.2e-05	-0.006595	0.003412								24.65	0.003496	-0.000718	0.000767	-0.002988
	24.6667	-0.000255	0.001729	-0.000885	-0.003677								24.6667	-0.00307	-0.000153	-0.006568	-0.002019								24.6667	0.010806	-0.000676	0.000509	-0.002667
	24.6833	-0.000162	0.001832	-0.000731	-0.003231								24.6833	-0.003728	-0.000358	-0.006191	-0.005109								24.6833	0.012186	-0.000135	0.001171	-0.002047
	24.7	-0.00011	0.001785	-0.000556	-0.002834								24.7	-0.004146	-0.000412	-0.005665	-0.00743								24.7	0.011566	0.000317	0.002303	-0.001557
	24.7167	-0.000208	0.00141	-0.000451	-0.002096								24.7167	-0.003846	-0.000374	-0.005658	-0.008665								24.7167	0.0094	0.000279	0.002991	-0.001335
	24.7333	-0.000118	0.001357	-0.000387	-0.001396								24.7333	-0.003248	-0.000123	-0.005841	-0.010386								24.7333	0.007697	0.000131	0.002875	-0.000911
	24.75	0.000212	0.001354	-0.000332	-0.000766								24.75	-0.002759	0.000168	-0.005695	-0.011716								24.75	0.006625	-0.000217	0.002639	-0.000737
	24.7667	0.000952	0.001371	-0.000257	-0.000606								24.7667	-0.002511	0.000349	-0.005438	-0.012517								24.7667	0.005152	-0.000405	0.003773	-0.000503
	24.7833	0.001622	0.001588	-0.000182	-0.000127								24.7833	-0.002113	0.00027	-0.005111	-0.011737								24.7833	0.00361	-0.000563	0.004758	-0.000179
	24.8	0.001752	0.001756	-0.000108	0.000223								24.8	-0.001484	0.000181	-0.004184	-0.006858								24.8	0.003177	-0.0009	0.005062	0.000154
	24.8167	0.00155	0.001535	7e-06	0.000635								24.8167	-0.000828	1.5e-05	-0.003558	0.001136								24.8167	0.000968	-0.001248	0.005212	0.00053
	24.8333	0.000886	0.001077	3.2e-05	0.00089								24.8333	-0.000503	-5.7e-05	-0.003651	0.007542								24.8333	0.004481	-0.001425	0.005777	0.001058
	24.85	6.2e-05	0.00057	0.000136	0.001294								24.85	-0.000148	6e-05	-0.003924	0.007329								24.85	0.015204	-0.001342	0.005512	0.001535
	24.8667	-0.000402	0.000822	0.000121	0.002049								24.8667	0.000477	-8.3e-05	-0.003857	0.005225								24.8667	0.019007	-0.001319	0.005348	0.002193
	24.8833	-0.000726	0.001484	0.000246	0.002843								24.8833	0.001322	-6.6e-05	-0.00352	0.002122								24.8833	0.01508	-0.001516	0.005483	0.00278
	24.9	-0.00086	0.001447	0.000331	0.003758								24.9	0.002157	1.1e-05	-0.003063	-0.004861								24.9	0.010494	-0.001443	0.006149	0.003478
	24.9167	-0.000437	0.00116	0.000225	0.004495								24.9167	0.002971	-0.000118	-0.002195	-0.007182								24.9167	0.007839	-0.00143	0.00617	0.003857
	24.9333	-0.000237	0.001776	0.0003	0.004986								24.9333	0.003713	-0.000115	-0.001288	-0.005821								24.9333	0.009166	-0.001536	0.006626	0.004119
	24.95	-0.000467	0.002511	0.000375	0.005317								24.95	0.004395	-5.1e-05	-0.00073	-0.004971								24.95	0.009323	-0.001332	0.007412	0.004531
	24.9667	-0.000737	0.004177	0.000299	0.005668								24.9667	0.004937	9.2e-05	-0.000503	-0.00488								24.9667	0.008179	-0.001208	0.007388	0.004902
	24.9833	-0.000557	0.005033	0.000264	0.006109								24.9833	0.005169	0.000316	-0.000495	-0.004579								24.9833	0.007646	-0.000945	0.007104	0.004974
	25	-0.000397	0.001688	0.000139	0.00664								25	0.005411	0.000419	-0.000727	-0.004878								25	0.007553	0.000429	0.00684	0.004775
	25.0167	-0.000911	-0.001488	-6.7e-05	0.007164								25.0167	0.005561	0.000606	-0.000939	-0.005466								25.0167	0.006421	0.001703	0.006511	0.004349
	25.0333	-0.001358	-0.001935	-0.000182	0.007723								25.0333	0.005511	0.000726	-0.001381	-0.005504								25.0333	0.00458	0.001488	0.005878	0.004004
	25.05	-0.001626	-0.002063	-2.8e-05	0.008161								25.05	0.00513	0.000856	-0.001413	-0.005442								25.05	0.004248	0.000902	0.004624	0.00371
	25.0667	-0.002154	-0.00123	-6.4e-05	0.00846								25.0667	0.004619	0.001016	-0.001324	-0.00495								25.0667	0.003067	0.000867	0.00302	0.002985
	25.0833	-0.002872	-0.000727	-0.000249	0.008618								25.0833	0.004069	0.001126	-0.001346	-0.004949								25.0833	0.002135	0.000622	0.001396	0.002581
	25.1	-0.00363	-0.000284	-0.000425	0.008487								25.1	0.003758	0.000976	-0.001327	-0.004647								25.1	0.001444	4.6e-05	0.000172	0.002256
	25.1167	-0.004322	-0.000227	-0.000461	0.008219								25.1167	0.003556	0.000829	-0.001289	-0.004704								25.1167	0.001963	0.000131	-0.000517	0.001903
	25.1333	-0.004159	-0.000385	-0.000317	0.008426								25.1333	0.003203	0.000775	-0.001129	-0.004394								25.1333	0.0028	0.000287	-0.001341	0.001701
	25.15	-0.003646	-0.000543	-0.000263	0.008573								25.15	0.00288	0.000731	-0.00095	-0.004344								25.15	0.004018	-0.000128	-0.001796	0.00161
	25.1667	-0.003042	-0.000541	-0.000329	0.00876								25.1667	0.002647	0.000756	-0.001	-0.004294								25.1667	0.002965	-0.000763	-0.00317	0.001569
	25.1833	-0.002589	-0.000379	-0.000415	0.008906								25.1833	0.002524	0.000632	-0.001061	-0.004154								25.1833	0.000983	-0.000887	-0.003665	0.001407
	25.2	-0.002166	-0.000147	-0.0006	0.008923								25.2	0.002011	0.000608	-0.001251	-0.004313								25.2	-0.00398	-0.000852	-0.004179	0.000806
	25.2167	-0.001727	0.000176	-0.000627	0.008793								25.2167	0.001027	0.000655	-0.001381	-0.004153								25.2167	-0.007443	-0.001156	-0.004389	0.000135
	25.2333	-0.001332	0.00039	-0.000463	0.008448								25.2333	-0.000118	0.000624	-0.00139	-0.004155								25.2333	-0.00742	-0.000519	-0.004395	-0.000574
	25.25	-0.001148	0.000805	-0.00037	0.008003								25.25	-0.001113	0.000513	-0.001389	-0.003707								25.25	-0.001617	0.000227	-0.00469	-0.000864
	25.2667	-0.001104	0.0011	-0.000236	0.007238								25.2667	-0.001838	0.000142	-0.001178	-0.002999								25.2667	0.006505	-8.7e-05	-0.005186	-0.001323
	25.2833	-0.001109	0.001184	-0.000303	0.006153								25.2833	-0.002274	3.1e-05	-0.000847	-0.00247								25.2833	0.010498	0.00065	-0.005042	-0.001783
	25.3	-0.001345	0.001129	-0.000159	0.005008								25.3	-0.002569	0.00024	-0.000506	-0.001952								25.3	0.006061	0.001386	-0.004567	-0.002042
	25.3167	-0.001594	0.001011	7.4e-05	0.003826								25.3167	-0.002564	0.000159	-0.000374	-0.001472								25.3167	-0.008419	0.000953	-0.004407	-0.002011
	25.3333	-0.001397	0.001072	-4.3e-05	0.002468								25.3333	-0.002381	0.000117	-0.000301	-0.001153								25.3333	-0.017974	0.00044	-0.003373	-0.00203
	25.35	-0.00112	0.000952	-0.00017	0.00116								25.35	-0.002148	-0.000214	-0.000137	-0.001343								25.35	-0.023179	0.002487	-0.002469	-0.002199
	25.3667	-0.001093	0.000893	1.4e-05	0.000102								25.3667	-0.001925	-0.000616	-1.4e-05	-0.001324								25.3667	-0.021365	0.002545	-0.001665	-0.002257
	25.3833	-0.001166	0.000623	0.000157	-0.000826								25.3833	-0.001801	-0.000927	-8e-05	-0.000954								25.3833	-0.01885	0.002042	-0.001591	-0.002286
	25.4	-0.001229	0.000673	0.00055	-0.001614								25.4	-0.001378	-0.001399	0.000233	-0.000744								25.4	-0.017106	0.001839	-0.000997	-0.002354
	25.4167	-0.001144	0.000998	0.000863	-0.00232								25.4167	-0.000785	-0.001672	0.000658	-0.00065								25.4167	-0.015682	0.001437	-0.000626	-0.002063
	25.4333	-0.001183	0.001205	0.000956	-0.002592								25.4333	-0.000252	-0.001637	0.000876	-0.000453								25.4333	-0.005974	0.001416	-0.00078	-0.001731
	25.45	-0.001182	0.001012	0.000909	-0.002584								25.45	0.0002	-0.001533	0.001103	-0.000157								25.45	-0.002356	0.001654	-0.001323	-0.00152
	25.4667	-0.00105	0.000499	0.000931	-0.002736								25.4667	0.000313	-0.001468	0.001041	-0.00023								25.4667	-0.001518	0.002132	-0.001007	-0.001328
	25.4833	-0.001069	-0.000694	0.001144	-0.002708								25.4833	-9.5e-05	-0.001454	0.000968	-0.000183								25.4833	-0.00234	0.002261	9e-06	-0.001287
	25.5	-0.001047	-0.001948	0.001037	-0.00268								25.5	-0.000642	-0.001309	0.001356	0.000184								25.5	-0.004492	0.002459	-0.000624	-0.001426
	25.5167	-0.000817	-0.003251	0.00095	-0.002811								25.5167	-0.00116	-0.000837	0.001525	-0.000172								25.5167	-0.008441	0.002308	-0.00077	-0.001634
	25.5333	-0.000828	-0.005107	0.000822	-0.003048								25.5333	-0.001427	-0.000328	0.001998	-0.000501								25.5333	-0.013889	0.002137	-0.000928	-0.001603
	25.55	-0.00079	-0.004864	0.000495	-0.003346								25.55	-0.001524	-0.000168	0.00211	-0.000471								25.55	-0.015357	0.002496	-0.001496	-0.001563
	25.5667	-0.000751	-0.004611	0.000247	-0.003613								25.5667	-0.001211	-0.000239	0.002163	-0.00085								25.5667	-0.005775	0.002966	-0.002464	-0.001142
	25.5833	-0.000673	-0.003798	0.00023	-0.003691								25.5833	-0.000518	-4e-05	0.002176	-0.000849								25.5833	-0.001564	0.003175	-0.002632	-0.000801
	25.6	-0.000364	-0.003035	0.000222	-0.003399								25.6	0.000175	0.000159	0.001878	0.000101								25.6	0.001578	0.003385	-0.00252	-0.00054
	25.6167	6.5e-05	-0.002933	0.000124	-0.002595								25.6167	0.001028	0.000146	0.001483	0.000222								25.6167	0.0002	0.003334	-0.002139	-0.00056
	25.6333	0.000633	-0.002919	-4e-06	-0.001699								25.6333	0.001763	2e-05	0.001001	1.4e-05								25.6333	-0.00012	0.003245	-0.001698	-0.00085
	25.65	0.001092	-0.002455	-0.000112	-0.000842								25.65	0.001777	-5.6e-05	0.000738	9.5e-05								25.65	-0.000169	0.003565	-0.001346	-0.00132
	25.6667	0.0011	-0.00182	-0.00025	2.4e-05								25.6667	0.001732	-5.1e-05	0.000656	3.6e-05								25.6667	-0.000568	0.003816	-0.001035	-0.00154
	25.6833	0.000879	-0.001056	-0.000479	0.0006								25.6833	0.001136	0.000533	0.000474	-1.2e-05								25.6833	-0.000168	0.003836	-0.000194	-0.00144
	25.7	0.001068	-0.000461	-0.000697	0.000756								25.7	0.000561	0.000707	0.000261	0.001219								25.7	0.000383	0.003867	0.000497	-0.00122
	25.7167	0.001178	-6.8e-05	-0.000856	0.000633								25.7167	0.000146	0.000699	-4.9e-05	0.004814								25.7167	0.0063	0.003638	0.00067	-0.001081
	25.7333	0.001599	0.000369	-0.001035	0.000442								25.7333	-0.000166	0.000839	-0.000348	0.007703								25.7333	0.008407	0.003699	0.001235	-0.000783
	25.75	0.002161	0.000567	-0.001254	0.000821								25.75	-0.000369	0.000958	-0.000546	0.008472								25.75	0.007994	0.003671	0.001391	-0.000834
	25.7667	0.002653	0.000484	-0.001464	-0.00018								25.7667	-8.2e-05	0.000928	-0.000574	0.008321								25.7667	0.00627	0.003492	0.001746	-0.000836
	25.7833	0.002764	0.001392	-0.001233	-0.001361								25.7833	0.000335	0.000697	-0.000543	0.00985								25.7833	0.005167	0.003294	0.001821	-0.000837
	25.8	0.002886	0.001919	-0.001093	-0.001912								25.8	0.001643	0.000357	-0.000511	0.010999								25.8	0.003183	0.002806	0.002146	-0.000788
	25.8167	0.00289	0.000937	-0.000823	-0.002443								25.8167	0.002941	0.000124	-0.000498	0.009672								25.8167	0.005582	0.002228	0.002995	-0.000711
	25.8333	0.003237	-0.003218	-0.000803	-0.002591								25.8333	0.003282	-1.2e-05	-0.000614	0.007681								25.8333	0.010169	0.0018	0.004158	-0.000583
	25.85	0.002803	-0.005004	-0.000714	-0.00263								25.85	0.003153	-0.000257	-0.00073	0.00514								25.85	0.016606	0.001773	0.005261	-0.000256
	25.8667	0.00265	-0.00354	-0.000505	-0.002069								25.8667	0.003494	-0.000453	-0.000716	-0.000761								25.8667	0.019813	0.001366	0.006005	5.1e-05
	25.8833	0.002527	-0.002256	-0.000146	-0.001118								25.8833	0.004515	-0.000349	-0.000861	-0.009182								25.8833	0.01814	0.000989	0.007018	-3.2e-05
	25.9	0.002324	-0.000562	-6e-06	-0.001437								25.9	0.003786	-0.000715	-0.001147	-0.009423								25.9	0.016227	0.000772	0.007681	-0.000785
	25.9167	0.001244	-0.000115	1.2e-05	-0.003435								25.9167	0.001679	-0.001023	-0.001102	-0.007952								25.9167	0.014539	0.000855	0.007859	-0.000838
	25.9333	0.001137	0.000701	0.000471	-0.005663								25.9333	0.000924	-0.001265	-0.000956	-0.006146								25.9333	0.012884	0.000479	0.007294	-0.000173
	25.95	0.00218	0.001637	0.000819	-0.00607								25.95	0.00214	-0.001197	-0.0008	-0.00517								25.95	0.012008	0.000123	0.006368	0.000333
	25.9667	0.002793	0.002373	0.001347	-0.003627								25.9667	0.003125	-0.001519	-0.000174	-0.004105								25.9667	0.010363	-0.000313	0.005362	0.000888
	25.9833	0.001906	0.003049	0.001595	0.000845								25.9833	0.00272	-0.001861	0.000503	-0.002609								25.9833	0.009258	-0.000169	0.008227	0.001474
	26	0.000299	0.002005	0.001663	0.005348								26	6.6e-05	-0.001324	0.000979	-0.001334								26	0.008163	0.000625	0.011811	0.00169
	26.0167	0.001175	0.001626	0.001671	0.007661								26.0167	-0.000297	-0.002388	0.004005	-0.001725								26.0167	0.010122	7.9e-05	0.013	0.002865
	26.0333	-0.002816	0.004191	0.002538	0.008095								26.0333	-0.002298	-0.003946	0.005573	-0.002773								26.0333	0.012613	-0.000326	0.007915	0.004099
	26.05	-0.013836	3.5e-05	0.002675	0.005179								26.05	-0.004598	-0.004955	0.001171	-0.002911								26.05	0.008874	-0.001991	0.001571	0.001803
	26.0667	-0.031387	-0.005811	0.001412	0.006883								26.0667	0.003981	-0.006193	-0.002411	-0.007069								26.0667	0.004386	-0.013146	-0.000654	0.002037
	26.0833	-0.033298	-0.003486	0.001599	0.007787								26.0833	0.015281	-0.006781	-0.001634	-0.011897								26.0833	0.002957	-0.020031	-0.000498	0.002301
	26.1	-0.030358	0.000498	0.001947	0.006661								26.1	0.022401	-0.007299	0.010614	-0.015185								26.1	0.002368	-0.019476	0.001917	0.000905
	26.1167	-0.020597	0.00213	0.001893	0.006635								26.1167	0.028422	-0.00348	0.031412	-0.01213								26.1167	0.004712	-0.0135	0.004817	-0.000621
	26.1333	-0.005151	0.012419	0.00188	0.00688								26.1333	0.031556	0.006207	0.055492	0.00667								26.1333	0.010046	-6.4e-05	0.006953	-0.001208
	26.15	0.004394	0.017708	0.002086	0.007265								26.15	0.031759	0.013373	0.075011	0.02881								26.15	0.01241	0.005342	0.008519	-0.001166
	26.1667	0.007359	0.021256	0.002472	0.00779								26.1667	0.029803	0.021249	0.08076	0.04832								26.1667	0.015844	0.008048	0.009795	-0.001313
	26.1833	0.008505	0.021065	0.002619	0.008305								26.1833	0.026717	0.028376	0.076039	0.06469								26.1833	0.018857	0.007104	0.010601	-0.001431
	26.2	0.00987	0.018324	0.003035	0.00834								26.2	0.02304	0.033602	0.069958	0.07507								26.2	0.022911	0.00686	0.010057	-0.001828
	26.2167	0.009178	0.011272	0.003211	0.008295								26.2167	0.023236	0.033867	0.063428	0.077994								26.2167	0.024256	0.007287	0.008606	-0.002556
	26.2333	0.008299	0.008501	0.003307	0.008471								26.2333	0.024333	0.031119	0.057379	0.076404								26.2333	0.022628	0.008104	0.008652	-0.003095
	26.25	0.00777	0.00914	0.003972	0.008427								26.25	0.023281	0.028811	0.051219	0.071913								26.25	0.020861	0.008751	0.008907	-0.003784
	26.2667	0.007941	0.008189	0.005528	0.008232								26.2667	0.020239	0.026253	0.04529	0.065023								26.2667	0.008533	0.009168	0.009393	-0.004463
	26.2833	0.007312	0.007948	0.009544	0.007708								26.2833	0.016646	0.023365	0.040171	0.055762								26.2833	-0.003064	0.009605	0.010219	-0.004912
	26.3	0.007103	0.008007	0.016209	0.006904								26.3	0.013764	0.020477	0.035631	0.043922								26.3	-0.004142	0.009722	0.010924	-0.005501
	26.3167	0.006836	0.007548	0.019654	0.00627								26.3167	0.010543	0.017987	0.031682	0.028326								26.3167	-0.00531	0.009799	0.010053	-0.00597
	26.3333	0.006942	0.006723	0.027509	0.005836								26.3333	0.007885	0.016306	0.028164	0.024416								26.3333	-0.004103	0.009877	0.008888	-0.006121
	26.35	0.006528	0.006348	0.031024	0.005632								26.35	0.004896	0.014744	0.024586	0.022567								26.35	-0.003226	0.009905	0.006903	-0.006101
	26.3667	0.006225	0.005723	0.033349	0.005259								26.3667	0.001908	0.012803	0.022158	0.019627								26.3667	-0.001319	0.009813	0.005397	-0.005832
	26.3833	0.005501	0.005468	0.034214	0.004565								26.3833	-0.000871	0.011291	0.02033	0.012478								26.3833	-0.009233	0.009831	0.003922	-0.005692
	26.4	0.004517	0.005083	0.033429	0.003931								26.4	-0.00353	0.010159	0.018832	0.005559								26.4	-0.015036	0.010039	0.002766	-0.005693
	26.4167	0.003775	0.004763	0.032634	0.003228								26.4167	-0.005937	0.008757	0.017074	0.003284								26.4167	-0.014321	0.010237	0.001274	-0.005844
	26.4333	0.002907	0.0052	0.031689	0.002455								26.4333	-0.007962	0.007232	0.014787	0.002897								26.4333	-0.011843	0.009985	-0.001013	-0.005886
	26.45	0.002368	0.005097	0.030333	0.001481								26.45	-0.009597	0.005738	0.012831	0.00187								26.45	-0.010756	0.009074	-0.00254	-0.005778
	26.4667	0.00202	0.004774	0.027868	0.000928								26.4667	-0.010872	0.004384	0.011204	6.3e-05								26.4667	-0.010688	0.008663	-0.002487	-0.00579
	26.4833	0.001251	0.004221	0.025182	0.000315								26.4833	-0.011927	0.00329	0.009737	-0.001833								26.4833	-0.010311	0.008261	-0.002395	-0.005672
	26.5	0.000763	0.003988	0.022416	-0.000398								26.5	-0.012492	0.002755	0.00846	-0.00351								26.5	-0.009263	0.00752	-0.002042	-0.005574
	26.5167	0.000306	0.003781	0.019551	-0.000832								26.5167	-0.012445	0.00251	0.007334	-0.005642								26.5167	-0.00812	0.006579	-0.001986	-0.005577
	26.5333	-0.000338	0.003316	0.016715	-0.001135								26.5333	-0.012287	0.002114	0.006398	-0.008595								26.5333	-0.007116	0.005488	-0.001706	-0.005501
	26.55	-0.001622	0.003051	0.014299	-0.001288								26.55	-0.011858	0.001788	0.005532	-0.010527								26.55	-0.006772	0.004728	-0.001515	-0.005215
	26.5667	-0.002676	0.003106	0.011423	-0.001881								26.5667	-0.01141	0.001382	0.004757	-0.0132								26.5667	-0.006267	0.003557	-0.001815	-0.004998
	26.5833	-0.0031	0.003361	0.008217	-0.002714								26.5833	-0.010831	0.001156	0.003981	-0.016233								26.5833	-0.005353	0.002806	-0.002325	-0.004732
	26.6	-0.003113	0.003516	0.004061	-0.003667								26.6	-0.010443	0.00104	0.003295	-0.018155								26.6	-0.005449	0.002245	-0.002834	-0.004426
	26.6167	-0.002666	0.003539	0.000835	-0.00451								26.6167	-0.010153	0.000963	0.00262	-0.018762								26.6167	-0.004981	0.001375	-0.003132	-0.0044
	26.6333	-0.002205	0.003828	-0.001721	-0.005264								26.6333	-0.009552	0.000666	0.001965	-0.021289								26.6333	-0.004394	0.001295	-0.003194	-0.004445
	26.65	-0.002234	0.003596	-0.003958	-0.006017								26.65	-0.00889	0.000329	0.00136	-0.021707								26.65	-0.005597	0.002785	-0.002897	-0.004201
	26.6667	-0.002704	0.003204	-0.005204	-0.00671								26.6667	-0.008208	0.000132	0.000916	-0.017554								26.6667	-0.006061	0.004605	-0.00245	-0.003986
	26.6833	-0.003163	0.003123	-0.00606	-0.007333								26.6833	-0.007617	0.000175	0.000421	-0.013071								26.6833	-0.008754	0.004955	-0.001883	-0.003842
	26.7	-0.003032	0.003101	-0.006236	-0.007986								26.7	-0.007525	0.000308	-4.4e-05	-0.009798								26.7	-0.013487	0.005064	-0.001756	-0.003887
	26.7167	-0.00285	0.003798	-0.006043	-0.008339								26.7167	-0.008222	0.000301	-0.000188	-0.007989								26.7167	-0.013658	0.005145	-0.002366	-0.003863
	26.7333	-0.002325	0.00474	-0.005939	-0.008773								26.7333	-0.009257	0.000384	-0.000302	-0.006438								26.7333	-0.012662	0.005115	-0.003153	-0.00373
	26.75	-0.00184	0.005203	-0.006166	-0.008906								26.75	-0.010073	0.000427	-0.000445	-0.004948								26.75	-0.009627	0.004995	-0.004	-0.003697
	26.7667	-0.001636	0.005826	-0.006912	-0.00869								26.7667	-0.010728	0.00046	-0.000619	-0.003958								26.7667	-0.004942	0.004586	-0.005107	-0.003864
	26.7833	-0.001491	0.003669	-0.007319	-0.008453								26.7833	-0.011243	0.000452	-0.000833	-0.003138								26.7833	0.002593	0.004116	-0.005824	-0.004021
	26.8	-0.001486	-0.001169	-0.007435	-0.008346								26.8	-0.011278	0.000455	-0.000996	-0.002348								26.8	0.005589	0.004036	-0.006	-0.004138
	26.8167	-0.00138	-0.00188	-0.007072	-0.00808								26.8167	-0.010993	0.000698	-0.001	-0.001601								26.8167	0.002335	0.004087	-0.006815	-0.004466
	26.8333	-0.001031	-0.002	-0.006518	-0.007804								26.8333	-0.011085	0.000832	-0.000963	-0.000442								26.8333	-0.007415	0.003828	-0.007657	-0.004895
	26.85	-0.000512	-0.00174	-0.006055	-0.007668								26.85	-0.011837	0.000986	-0.001026	0.000627								26.85	-0.022145	0.003549	-0.008318	-0.005144
	26.8667	0.000297	-0.0026	-0.005591	-0.007932								26.8667	-0.01321	0.00099	-0.001068	0.001496								26.8667	-0.035065	0.003279	-0.008649	-0.005032
	26.8833	0.001125	-0.00295	-0.005078	-0.008316								26.8833	-0.012792	0.000913	-0.000921	0.002075								26.8833	-0.034855	0.00286	-0.007121	-0.004761
	26.9	0.001624	-0.00317	-0.004605	-0.008159								26.9	-0.012034	0.000977	-0.000824	0.002343								26.9	-0.027036	0.002401	-0.005892	-0.00469
	26.9167	0.001744	-0.003607	-0.004211	-0.007424								26.9167	-0.012616	0.001041	-0.000577	0.002169								26.9167	-0.019786	0.002082	-0.005632	-0.004719
	26.9333	0.001766	-0.005628	-0.003748	-0.006508								26.9333	-0.013485	0.000757	-0.000469	0.001908								26.9333	-0.010315	0.002123	-0.005719	-0.00496
	26.95	0.001349	-0.004409	-0.003244	-0.005673								26.95	-0.014645	0.000632	-0.000321	0.001458								26.95	-0.008935	0.001404	-0.006536	-0.00528
	26.9667	0.000911	7.1e-05	-0.002791	-0.004867								26.9667	-0.015935	0.000707	9.7e-05	0.001477								26.9667	-0.009324	0.000855	-0.005943	-0.005201
	26.9833	0.000723	0.00556	-0.002587	-0.003982								26.9833	-0.015964	0.000673	0.000565	0.001426								26.9833	-0.009264	0.000436	-0.005949	-0.005121
	27	0.000766	0.005259	-0.002184	-0.003326								27	-0.016814	0.000708	0.000763	0.001335								27	-0.009304	0.000547	-0.005086	-0.004972
	27.0167	0.000769	0.00359	-0.0018	-0.002871								27.0167	-0.017733	0.000564	0.000791	0.001172								27.0167	-0.008775	0.000108	-0.004582	-0.004593
	27.0333	0.000755	0.000255	-0.001587	-0.002107								27.0333	-0.01844	0.000462	0.00063	0.000703								27.0333	-0.004488	-0.00029	-0.004655	-0.004475
	27.05	0.0008	-9.9e-05	-0.001403	-0.001182								27.05	-0.018357	0.00055	0.000228	-0.000206								27.05	0.003129	-0.000119	-0.003658	-0.004257
	27.0667	0.001066	-0.000164	-0.00121	-0.000438								27.0667	-0.017624	0.000678	-8.3e-05	-0.001765								27.0667	0.009316	-0.000248	-0.002801	-0.00417
	27.0833	0.001411	0.000181	-0.000946	0.000177								27.0833	-0.016701	0.000726	-0.000344	-0.003344								27.0833	0.014283	-0.000456	-0.002883	-0.004162
	27.1	0.001717	0.000566	-0.000863	0.000521								27.1	-0.015509	0.000804	-0.000476	-0.003763								27.1	0.01476	-0.000145	-0.002426	-0.003984
	27.1167	0.002043	0.000691	-0.000639	0.000655								27.1167	-0.014215	0.000693	-0.000807	-0.005435								27.1167	0.012825	0.000286	-0.000828	-0.003867
	27.1333	0.002201	0.000727	-0.000525	0.000609								27.1333	-0.01347	0.000464	-0.001098	-0.00291								27.1333	0.011154	0.000268	0.000682	-0.003941
	27.15	0.002049	0.001003	-0.000531	0.000412								27.15	-0.013224	0.000475	-0.001479	0.001884								27.15	0.008894	-1.1e-05	0.001172	-0.003825
	27.1667	0.001737	0.001018	-0.000498	0.000226								27.1667	-0.013449	0.000437	-0.001759	0.003688								27.1667	0.006983	0.000231	0.000932	-0.003579
	27.1833	0.001235	0.001214	-0.000434	5.9e-05								27.1833	-0.013724	0.000658	-0.00185	0.004073								27.1833	0.004513	0.000692	0.000513	-0.003313
	27.2	0.000713	0.001439	-0.00017	0.000423								27.2	-0.013499	0.000849	-0.002021	0.003137								27.2	0.001542	0.000824	0.001013	-0.003417
	27.2167	0.000591	0.001743	0.000134	0.001086								27.2167	-0.012933	0.001002	-0.002232	0.002829								27.2167	-0.001812	0.000825	0.001614	-0.003792
	27.2333	0.00051	0.001832	0.000398	0.001848								27.2333	-0.012095	0.001007	-0.002462	0.003209								27.2333	-0.003404	0.000807	0.001817	-0.003768
	27.25	0.000459	0.0017	0.000582	0.00259								27.25	-0.011058	0.000941	-0.002452	0.003908								27.25	-0.004376	0.000828	0.002969	-0.003603
	27.2667	0.000188	0.001869	0.000586	0.003542								27.2667	-0.009881	0.001056	-0.002163	0.003517								27.2667	-0.002558	0.00077	0.006282	-0.003239
	27.2833	-3.3e-05	0.002398	0.00073	0.004894								27.2833	-0.008983	0.001061	-0.002013	0.002846								27.2833	0.00369	0.000781	0.005795	-0.002685
	27.3	-0.000454	0.001046	0.000815	0.006466								27.3	-0.008316	0.000976	-0.001933	0.002376								27.3	0.007608	0.000953	0.005227	-0.002421
	27.3167	-0.000916	-0.00254	0.000679	0.008128								27.3167	-0.007698	0.000832	-0.001733	0.002233								27.3167	0.008402	0.001164	0.004571	-0.002417
	27.3333	-0.001418	-0.004649	0.000783	0.009798								27.3333	-0.007168	0.000818	-0.001413	0.002319								27.3333	0.008304	0.001375	0.004165	-0.002465
	27.35	-0.00171	-0.004317	0.001088	0.011249								27.35	-0.006499	0.000525	-0.000803	0.002394								27.35	0.005567	0.001517	0.003899	-0.002663
	27.3667	-0.001742	-0.003916	0.001152	0.012229								27.3667	-0.00588	0.000322	-0.000382	0.00252								27.3667	0.00132	0.001648	0.001764	-0.00297
	27.3833	-0.001834	-0.004015	0.000797	0.01299								27.3833	-0.00537	-8.1e-05	2.8e-05	0.002065								27.3833	-0.001448	0.001479	0.000818	-0.003428
	27.4	-0.001896	-0.004433	0.000652	0.01393								27.4	-0.004721	-0.000434	0.000558	0.001711								27.4	-0.001965	0.001261	0.001252	-0.003896
	27.4167	-0.002109	-0.004559	0.000786	0.01465								27.4167	-0.004071	-0.000707	0.000819	0.001825								27.4167	-0.000349	0.001062	0.000967	-0.004164
	27.4333	-0.002293	-0.004163	0.000681	0.014269								27.4333	-0.00379	-0.000751	0.000941	0.002017								27.4333	0.004515	0.000912	-0.001477	-0.004604
	27.45	-0.002538	-0.003796	0.000566	0.014228								27.45	-0.003919	-0.000674	0.001052	0.002509								27.45	0.007268	0.000803	-0.002762	-0.004943
	27.4667	-0.002642	-0.003519	0.000411	0.014607								27.4667	-0.004037	-0.000648	0.001404	0.002211								27.4667	0.008851	0.000654	-0.003787	-0.004743
	27.4833	-0.002467	-0.003283	0.000377	0.014825								27.4833	-0.003956	-0.000692	0.001916	0.002313								27.4833	0.010104	0.000574	-0.005101	-0.004302
	27.5	-0.002111	-0.003186	9.2e-05	0.014644								27.5	-0.003785	-0.000705	0.001828	0.002435								27.5	0.009237	0.000465	-0.005716	-0.004212
	27.5167	-0.001737	-0.003156	-7.3e-05	0.014982								27.5167	-0.003383	-0.00084	0.00166	0.002404								27.5167	0.002823	0.000325	-0.003861	-0.004282
	27.5333	-0.001664	-0.002983	-0.000187	0.015229								27.5333	-0.003	-0.000906	0.002113	0.002371								27.5333	-0.001448	-6e-06	-0.003765	-0.004183
	27.55	-0.001852	-0.002539	-0.000492	0.015376								27.55	-0.002378	-0.001093	0.001847	0.002817								27.55	0.00033	-4.7e-05	-0.002469	-0.003895
	27.5667	-0.001949	-0.002015	-0.000646	0.015233								27.5667	-0.001735	-0.00129	0.00185	0.003384								27.5667	0.001869	0.000112	-0.002614	-0.003856
	27.5833	-0.001847	-0.001561	-0.00068	0.01461								27.5833	-0.001582	-0.001486	0.001704	0.0036								27.5833	0.002437	0.000261	-0.003448	-0.003848
	27.6	-0.001425	-0.001448	-0.000684	0.013596								27.6	-0.001499	-0.001263	0.001427	0.003777								27.6	-0.004154	4.1e-05	-0.001632	-0.004059
	27.6167	-0.001013	-0.000918	-0.000948	0.012153								27.6167	-0.001646	-0.00111	0.001261	0.003989								27.6167	-0.009115	-0.000191	-0.000867	-0.004251
	27.6333	-0.000743	-0.000309	-0.001162	0.010737								27.6333	-0.002011	-0.00084	0.000905	0.004105								27.6333	-0.012519	-0.000524	6.8e-05	-0.004144
	27.65	-0.000443	0.000181	-0.001095	0.009622								27.65	-0.002297	-0.00056	0.000379	0.004121								27.65	-0.011242	-0.000738	0.001433	-0.003838
	27.6667	-6.4e-05	0.000691	-0.001049	0.009036								27.6667	-0.002453	-0.0005	-0.000216	0.004687								27.6667	-0.010165	-0.000811	0.001909	-0.003631
	27.6833	7.6e-05	0.00108	-0.000872	0.008781								27.6833	-0.002648	-0.00042	-0.000872	0.005312								27.6833	-0.009188	-0.000884	0.001614	-0.003704
	27.7	0.000436	0.00136	-0.000786	0.008826								27.7	-0.002964	-0.00045	-0.001038	0.005158								27.7	-0.007892	-0.000888	0.001679	-0.003738
	27.7167	0.000495	0.001779	-0.000699	0.00909								27.7167	-0.003339	-0.000391	-0.000993	0.004907								27.7167	-0.006925	-0.001092	0.002834	-0.003682
	27.7333	0.000823	0.002105	-0.000602	0.009382								27.7333	-0.004064	-8.3e-05	-0.00079	0.004993								27.7333	-0.005924	-0.001048	0.002608	-0.003477
	27.75	0.001031	0.002592	-0.000594	0.009774								27.75	-0.004718	6.5e-05	-0.000646	0.00461								27.75	-0.008723	-0.001065	0.002512	-0.003412
	27.7667	0.001109	0.002898	-0.000627	0.010076								27.7667	-0.005343	3.3e-05	-0.000573	0.004446								27.7667	-0.018671	-0.000901	0.002596	-0.003158
	27.7833	0.001328	0.002635	-0.000349	0.010379								27.7833	-0.005907	2.1e-05	-0.000379	0.003432								27.7833	-0.02445	-0.000798	0.00069	-0.002933
	27.8	0.001366	0.002451	-7.2e-05	0.011051								27.8	-0.006311	-0.000211	-5.5e-05	0.002788								27.8	-0.021578	-0.000675	-0.001216	-0.003268
	27.8167	0.001203	0.002869	0.000106	0.011572								27.8167	-0.006606	-0.000303	0.000258	0.002504								27.8167	-0.018786	-0.000642	-0.001513	-0.003864
	27.8333	0.000801	0.00286	0.000225	0.011422								27.8333	-0.006879	-0.000375	0.000449	0.002086								27.8333	-0.013445	-0.001093	-0.003051	-0.004241
	27.85	0.000608	0.003101	0.000253	0.010372								27.85	-0.007412	-0.000276	0.00056	0.001499								27.85	-0.008015	-0.001243	-0.005199	-0.004458
	27.8667	0.000755	0.002921	0.000352	0.009171								27.8667	-0.008155	-8.8e-05	0.000422	0.000982								27.8667	-0.002304	-0.001623	-0.006077	-0.004736
	27.8833	0.001242	0.002712	0.000431	0.008091								27.8833	-0.009159	0.0001	0.000353	4.5e-05								27.8833	0.001316	-0.001864	-0.006365	-0.005073
	27.9	0.001799	0.003003	0.00046	0.00707								27.9	-0.010172	0.000248	0.000265	-0.001033								27.9	0.001017	-0.001924	-0.008153	-0.00509
	27.9167	0.002026	0.003405	0.000499	0.006609								27.9167	-0.010915	0.000367	0.000145	-0.001895								27.9167	0.001983	-0.001856	-0.009211	-0.004988
	27.9333	0.001993	5.2e-05	0.000529	0.006356								27.9333	-0.011738	0.000398	-1.7e-05	-0.002223								27.9333	0.003176	-0.00216	-0.007572	-0.004857
	27.95	0.002109	-0.002192	0.0006	0.006523								27.95	-0.01218	0.000378	-0.000259	-0.0028								27.95	0.003758	-0.002445	-0.005703	-0.004846
	27.9667	0.002366	-0.002646	0.00059	0.00667								27.9667	-0.012382	0.000279	-0.000461	-0.003587								27.9667	0.004951	-0.002279	-0.005223	-0.004966
	27.9833	0.002612	-0.00236	0.000721	0.005436								27.9833	-0.012415	0.00031	-0.000883	-0.004925								27.9833	0.006164	-0.002014	-0.004514	-0.005065
	28	0.002479	-0.001623	0.000991	0.003503								28	-0.012127	0.00037	-0.001085	-0.005862								28	0.004847	-0.001919	-0.004284	-0.005354
	28.0167	0.002105	-0.000826	0.001082	0.002479								28.0167	-0.011669	0.000412	-0.001268	-0.006339								28.0167	0.000319	-0.001714	-0.004526	-0.005534
	28.0333	0.00164	-0.000426	0.001155	0.002153								28.0333	-0.011061	0.000597	-0.001515	-0.006131								28.0333	-0.004282	-0.001673	-0.00465	-0.005545
	28.05	0.001275	-0.000296	0.001077	0.001617								28.05	-0.010422	0.000852	-0.001811	-0.006024								28.05	-0.007183	-0.001641	-0.004574	-0.005376
	28.0667	0.0007	7.4e-05	0.001	0.000271								28.0667	-0.009724	0.000878	-0.002118	-0.006606								28.0667	-0.004614	-0.00165	-0.004728	-0.005288
	28.0833	0.000345	0.000434	0.001022	-0.001246								28.0833	-0.009476	0.000953	-0.002485	-0.007489								28.0833	0.001726	-0.001538	-0.004422	-0.005309
	28.1	7e-05	0.000574	0.001075	-0.002882								28.1	-0.009627	0.000978	-0.002232	-0.009011								28.1	0.009505	-0.001607	-0.003496	-0.00534
	28.1167	-5.5e-05	0.000634	0.000958	-0.004599								28.1167	-0.009869	0.001035	-0.00211	-0.009636								28.1167	0.014346	-0.001316	-0.002221	-0.005552
	28.1333	-4.3e-05	0.000638	0.000832	-0.005939								28.1333	-0.00971	0.001065	-0.002171	-0.009972								28.1333	0.016194	-0.000888	-0.001169	-0.005465
	28.15	1e-05	0.000811	0.000746	-0.007098								28.15	-0.009451	0.001206	-0.002373	-0.009279								28.15	0.013812	-0.00067	-0.000917	-0.005319
	28.1667	-0.000128	0.000995	0.000771	-0.008038								28.1667	-0.008962	0.001346	-0.002525	-0.008116								28.1667	0.011479	-0.000282	-0.001085	-0.005132
	28.1833	-0.000336	0.000968	0.000725	-0.008217								28.1833	-0.008253	0.001377	-0.002067	-0.007273								28.1833	0.002817	-2.3e-05	-0.001033	-0.005045
	28.2	-0.000633	0.001132	0.000589	-0.007886								28.2	-0.007714	0.001398	-0.001689	-0.00682								28.2	0.000765	0.000235	-0.001011	-0.005059
	28.2167	-0.001122	0.001286	0.000544	-0.007377								28.2167	-0.007045	0.001259	-0.001551	-0.006438								28.2167	0.000407	0.000412	-0.001291	-0.004892
	28.2333	-0.001824	0.001252	0.00052	-0.00672								28.2333	-0.006246	0.001024	-0.001517	-0.00651								28.2333	0.000762	0.000468	-0.001553	-0.004788
	28.25	-0.002186	0.001058	0.000505	-0.006753								28.25	-0.005386	0.000709	-0.001122	-0.006252								28.25	0.000376	0.000614	-0.001876	-0.004823
	28.2667	-0.002598	0.000834	0.000251	-0.007096								28.2667	-0.004597	0.000484	-0.000628	-0.004984								28.2667	0.000341	0.00073	-0.002019	-0.004749
	28.2833	-0.00313	0.00062	6.7e-05	-0.007329								28.2833	-0.004168	0.000309	-2.3e-05	-0.003806								28.2833	0.000385	0.000856	-0.002222	-0.004284
	28.3	-0.003392	0.000286	-6.8e-05	-0.007402								28.3	-0.003608	6.4e-05	0.000491	-0.003168								28.3	0.00037	0.001062	-0.002595	-0.003819
	28.3167	-0.003386	5.2e-05	-0.000252	-0.007496								28.3167	-0.003229	-0.000231	0.001175	-0.001989								28.3167	-5e-05	0.000968	-0.002279	-0.003565
	28.3333	-0.002973	-5.3e-05	-0.000586	-0.007642								28.3333	-0.003299	-0.000375	0.001539	-0.00082								28.3333	0.002067	0.001042	-0.001436	-0.003363
	28.35	-0.00242	-0.000458	-0.000809	-0.007869								28.35	-0.00341	-0.000479	0.001872	-0.00037								28.35	0.004683	0.001087	-0.000714	-0.00323
	28.3667	-0.001908	-0.000873	-0.000933	-0.007355								28.3667	-0.00338	-0.000733	0.002175	0.000519								28.3667	0.00427	0.001381	-0.000182	-0.003168
	28.3833	-0.001675	-0.001128	-0.000947	-0.007002								28.3833	-0.00318	-0.000807	0.002639	0.002249								28.3833	0.004266	0.001496	-5.9e-05	-0.003095
	28.4	-0.001653	-0.001163	-0.00112	-0.006139								28.4	-0.002131	-0.000961	0.002652	0.003338								28.4	0.002483	0.00152	7.3e-05	-0.002763
	28.4167	-0.001731	-0.001289	-0.001254	-0.004646								28.4167	-0.000491	-0.001116	0.002695	0.004391								28.4167	0.005096	0.001635	-8.6e-05	-0.0021
	28.4333	-0.001534	-0.001898	-0.001368	-0.003147								28.4333	7.8e-05	-0.001762	0.002559	0.00561								28.4333	0.013338	0.001389	0.000172	-0.0016
	28.45	-0.001056	-0.002838	-0.001641	-0.002217								28.45	7.8e-05	-0.002538	0.002493	0.00755								28.45	0.016191	0.001112	-2e-05	-0.00045
	28.4667	3.2e-05	-0.004287	-0.001975	-0.002598								28.4667	-0.000692	-0.002544	0.002567	0.008549								28.4667	0.019203	0.001066	-4.1e-05	0.000491
	28.4833	0.002079	-0.002876	-0.001939	-0.001748								28.4833	-0.002363	-0.002339	0.002071	0.009559								28.4833	0.020355	0.0013	0.001267	0.001061
	28.5	0.005067	0.003634	-0.001442	-0.000139								28.5	-0.003363	-0.002495	0.000765	0.010399								28.5	0.020388	0.001574	0.005955	-0.001078
	28.5167	0.006863	0.005044	-0.000836	0.00264								28.5167	-0.003223	-0.000672	0.00051	0.008952								28.5167	0.017806	0.001268	0.009292	-0.003858
	28.5333	0.007197	0.00381	8e-05	0.003006								28.5333	-0.002243	0.00139	0.002615	0.008278								28.5333	0.011823	0.001601	0.007376	-0.00467
	28.55	-0.00646	-0.001254	-0.000224	-0.001548								28.55	-0.002134	0.000281	-3.1e-05	0.005623								28.55	0.00961	-0.000115	0.003821	-0.004151
	28.5667	-0.024146	-0.009008	-0.000328	-0.003622								28.5667	0.005526	-0.002788	-0.002526	-0.001332								28.5667	0.006437	-0.014292	0.002316	-0.001053
	28.5833	-0.042633	-0.010642	0.000829	-0.003117								28.5833	0.013366	-0.002906	0.000549	-0.008386								28.5833	0.005384	-0.023758	0.00564	0.000426
	28.6	-0.044679	-0.008297	0.002435	-0.003471								28.6	0.016346	-0.004095	0.014994	-0.011351								28.6	0.004711	-0.029554	0.010585	-0.001005
	28.6167	-0.023036	9e-06	0.003251	-0.004606								28.6167	0.018126	-0.003904	0.040299	-0.008241								28.6167	0.003833	-0.027601	0.012908	-0.002687
	28.6333	-0.000986	0.011221	0.003517	-0.006053								28.6333	0.019616	-0.001375	0.066225	0.005984								28.6333	0.006671	-0.008107	0.0138	-0.00432
	28.65	0.009565	0.023633	0.003663	-0.007791								28.65	0.020976	0.004824	0.084671	0.026099								28.65	0.010799	0.007476	0.013862	-0.005784
	28.6667	0.007375	0.028336	0.004379	-0.009399								28.6667	0.021136	0.015933	0.089407	0.043264								28.6667	0.015318	0.01133	0.013564	-0.006447
	28.6833	0.005386	0.026858	0.005075	-0.009836								28.6833	0.020896	0.023142	0.085582	0.061969								28.6833	0.028906	0.012713	0.012095	-0.0067
	28.7	0.005336	0.022531	0.006031	-0.009164								28.7	0.020646	0.02584	0.079748	0.076453								28.7	0.035294	0.012327	0.010557	-0.006923
	28.7167	0.005676	0.015293	0.006617	-0.008862								28.7167	0.021206	0.026069	0.070864	0.087414								28.7167	0.035836	0.01113	0.009368	-0.007267
	28.7333	0.004775	0.011193	0.006383	-0.008453								28.7333	0.021566	0.025275	0.06266	0.088062								28.7333	0.033612	0.010214	0.009088	-0.007551
	28.75	0.004964	0.009903	0.006208	-0.007894								28.75	0.021437	0.022832	0.055136	0.08588								28.75	0.031827	0.010588	0.008857	-0.007916
	28.7667	0.005273	0.008514	0.006894	-0.007385								28.7667	0.020407	0.021459	0.049742	0.081979								28.7667	0.030213	0.009981	0.008897	-0.008931
	28.7833	0.004951	0.008394	0.00997	-0.007336								28.7833	0.018907	0.019525	0.043658	0.072507								28.7833	0.029269	0.009375	0.008537	-0.010095
	28.8	0.00438	0.008234	0.013856	-0.007857								28.8	0.017068	0.017002	0.035044	0.061735								28.8	0.021534	0.009719	0.006306	-0.01116
	28.8167	0.003739	0.007765	0.018901	-0.007999								28.8167	0.015118	0.014408	0.030571	0.04794								28.8167	0.011713	0.010023	0.004255	-0.011885
	28.8333	0.003417	0.007044	0.024977	-0.007653								28.8333	0.013519	0.012262	0.028647	0.037335								28.8333	0.006542	0.010607	0.004184	-0.012231
	28.85	0.003415	0.006314	0.030932	-0.007477								28.85	0.01221	0.010727	0.027193	0.03179								28.85	0.003501	0.010411	0.003422	-0.012597
	28.8667	0.003283	0.005794	0.033098	-0.007031								28.8667	0.0106	0.009292	0.025329	0.022485								28.8667	0.003871	0.010165	0.00255	-0.012903
	28.8833	0.003061	0.005413	0.034993	-0.006015								28.8833	0.008851	0.008156	0.023196	0.01772								28.8833	0.00531	0.01046	0.001058	-0.013079
	28.9	0.002829	0.004943	0.035659	-0.005109								28.9	0.007042	0.007711	0.021512	0.017525								28.9	0.007189	0.009864	-0.000574	-0.013175
	28.9167	0.002357	0.004593	0.036584	-0.004134								28.9167	0.005263	0.006975	0.020298	0.016698								28.9167	0.006351	0.009708	-0.001586	-0.013062
	28.9333	0.001736	0.004433	0.03627	-0.002801								28.9333	0.003224	0.005828	0.018585	0.014714								28.9333	0.00175	0.009163	-0.002768	-0.012949
	28.95	0.001044	0.004223	0.034665	-0.001488								28.95	0.001235	0.00445	0.017131	0.012079								28.95	-0.003161	0.008498	-0.00422	-0.012966
	28.9667	0.000542	0.003994	0.03215	-0.000425								28.9667	-0.000614	0.003643	0.016097	0.010535								28.9667	-0.009011	0.007943	-0.004953	-0.012973
	28.9833	0.000231	0.003724	0.028475	0.000458								28.9833	-0.002593	0.003036	0.015053	0.008481								28.9833	-0.013002	0.007358	-0.004865	-0.0129
	29	0.000169	0.003484	0.02462	0.001111								29	-0.004652	0.002519	0.01379	0.005157								29	-0.015833	0.007003	-0.004228	-0.012907
	29.0167	0.000118	0.003245	0.020516	0.001403								29.0167	-0.00638	0.002061	0.012556	0.001031								29.0167	-0.019932	0.006229	-0.00348	-0.013045
	29.0333	-6.2e-05	0.002918	0.01667	0.001334								29.0333	-0.007569	0.001612	0.011422	-0.004829								29.0333	-0.021957	0.005455	-0.002503	-0.013083
	29.05	-0.000112	0.00267	0.013505	0.001124								29.05	-0.008497	0.001433	0.010188	-0.011339								29.05	-0.020761	0.004651	-0.001645	-0.013161
	29.0667	0.000328	0.002362	0.01028	0.000664								29.0667	-0.009115	0.001285	0.009064	-0.011218								29.0667	-0.012965	0.004347	-0.001528	-0.013179
	29.0833	0.000678	0.002135	0.006575	5.4e-05								29.0833	-0.009444	0.000996	0.007949	-0.008708								29.0833	-0.00118	0.003693	-0.00136	-0.013227
	29.1	0.000668	0.002087	0.00332	-0.000545								29.1	-0.009502	0.000997	0.006995	-0.006998								29.1	0.008416	0.003249	-0.001683	-0.013045
	29.1167	0.000409	0.00173	0.000595	-0.000906								29.1167	-0.00953	0.001168	0.006401	-0.005618								29.1167	0.005922	0.002515	-0.002115	-0.012764
	29.1333	6.2e-05	0.001506	-0.00136	-0.001048								29.1333	-0.009298	0.001298	0.006016	-0.00404								29.1333	0.00561	0.002353	-0.001787	-0.012303
	29.15	-0.000156	0.001392	-0.002976	-0.00111								29.15	-0.008986	0.001468	0.005622	-0.001702								29.15	0.003808	0.00253	-0.001439	-0.011742
	29.1667	-0.000163	0.001168	-0.003931	-0.001322								29.1667	-0.008934	0.001327	0.005527	0.000777								29.1667	0.003007	0.002217	-0.00139	-0.01133
	29.1833	-0.00072	0.001034	-0.004727	-0.001655								29.1833	-0.009161	0.001137	0.005142	0.002585								29.1833	0.002835	0.001985	-0.001202	-0.010909
	29.2	-0.001137	0.00061	-0.005022	-0.002427								29.2	-0.009589	0.000767	0.004468	0.004664								29.2	0.001563	0.001792	-0.000474	-0.010788
	29.2167	-0.000954	0.000236	-0.005088	-0.00383								29.2167	-0.009927	0.000337	0.003573	0.005662								29.2167	0.000971	0.00162	0.000625	-0.010597
	29.2333	-0.000347	1.7e-05	-0.005114	-0.005264								29.2333	-0.009794	0.000256	0.002967	0.006333								29.2333	0.001568	0.001409	0.001035	-0.009687
	29.25	0.000439	-7.2e-05	-0.006049	-0.006539								29.25	-0.009591	0.000454	0.002591	0.006543								29.25	-0.000575	0.001068	0.002164	-0.008806
	29.2667	0.000796	-0.000282	-0.006085	-0.007963								29.2667	-0.008848	0.000663	0.002166	0.007293								29.2667	-0.003498	0.000917	0.003434	-0.009526
	29.2833	0.000632	-0.000631	-0.005521	-0.009158								29.2833	-0.008095	0.000752	0.00189	0.006963								29.2833	-0.008291	0.000706	0.004204	-0.009585
	29.3	0.000499	-0.0008	-0.005197	-0.010123								29.3	-0.007042	0.000551	0.001495	0.006424								29.3	-0.009894	0.000885	0.004294	-0.009325
	29.3167	0.000296	-0.000589	-0.004993	-0.011068								29.3167	-0.005829	0.000319	0.001429	0.007235								29.3167	-0.006438	0.000854	0.003914	-0.008914
	29.3333	0.000358	-0.000202	-0.004599	-0.012234								29.3333	-0.004695	0.000247	0.001422	0.007631								29.3333	-0.003095	0.001115	0.003196	-0.008364
	29.35	0.0002	-0.000315	-0.004265	-0.013731								29.35	-0.004032	0.000305	0.001595	0.006707								29.35	-0.002783	0.001006	0.002637	-0.008564
	29.3667	-0.000519	-0.000338	-0.003881	-0.015118								29.3667	-0.003828	0.000383	0.001269	0.005683								29.3667	-0.004001	0.001166	0.001889	-0.010294
	29.3833	-0.000627	-0.000372	-0.003448	-0.015454								29.3833	-0.003645	0.000391	0.000652	0.004429								29.3833	-0.003588	0.001267	0.001731	-0.005353
	29.4	-0.001075	0.000145	-0.002734	-0.015281								29.4	-0.003441	0.000259	0.000125	0.002735								29.4	-0.003756	0.001098	0.002053	0.012067
	29.4167	-0.001283	0.000933	-0.00211	-0.015188								29.4167	-0.003627	6.7e-05	-0.000302	0.000772								29.4167	-0.003865	0.000919	0.002236	0.034647
	29.4333	-0.001235	0.001628	-0.002137	-0.015117								29.4333	-0.003853	-3.6e-05	-0.00054	-4.2e-05								29.4333	-0.002612	0.001022	0.00268	0.048637
	29.45	-0.000687	0.002483	-0.002363	-0.014886								29.45	-0.004298	-0.000159	-0.000628	-0.000757								29.45	-0.002498	0.000945	0.003165	0.050307
	29.4667	8.1e-05	0.003398	-0.00233	-0.014304								29.4667	-0.004924	-0.000331	-0.001076	-0.002422								29.4667	-0.001664	0.000728	0.00317	0.048417
	29.4833	0.000639	0.002803	-0.002257	-0.013883								29.4833	-0.005209	-0.000284	-0.001534	-0.003356								29.4833	-0.001141	0.001131	0.002095	0.044307
	29.5	0.001047	0.003488	-0.001993	-0.013522								29.5	-0.005365	-0.000237	-0.001933	-0.004141								29.5	-0.000997	0.001174	0.00077	0.041397
	29.5167	0.001237	0.003044	-0.00174	-0.013261								29.5167	-0.00547	2.1e-05	-0.002261	-0.004153								29.5167	0.000375	0.001337	-0.000465	0.038257
	29.5333	0.001252	0.001786	-0.001517	-0.012821								29.5333	-0.005105	0.000208	-0.002231	-0.003945								29.5333	0.003746	0.001103	-0.001297	0.034667
	29.55	0.001098	0.000689	-0.001354	-0.012121								29.55	-0.0046	0.000415	-0.001761	-0.003556								29.55	0.012188	0.001068	-0.002578	0.033957
	29.5667	0.001084	-0.000579	-0.001091	-0.011352								29.5667	-0.004294	0.000541	-0.00135	-0.003048								29.5667	0.019779	0.001083	-0.00409	0.033287
	29.5833	0.00128	-0.000737	-0.000809	-0.010602								29.5833	-0.004109	0.000498	-0.0012	-0.00238								29.5833	0.022581	0.000849	-0.005371	0.031177
	29.6	0.001285	-0.000174	-0.000756	-0.009943								29.6	-0.004383	0.000335	-0.00113	-0.001961								29.6	0.016542	0.000504	-0.004373	0.028327
	29.6167	0.001263	-0.000172	-0.000903	-0.009513								29.6167	-0.004608	0.000482	-0.00109	-0.00131								29.6167	0.012631	0.0003	-0.004044	0.025887
	29.6333	0.001477	-0.000696	-0.000941	-0.009075								29.6333	-0.004722	0.000739	-0.000812	-0.000824								29.6333	0.004947	7.7e-05	-0.004141	0.024807
	29.65	0.001432	-0.001411	-0.001098	-0.008287								29.65	-0.004615	0.000866	-0.000604	-0.000119								29.65	0.006452	7.5e-05	-0.003858	0.024357
	29.6667	0.001006	-0.001076	-0.001246	-0.007209								29.6667	-0.004249	0.000833	-0.000226	0.001166								29.6667	0.009788	-0.000187	-0.003776	0.023517
	29.6833	0.000911	-0.000471	-0.001343	-0.006281								29.6833	-0.003743	0.000599	0.000243	0.001942								29.6833	0.004563	-0.000309	-0.004543	0.022107
	29.7	0.000935	-0.001196	-0.001261	-0.005313								29.7	-0.003197	0.000216	0.000731	0.002627								29.7	-0.004551	-0.000392	-0.00578	0.020297
	29.7167	0.000911	-0.000661	-0.001149	-0.004275								29.7167	-0.00283	0.000103	0.001089	0.003096								29.7167	-0.009599	-0.000374	-0.005837	0.018978
	29.7333	0.000975	-0.000767	-0.000917	-0.003089								29.7333	-0.002823	1.9e-05	0.001535	0.003682								29.7333	-0.004243	-0.000394	-0.005249	0.017498
	29.75	0.001179	-0.000993	-0.000625	-0.001722								29.75	-0.002775	1.5e-05	0.002051	0.004077								29.75	0.007563	-0.000314	-0.004451	0.016109
	29.7667	0.001413	-0.000269	-0.000513	-0.000275								29.7667	-0.002718	-2.9e-05	0.002457	0.004353								29.7667	0.012029	-0.000454	-0.003164	0.014889
	29.7833	0.001516	0.000205	-0.000391	0.001151								29.7833	-0.002531	-0.000133	0.002953	0.004309								29.7833	0.014585	-0.000514	-0.002196	0.01413
	29.8	0.00145	0.000339	-0.0002	0.002358								29.8	-0.002163	-0.000107	0.003369	0.004395								29.8	0.004551	-0.000654	-0.002278	0.01373
	29.8167	0.001516	2.2e-05	4.2e-05	0.003324								29.8167	-0.002026	-0.000371	0.003694	0.004905								29.8167	-0.006867	-0.000713	-0.002069	0.013031
	29.8333	0.001589	-0.000308	0.000263	0.00417								29.8333	-0.001897	-0.000487	0.003878	0.005564								29.8333	-0.006944	-0.000851	-0.001616	0.011622
	29.85	0.001702	-0.000438	0.000305	0.005036								29.85	-0.001749	-0.000352	0.003851	0.006173								29.85	-0.004892	-0.000769	-0.000683	0.009763
	29.8667	0.001815	-0.000188	0.000336	0.006291								29.8667	-0.002281	-0.000328	0.003705	0.006882								29.8667	-0.004839	-0.000287	0.000591	0.007834
	29.8833	0.001658	9.2e-05	0.000377	0.007977								29.8833	-0.003162	-0.000284	0.003519	0.007561								29.8833	-0.010796	9.6e-05	0.001634	0.006626
	29.9	0.001541	-1.8e-05	0.000288	0.009672								29.9	-0.004444	-0.000259	0.003182	0.00781								29.9	-0.011294	0.002738	0.002008	0.005887
	29.9167	0.001395	-9.8e-05	3e-05	0.011667								29.9167	-0.005845	-0.000235	0.003125	0.007712								29.9167	-0.011535	0.003421	0.001622	0.005308
	29.9333	0.001106	-0.000284	-3e-05	0.013182								29.9333	-0.006796	-0.000303	0.003276	0.007512								29.9333	-0.01156	0.003005	0.001822	0.00531
	29.95	0.000638	-0.00036	-9e-06	0.014807								29.95	-0.007436	-0.000291	0.003697	0.007612								29.95	-0.004954	0.00195	0.002172	0.005852
	29.9667	0.000339	-0.000466	-8e-06	0.016181								29.9667	-0.008146	-0.000328	0.003798	0.008152								29.9667	0.005321	0.001894	0.002932	0.006804
	29.9833	7e-05	-0.000511	0.000152	0.017456								29.9833	-0.008987	-0.000326	0.003828	0.008622								29.9833	0.005187	0.001989	0.003222	0.007755
	30	0.000192	-0.000677	9.3e-05	0.01825								30	-0.010097	-0.000264	0.003399	0.010672								30	-0.000788	0.001703	0.003702	0.008747
	30.0167	0.000264	-0.000744	6.4e-05	0.019745								30.0167	-0.011347	-0.000202	0.00294	0.013383								30.0167	-0.009437	0.001558	0.003913	0.009149
	30.0333	0.000363	-0.000777	4.4e-05	0.020468								30.0333	-0.012426	-3.2e-05	0.002687	0.013353								30.0333	-0.017182	0.001135	0.00377	0.009572
	30.05	0.000511	-0.000959	0.000104	0.019342								30.05	-0.013296	-4.2e-05	0.002365	0.006563								30.05	-0.016247	0.001121	0.003847	0.010435
	30.0667	0.000569	-0.001152	4.4e-05	0.019756								30.0667	-0.014245	-5.2e-05	0.001483	-0.000467								30.0667	-0.013852	0.000918	0.003594	0.011918
	30.0833	0.000558	-0.001335	-4.6e-05	0.01984								30.0833	-0.015034	-2.2e-05	0.000681	-0.003047								30.0833	-0.008477	0.000574	0.003191	0.013261
	30.1	0.000416	-0.001378	-6e-06	0.019384								30.1	-0.015873	5.8e-05	-1.2e-05	-0.002608								30.1	-0.001023	0.000351	0.002978	0.014854
	30.1167	0.000105	-0.001112	-1.6e-05	0.018717								30.1167	-0.016702	0.000248	-0.000564	-0.002499								30.1167	-0.000903	1.8e-05	0.003316	0.015867
	30.1333	-0.000241	-0.000792	-0.000177	0.017891								30.1333	-0.0177	0.000286	-0.001	-0.003167								30.1333	-0.002902	-7.4e-05	0.003781	0.016781
	30.15	-0.000617	-0.000571	-0.000337	0.017364								30.15	-0.018618	0.000254	-0.001575	-0.004895								30.15	-0.003702	9.3e-05	0.004365	0.017745
	30.1667	-0.000873	-0.000451	-0.000488	0.017627								30.1667	-0.019336	0.000312	-0.001661	-0.006113								30.1667	-0.005401	-0.000189	0.005559	0.019029
	30.1833	-0.0009	-0.00032	-0.000529	0.01676								30.1833	-0.019763	0.00029	-0.001406	-0.007122								30.1833	-0.007041	-0.000321	0.006013	0.020333
	30.2	-0.000936	-0.00016	-0.000619	0.015203								30.2	-0.019641	0.000168	-0.001262	-0.00753								30.2	-0.008251	-0.000743	0.005237	0.021777
	30.2167	-0.000562	-6e-05	-0.00078	0.013557								30.2167	-0.019169	-7.4e-05	-0.001318	-0.008051								30.2167	-0.008995	-0.001066	0.004212	0.023111
	30.2333	-4e-06	9.6e-05	-0.000671	0.012119								30.2333	-0.018515	-0.000387	-0.001337	-0.008024								30.2333	-0.009681	-0.000867	0.004061	0.024066
	30.25	0.000314	0.000152	-0.000462	0.011332								30.25	-0.017882	-0.000391	-0.001286	-0.008167								30.25	-0.010087	-0.000509	0.003741	0.024812
	30.2667	0.000541	6.8e-05	-0.000334	0.011225								30.2667	-0.017508	-0.000194	-0.001645	-0.00833								30.2667	-0.011113	-0.000321	0.00305	0.024987
	30.2833	0.000529	0.000293	-0.000235	0.011148								30.2833	-0.017364	-0.000358	-0.002064	-0.008713								30.2833	-0.011449	-0.000473	0.003129	0.024662
	30.3	0.000476	0.000389	-0.000116	0.010931								30.3	-0.017401	-0.000622	-0.001783	-0.009666								30.3	-0.011525	-0.000695	0.002819	0.023878
	30.3167	0.000674	0.000605	1.3e-05	0.010834								30.3167	-0.017507	-0.000765	-0.001782	-0.010653								30.3167	-0.011335	-0.000957	0.002948	0.023233
	30.3333	0.000944	0.00047	0.000131	0.010676								30.3333	-0.017482	-0.00077	-0.001614	-0.011119								30.3333	-0.011163	-0.000909	0.003749	0.02267
	30.35	0.001064	0.000154	0.000299	0.010619								30.35	-0.017087	-0.000635	-0.001295	-0.010985								30.35	-0.003832	-0.000761	0.003169	0.022117
	30.3667	0.001164	0.000528	0.000358	0.010352								30.3667	-0.015882	-0.00046	-0.000907	-0.011312								30.3667	0.00353	-0.000713	-0.00123	0.021574
	30.3833	0.000964	0.000703	0.000276	0.009224								30.3833	-0.014277	-0.000255	-0.000349	-0.011198								30.3833	0.002071	-0.000315	-0.003019	0.020891
	30.4	0.000734	0.000357	0.000214	0.007957								30.4	-0.012442	-0.00017	-0.000141	-0.010934								30.4	0.001513	0.000223	-0.002978	0.020147
	30.4167	0.000444	8.2e-05	0.000263	0.0071								30.4167	-0.010817	-1.5e-05	3.7e-05	-0.010814								30.4167	0.002252	0.000191	-0.002628	0.019405
	30.4333	0.000284	-0.000474	0.000381	0.006602								30.4333	-0.00932	5.9e-05	0.000374	-0.010142								30.4333	0.00312	-0.000192	-0.002901	0.018583
	30.45	0.000234	-0.000889	0.000469	0.005985								30.45	-0.007894	6.4e-05	0.000401	-0.009719								30.45	0.004988	-0.000605	-0.002974	0.017652
	30.4667	0.000355	-0.001774	0.000647	0.005478								30.4667	-0.006427	0.000159	0.000548	-0.008907								30.4667	0.006476	-0.000878	-0.003136	0.01665
	30.4833	0.000485	-0.002879	0.000665	0.00511								30.4833	-0.00502	0.000294	0.000545	-0.007914								30.4833	0.001224	-0.000771	-0.004069	0.015649
	30.5	0.000246	-0.003224	0.000423	0.004853								30.5	-0.003644	0.000299	0.000702	-0.005532								30.5	-0.002098	-0.000554	-0.005432	0.014368
	30.5167	-0.000104	-0.000409	0.000271	0.004516								30.5167	-0.002547	0.000214	0.0007	-0.004282								30.5167	-0.003091	-0.000327	-0.006496	0.012996
	30.5333	-2.5e-05	0.001169	0.000439	0.004449								30.5333	-0.001949	0.00027	0.000847	-0.001238								30.5333	-0.003858	-0.000161	-0.006436	0.011467
	30.55	-0.000116	0.001088	0.000527	0.004271								30.55	-0.001771	0.000496	0.001205	0.001145								30.55	-0.003645	-0.000386	-0.005826	0.009937
	30.5667	-0.000347	0.001176	0.000565	0.004114								30.5667	-0.001172	0.000642	0.001383	0.001958								30.5667	-0.003262	-0.00068	-0.005116	0.008528
	30.5833	-0.000379	0.001494	0.000483	0.003897								30.5833	-0.000234	0.000527	0.0012	0.002152								30.5833	-0.003169	-0.000564	-0.004246	0.007098
	30.6	-0.00024	0.001652	0.000291	0.00348								30.6	0.000734	0.000403	0.000928	0.001895								30.6	-0.003415	-0.000498	-0.003596	0.005949
	30.6167	-0.000111	0.001771	1.9e-05	0.003153								30.6167	0.001662	0.00055	0.000556	0.002769								30.6167	-0.002953	-0.000522	-0.002757	0.00522
	30.6333	-0.000156	0.001727	-0.000163	0.002856								30.6333	0.002582	0.000748	0.000325	0.00379								30.6333	-0.002295	-0.000408	-0.002286	0.004512
	30.65	-0.000221	0.001402	-0.000175	0.00267								30.65	0.003202	0.000566	0.000425	0.004831								30.65	-0.001768	-0.000164	-0.002245	0.003645
	30.6667	-0.000666	0.001037	-0.000237	0.002673								30.6667	0.003722	0.000304	0.000354	0.006092								30.6667	-0.001101	0.000201	-0.002314	0.002648
	30.6833	-0.00148	0.000912	-0.000269	0.002846								30.6833	0.003692	0.000182	0.000174	0.006463								30.6833	-0.000233	0.000645	-0.002363	0.00222
	30.7	-0.002025	0.000948	-0.000662	0.00289								30.7	0.003022	0.00034	3.3e-05	0.005854								30.7	0.000584	0.000729	-0.001912	0.001783
	30.7167	-0.002391	0.000834	-0.000744	0.003103								30.7167	0.002312	0.000388	-4.7e-05	0.005436								30.7167	0.001442	0.000563	-0.001352	0.001226
	30.7333	-0.002211	0.000787	-0.001006	0.003047								30.7333	0.001793	0.000318	-0.000265	0.005698								30.7333	0.001895	0.000256	-0.00075	0.000901
	30.75	-0.002181	0.00077	-0.000839	0.002691								30.75	0.001235	0.000148	-0.000223	0.00595								30.75	0.002657	-0.000122	-0.000258	0.000776
	30.7667	-0.002181	0.000423	-0.000821	0.002355								30.7667	0.000806	7.8e-05	-1.1e-05	0.005602								30.7667	0.00356	-0.000619	-0.000136	0.00077
	30.7833	-0.002212	2.6e-05	-0.000634	0.002249								30.7833	0.000418	0.000128	0.000191	0.005184								30.7833	0.004642	-0.000836	3.6e-05	0.000725
	30.8	-0.002392	-0.00033	-0.000577	0.002162								30.8	-1e-06	-1.2e-05	0.000473	0.004566								30.8	0.005555	-0.000834	0.000258	0.00069
	30.8167	-0.002253	-0.000417	-0.000529	0.002176								30.8167	-9.9e-05	-0.000292	0.000575	0.00411								30.8167	0.005978	-0.000671	0.000459	0.000665
	30.8333	-0.00166	-0.000387	-0.000272	0.002321								30.8333	-0.000387	-0.000211	0.00056	0.004171								30.8333	0.006776	-0.000741	0.000632	0.000983
	30.85	-0.001117	-0.000207	-0.000115	0.002746								30.85	-0.000704	-0.0003	0.000505	0.004582								30.85	0.007823	-0.00085	0.000946	0.00153
	30.8667	-0.001304	0.000503	-0.000107	0.00306								30.8667	-0.001001	-0.000368	0.00031	0.005152								30.8667	0.00844	-0.000839	0.00092	0.002158
	30.8833	-0.001601	0.000743	5e-05	0.003165								30.8833	-0.001179	-0.000307	5e-06	0.005563								30.8833	0.008668	-0.000679	0.000873	0.002865
	30.9	-0.001907	0.000123	0.000297	0.00281								30.9	-0.001826	-0.000296	0.00011	0.005134								30.9	0.009225	-0.000908	0.000227	0.003352
	30.9167	-0.001675	-0.000386	0.000514	0.002165								30.9167	-0.002944	-0.000185	0.000456	0.004527								30.9167	0.009614	-0.001068	-0.00052	0.00339
	30.9333	-0.000489	-0.000101	0.000842	0.00125								30.9333	-0.00342	0.000147	0.000314	0.004009								30.9333	0.008921	-0.000969	-0.000574	0.00396
	30.95	0.000768	-0.000356	0.001319	0.000146								30.95	-0.002667	-0.000101	0.000573	0.003981								30.95	0.008789	-0.00063	-0.000719	0.00465
	30.9667	0.001074	-0.00089	0.001616	-0.000428								30.9667	-0.002534	-0.000519	0.001021	0.004233								30.9667	0.006287	0.000158	-0.002393	0.00545
	30.9833	0.001491	-0.001915	0.002074	0.000387								30.9833	-0.003471	-0.000267	0.001269	0.005385								30.9833	0.001794	0.001447	-0.004847	0.0056
	31	0.002657	-0.00324	0.002001	0.001773								31	-0.003738	-0.000605	0.000438	0.007877								31	0.000622	0.002246	-0.004821	0.00566
	31.0167	0.001313	-0.003414	0.002258	0.004329								31.0167	-0.005864	-1.3e-05	-0.000423	0.009691								31.0167	0.001401	0.002444	-0.003186	0.005361
	31.0333	-0.004147	-0.002804	0.002966	0.005295								31.0333	-0.005141	0.00259	-0.003342	0.005582								31.0333	0.00341	0.001601	-0.004938	0.002703
	31.05	-0.012967	-0.000215	0.002053	0.002632								31.05	-0.004447	0.000303	-0.00559	-0.002886								31.05	0.001308	-0.001712	-0.002069	-0.000944
	31.0667	-0.022507	-0.000225	0.001211	0.002909								31.0667	0.003727	-0.003325	-0.008068	-0.009675								31.0667	-0.001054	-0.009146	0.002449	0.000639
	31.0833	-0.029977	-0.003496	0.001658	0.003975								31.0833	0.01266	-0.004462	-0.008886	-0.015243								31.0833	-0.003226	-0.017529	0.004288	0.003181
	31.1	-0.034267	-0.008106	0.002625	0.003532								31.1	0.018394	-0.004749	0.001196	-0.018422								31.1	-0.005477	-0.020832	0.005806	0.001844
	31.1167	-0.024267	-0.009166	0.002973	0.002529								31.1167	0.022088	-0.005687	0.020798	-0.017599								31.1167	-0.006667	-0.016005	0.009724	0.000287
	31.1333	-0.001923	-0.002583	0.00283	0.001266								31.1333	0.026182	-0.003853	0.051683	-0.003491								31.1333	-0.001949	-0.00498	0.013076	-8e-06
	31.15	0.00922	0.01041	0.003208	-0.000396								31.15	0.028426	0.0016	0.075849	0.011797								31.15	0.002199	0.005735	0.015978	0.000897
	31.1667	0.011284	0.020843	0.004296	-0.002278								31.1667	0.028081	0.005713	0.079444	0.027625								31.1667	0.002676	0.00779	0.01869	0.002182
	31.1833	0.009408	0.020746	0.005163	-0.00346								31.1833	0.026705	0.014317	0.077679	0.039763								31.1833	0.003514	0.005945	0.018392	0.002967
	31.2	0.009152	0.016588	0.005751	-0.004033								31.2	0.025319	0.02052	0.073535	0.0573								31.2	0.007962	0.00571	0.016584	0.003402
	31.2167	0.010816	0.011802	0.006548	-0.004615								31.2167	0.025954	0.022143	0.06871	0.067599								31.2167	0.018862	0.006815	0.017765	0.003697
	31.2333	0.012084	0.010287	0.007126	-0.004996								31.2333	0.026429	0.021997	0.063769	0.068161								31.2333	0.023498	0.008068	0.019801	0.004104
	31.25	0.012312	0.004052	0.007404	-0.005347								31.25	0.026593	0.019731	0.057157	0.062942								31.25	0.022015	0.008722	0.019967	0.004161
	31.2667	0.0124	0.001608	0.008661	-0.005678								31.2667	0.024368	0.018015	0.050256	0.058873								31.2667	0.015451	0.009475	0.016043	0.003869
	31.2833	0.012728	0.000343	0.011549	-0.006079								31.2833	0.020303	0.016159	0.043475	0.054225								31.2833	0.010367	0.010049	0.008749	0.003286
	31.3	0.013446	0.000868	0.015297	-0.00661								31.3	0.016538	0.013453	0.037783	0.050576								31.3	0.004814	0.010602	0.003055	0.002623
	31.3167	0.013954	0.002394	0.019634	-0.007011								31.3167	0.013133	0.011077	0.033562	0.042178								31.3167	0.002672	0.010815	0.002291	0.00229
	31.3333	0.014166	0.00323	0.024412	-0.007311								31.3333	0.010499	0.009202	0.029604	0.03442								31.3333	0.000345	0.010457	0.003651	0.00216
	31.35	0.014239	0.004417	0.02786	-0.007341								31.35	0.007135	0.007676	0.026246	0.028642								31.35	-0.005151	0.01026	0.004662	0.002319
	31.3667	0.014311	0.004724	0.033298	-0.007171								31.3667	0.00307	0.006871	0.023488	0.024054								31.3667	-0.007887	0.010782	0.002693	0.002328
	31.3833	0.014504	0.004241	0.037456	-0.006811								31.3833	0.001586	0.006005	0.02074	0.022516								31.3833	-0.011563	0.011334	0.001594	0.002147
	31.4	0.014816	0.003768	0.038033	-0.006311								31.4	0.000441	0.00507	0.018792	0.021618								31.4	-0.018709	0.011366	0.001394	0.002016
	31.4167	0.015079	0.003475	0.037181	-0.005681								31.4167	-0.001323	0.003935	0.017964	0.02107								31.4167	-0.024134	0.010978	0.001795	0.001886
	31.4333	0.015336	0.003452	0.035709	-0.00514								31.4333	-0.003006	0.00266	0.017169	0.02								31.4333	-0.032764	0.010568	0.002431	0.001396
	31.45	0.015363	0.00371	0.033637	-0.004388								31.45	-0.00412	0.001675	0.015634	0.018909								31.45	-0.035754	0.010319	0.002837	0.000747
	31.4667	0.0152	0.003507	0.031835	-0.003407								31.4667	-0.006194	0.000601	0.014109	0.018498								31.4667	-0.036104	0.01021	0.003613	9.8e-05
	31.4833	0.015178	0.003294	0.029753	-0.002536								31.4833	-0.007947	-0.000104	0.012684	0.017918								31.4833	-0.029944	0.009911	0.00432	-0.000391
	31.5	0.015275	0.003272	0.027041	-0.001875								31.5	-0.007731	-0.000229	0.011349	0.016937								31.5	-0.021374	0.009582	0.004696	-0.00069
	31.5167	0.015372	0.002709	0.024169	-0.001453								31.5167	-0.007914	-0.000443	0.009955	0.013007								31.5167	-0.015903	0.009102	0.005362	-0.000919
	31.5333	0.015294	0.002276	0.021647	-0.000921								31.5333	-0.008207	-0.000597	0.009153	0.005261								31.5333	-0.008408	0.008622	0.005984	-0.001216
	31.55	0.015006	0.001713	0.018035	-0.000258								31.55	-0.00798	-0.000541	0.008761	-0.000205								31.55	-0.004253	0.008062	0.006327	-0.001464
	31.5667	0.014649	0.001501	0.011803	0.000424								31.5667	-0.007262	-0.000535	0.00844	0.001789								31.5667	-0.006257	0.007431	0.006129	-0.001561
	31.5833	0.014281	0.001468	0.004961	0.001027								31.5833	-0.006765	-0.00064	0.008138	0.004773								31.5833	-0.008502	0.006761	0.005951	-0.001579
	31.6	0.013703	0.001385	0.002899	0.001779								31.6	-0.006198	-0.000694	0.007756	0.004907								31.6	-0.010997	0.006181	0.005974	-0.001396
	31.6167	0.012885	0.001262	0.001087	0.002602								31.6167	-0.005561	-0.000918	0.007514	0.003901								31.6167	-0.013361	0.00589	0.006186	-0.001164
	31.6333	0.012143	0.000648	-0.000705	0.003396								31.6333	-0.004642	-0.000871	0.007406	0.002976								31.6333	-0.015662	0.005699	0.006195	-0.00094
	31.65	0.011541	-0.000557	-0.002557	0.00406								31.65	-0.003544	-0.000764	0.007197	0.003552								31.65	-0.007382	0.005538	0.006135	-0.000526
	31.6667	0.011058	-0.000561	-0.004009	0.004874								31.6667	-0.002646	-0.000918	0.007089	0.002557								31.6667	0.002947	0.005286	0.005994	-0.000182
	31.6833	0.010696	0.001075	-0.005111	0.005438								31.6833	-0.002158	-0.001121	0.00686	0.002523								31.6833	0.008376	0.004755	0.005593	4.1e-05
	31.7	0.010503	0.002791	-0.005803	0.005631								31.7	-0.00179	-0.001074	0.006511	0.003398								31.7	0.011056	0.004234	0.005052	0.000265
	31.7167	0.010401	0.002076	-0.006165	0.005655								31.7167	-0.001582	-0.001088	0.006193	0.003844								31.7167	0.009355	0.004052	0.004381	0.000499
	31.7333	0.010074	-0.002431	-0.006497	0.005451								31.7333	-0.001762	-0.00118	0.005567	0.003548								31.7333	0.006578	0.00362	0.003598	0.000715
	31.75	0.009647	-0.006538	-0.006988	0.005106								31.75	-0.001993	-0.000893	0.004942	0.002392								31.75	0.00345	0.003108	0.002955	0.00077
	31.7667	0.00931	-0.005925	-0.00738	0.005141								31.7667	-0.002374	-0.000526	0.004666	0.002226								31.7667	0.010622	0.002636	0.002202	0.000935
	31.7833	0.008783	-0.004332	-0.007692	0.004966								31.7833	-0.002865	-0.000188	0.00444	0.00291								31.7833	0.016944	0.002314	0.001929	0.00127
	31.8	0.008417	-0.002349	-0.007594	0.004552								31.8	-0.003086	-0.000131	0.004155	0.003564								31.8	0.014716	0.002192	0.001165	0.001716
	31.8167	0.00769	-0.000386	-0.007386	0.004277								31.8167	-0.002977	-0.000334	0.004099	0.004168								31.8167	0.007789	0.00208	0.000792	0.001851
	31.8333	0.007159	0.002084	-0.007208	0.004234								31.8333	-0.002927	-0.000376	0.004007	0.004498								31.8333	-0.001147	0.001807	0.001757	0.001887
	31.85	0.006958	0.003625	-0.006839	0.00419								31.85	-0.002906	-0.000478	0.003904	0.004088								31.85	-0.011753	0.001784	0.002982	0.001774
	31.8667	0.007217	0.002686	-0.006521	0.003917								31.8667	-0.002496	-0.00047	0.003761	0.003838								31.8667	-0.028559	0.001552	0.003397	0.001551
	31.8833	0.007716	0.002577	-0.006063	0.003594								31.8833	-0.002006	-2.1e-05	0.003519	0.003797								31.8833	-0.046025	0.001219	0.003212	0.001427
	31.9	0.008125	0.001208	-0.005505	0.00331								31.9	-0.002086	0.000337	0.003176	0.004127								31.9	-0.048631	0.000786	0.002257	0.001354
	31.9167	0.008284	0.000509	-0.005086	0.002967								31.9167	-0.002366	-0.000285	0.002843	0.004677								31.9167	-0.040827	0.000683	0.000932	0.00121
	31.9333	0.008489	0.00053	-0.004558	0.002325								31.9333	-0.002914	-0.000707	0.002574	0.004409								31.9333	-0.030833	0.00051	0.001006	0.000908
	31.95	0.008624	0.001181	-0.00386	0.001513								31.95	-0.003443	-0.000488	0.002284	0.003851								31.95	-0.021418	0.000277	0.00131	0.000795
	31.9667	0.008439	0.001173	-0.003272	0.000822								31.9667	-0.003802	-0.000419	0.002154	0.003304								31.9667	-0.017783	0.000154	0.001304	0.000723
	31.9833	0.008604	0.000684	-0.002813	0.0003								31.9833	-0.003981	-0.000331	0.002034	0.002496								31.9833	-0.018629	-0.00013	0.001698	0.000321
	32	0.00877	0.000885	-0.002415	-0.000322								32	-0.004059	-0.000282	0.001845	0.001319								32	-0.020194	-0.000373	0.002132	-0.000192
	32.0167	0.008765	0.000556	-0.001997	-0.000884								32.0167	-0.003938	-3e-06	0.001895	0.000371								32.0167	-0.020859	-0.000346	0.002406	-0.000624
	32.0333	0.008786	0.000457	-0.001748	-0.001314								32.0333	-0.004226	-0.000203	0.001928	0.000493								32.0333	-0.021995	-0.00018	0.002409	-0.000956
	32.05	0.009038	0.000418	-0.00149	-0.001544								32.05	-0.004073	-8.4e-05	0.001681	0.001065								32.05	-0.021501	-0.000393	0.002263	-0.001047
	32.0667	0.00936	0.000139	-0.001112	-0.001785								32.0667	-0.004211	6.6e-05	0.001724	0.000967								32.0667	-0.019947	-0.000747	0.002606	-0.001179
	32.0833	0.009851	-8e-05	-0.000893	-0.002105								32.0833	-0.004038	6e-06	0.001627	0.000319								32.0833	-0.013453	-0.00076	0.00299	-0.001331
	32.1	0.010243	-0.000149	-0.000795	-0.002825								32.1	-0.004466	-0.000315	0.001501	-0.000749								32.1	-0.013428	-0.000564	0.002633	-0.001433
	32.1167	0.010474	-0.000349	-0.000847	-0.003296								32.1167	-0.004743	-0.000375	0.001254	-0.001237								32.1167	-0.012404	-0.000438	0.001697	-0.001594
	32.1333	0.010833	-0.00044	-0.000848	-0.003404								32.1333	-0.0049	-0.000304	0.00099	-0.000859								32.1333	-0.011922	-0.000171	0.000991	-0.001986
	32.15	0.011211	-0.000791	-0.00072	-0.003563								32.15	-0.005056	0.000148	0.000825	-0.00039								32.15	-0.009659	-0.000265	0.000205	-0.002237
	32.1667	0.011359	-0.001393	-0.000741	-0.003782								32.1667	-0.005262	0.000639	0.000681	-0.000181								32.1667	-0.005126	-0.000379	-0.000521	-0.002368
	32.1833	0.011398	-0.001824	-0.000733	-0.00404								32.1833	-0.005439	0.00091	0.000677	-0.000252								32.1833	-0.004044	-7.3e-05	-0.000468	-0.00231
	32.2	0.011116	-0.001986	-0.000655	-0.004379								32.2	-0.006015	0.001051	0.000793	-0.000464								32.2	-8.1e-05	0.000144	-0.000334	-0.002251
	32.2167	0.010724	-0.002047	-0.000526	-0.004818								32.2167	-0.006881	0.000983	0.000668	-0.000755								32.2167	0.004551	0.00021	0.00018	-0.002183
	32.2333	0.01048	-0.001892	-0.000398	-0.005195								32.2333	-0.007056	0.001016	0.000756	-0.000762								32.2333	0.005351	-8.4e-05	5e-06	-0.002064
	32.25	0.010515	-0.001416	-0.000329	-0.005512								32.25	-0.006722	0.001099	0.000954	-0.00073								32.25	-0.000719	-0.000148	-0.00038	-0.001995
	32.2667	0.01065	-0.001091	-0.000301	-0.006069								32.2667	-0.005887	0.001222	0.000922	-0.000657								32.2667	-0.012129	0.000258	-0.000405	-0.001856
	32.2833	0.011196	-0.000856	-0.000453	-0.006486								32.2833	-0.004952	0.001076	0.000659	-0.000735								32.2833	-0.016109	0.001025	-0.00071	-0.001837
	32.3	0.011571	-0.00099	-0.000684	-0.006633								32.3	-0.004227	0.000819	0.000377	-0.001392								32.3	-0.015109	0.001221	-0.001256	-0.001808
	32.3167	0.011616	-0.001095	-0.000796	-0.00669								32.3167	-0.003612	0.000912	0.000195	-0.00177								32.3167	-0.013669	0.000947	-0.001171	-0.00165
	32.3333	0.011809	-0.00061	-0.000737	-0.006736								32.3333	-0.003205	0.000996	9.3e-05	-0.002166								32.3333	-0.009533	0.001643	-0.001314	-0.00131
	32.35	0.011862	-9.5e-05	-0.000689	-0.006961								32.35	-0.003169	0.00096	2.2e-05	-0.002571								32.35	-0.001357	0.00295	-0.001167	-0.000831
	32.3667	0.011774	0.00039	-0.00055	-0.007237								32.3667	-0.003153	0.000904	-7e-05	-0.002827								32.3667	0.001309	0.003316	-0.000881	-0.000652
	32.3833	0.011817	0.000275	-0.000432	-0.007482								32.3833	-0.003026	0.000608	-7.1e-05	-0.003133								32.3833	0.005315	0.002602	-0.000464	-0.000553
	32.4	0.011739	0.0004	-0.000373	-0.007597								32.4	-0.00267	0.000422	-5.3e-05	-0.003339								32.4	0.005841	0.003199	-0.000968	-0.000414
	32.4167	0.011682	0.000715	-0.000305	-0.007493								32.4167	-0.002354	0.000326	8.6e-05	-0.003895								32.4167	0.003587	0.003085	-0.000981	-0.000125
	32.4333	0.011692	0.001253	-0.000227	-0.007207								32.4333	-0.001936	-6.2e-05	8.3e-05	-0.003619								32.4333	-0.002302	0.003201	-0.000371	0.000145
	32.45	0.011762	0.001671	-0.000238	-0.00679								32.45	-0.001738	-0.000281	-1.9e-05	-0.003264								32.45	-0.010741	0.003368	0.000628	0.000535
	32.4667	0.012033	0.00141	-0.00013	-0.006464								32.4667	-0.001671	-0.000459	-0.000122	-0.003169								32.4667	-0.01624	0.003795	0.000778	0.000975
	32.4833	0.012343	0.000868	-0.000151	-0.006248								32.4833	-0.001693	-0.000467	-0.000294	-0.003083								32.4833	-0.010038	0.004041	0.000277	0.001265
	32.5	0.012793	0.000947	-0.000213	-0.006061								32.5	-0.001235	-0.000716	-0.000607	-0.003028								32.5	-0.003357	0.004118	-0.000253	0.001545
	32.5167	0.013093	0.000965	-0.000134	-0.005795								32.5167	-0.000537	-0.000814	-0.000809	-0.002912								32.5167	-0.005276	0.004114	-0.000763	0.001575
	32.5333	0.013281	0.00091	-6.6e-05	-0.005397								32.5333	-0.000328	-0.000938	-0.001024	-0.003002								32.5333	-0.012361	0.003891	-0.001489	0.001756
	32.55	0.013619	0.000624	-0.000177	-0.004959								32.55	-0.000229	-0.000982	-0.000919	-0.003163								32.55	-0.019266	0.004148	-0.001275	0.002036
	32.5667	0.014157	0.000189	-0.000228	-0.004691								32.5667	-0.000199	-0.000936	-0.000713	-0.002813								32.5667	-0.018821	0.004275	-0.001311	0.001997
	32.5833	0.014435	-0.000157	-0.00035	-0.004292								32.5833	-0.00035	-0.00103	-0.000738	-0.002933								32.5833	-0.017906	0.004612	-0.000797	0.001948
	32.6	0.014493	-0.000383	-0.000441	-0.003604								32.6	-0.00053	-0.001224	-0.000913	-0.003013								32.6	-0.013861	0.004919	0.000467	0.001659
	32.6167	0.014611	-0.000608	-0.000463	-0.002776								32.6167	-0.000991	-0.001328	-0.000888	-0.002813								32.6167	-0.006926	0.005176	0.00075	0.00137
	32.6333	0.014808	-0.000587	-0.000154	-0.002286								32.6333	-0.001449	-0.00122	-0.000696	-0.002643								32.6333	0.001972	0.005404	0.00117	0.001062
	32.65	0.014924	-0.000635	-0.000185	-0.002126								32.65	-0.001738	-0.001241	-0.000794	-0.002392								32.65	0.00486	0.005232	0.00166	0.000894
	32.6667	0.01464	-0.000274	-0.000346	-0.002086								32.6667	-0.001916	-0.001273	-0.000883	-0.002072								32.6667	0.002048	0.005109	0.00233	0.000847
	32.6833	0.014226	6.7e-05	-0.000408	-0.001866								32.6833	-0.001965	-0.001325	-0.000951	-0.001421								32.6833	0.000385	0.004897	0.00351	0.000869
	32.7	0.013942	0.000329	-0.000209	-0.001716								32.7	-0.001933	-0.001377	-0.000829	-0.00063								32.7	-0.000177	0.005044	0.00281	0.000951
	32.7167	0.013799	0.00057	-0.00014	-0.001666								32.7167	-0.001962	-0.001369	-0.000627	-1e-05								32.7167	-0.001249	0.002222	0.00187	0.001053
	32.7333	0.013463	0.000529	-0.000141	-0.001545								32.7333	-0.002137	-0.001288	-0.000469	0.00036								32.7333	-0.001669	0.00182	0.001597	0.000946
	32.75	0.012958	0.000419	-5.1e-05	-0.001523								32.75	-0.002343	-0.000977	-0.000292	0.000561								32.75	-0.00104	0.001808	0.001364	0.000519
	32.7667	0.012292	0.000598	3.8e-05	-0.001421								32.7667	-0.002759	-0.000736	-0.000344	0.000991								32.7667	-0.00282	0.001797	0.000652	0.000173
	32.7833	0.011667	0.001157	4.7e-05	-0.001159								32.7833	-0.002894	-0.000575	0.000144	0.001391								32.7833	-0.008411	0.001095	-1e-06	-0.000134
	32.8	0.010881	0.001286	0.000227	-0.001077								32.8	-0.00265	-0.000464	0.000542	0.001542								32.8	-0.012731	0.000523	0.000216	-0.000621
	32.8167	0.009996	0.001106	0.000356	-0.001215								32.8167	-0.002186	-0.000653	0.00076	0.001922								32.8167	-0.011822	-8e-06	0.000763	-0.000817
	32.8333	0.009369	0.001083	0.000496	-0.001282								32.8333	-0.001687	-0.000607	0.001144	0.002411								32.8333	-0.004072	-9.9e-05	0.001278	-0.000973
	32.85	0.008653	0.0013	0.000676	-0.001038								32.85	-0.001209	-0.000601	0.001398	0.00258								32.85	-0.002621	7e-05	0.001993	-0.000909
	32.8667	0.008016	0.001868	0.000776	-0.000674								32.8667	-0.00028	-0.000515	0.001533	0.00328								32.8667	-0.003201	0.000299	0.002278	-0.000824
	32.8833	0.007449	0.002425	0.000966	-0.0006								32.8833	0.000658	-0.000599	0.001397	0.004199								32.8833	-0.001711	0.000139	0.002213	-0.00084
	32.9	0.006593	0.002342	0.001117	-0.000667								32.9	0.001316	-0.000343	0.000701	0.004048								32.9	-0.001181	-5.2e-05	0.002318	-0.000576
	32.9167	0.005986	0.0021	0.001127	-0.000523								32.9167	0.002025	5.3e-05	0.000565	0.003748								32.9167	0.001259	-0.000543	0.002193	-0.000351
	32.9333	0.005868	0.001792	0.001198	-0.000187								32.9333	0.002469	8.9e-05	0.000535	0.003603								32.9333	-0.000631	-0.000523	0.001855	-0.000146
	32.95	0.00566	0.001335	0.001189	-0.000191								32.95	0.003092	0.000134	0.000375	0.003468								32.95	-0.006412	0.000197	0.001207	7.9e-05
	32.9667	0.005213	0.000927	0.00121	-0.000516								32.9667	0.003476	0.000209	0.000574	0.003494								32.9667	-0.011802	0.000948	0.00094	0.000435
	32.9833	0.005155	0.00064	0.001091	-0.00077								32.9833	0.00392	0.000364	0.000814	0.003489								32.9833	-0.013843	0.001458	0.001152	0.00087
	33	0.005367	0.000452	0.001062	-0.000914								33	0.004294	0.00053	0.000864	0.003415								33	-0.018553	0.002258	0.001545	0.001205
	33.0167	0.005569	0.000135	0.000863	-0.000878								33.0167	0.004388	0.000665	0.000274	0.00308								33.0167	-0.035283	0.002728	0.001748	0.001511
	33.0333	0.005581	-0.000273	0.000805	-0.000261								33.0333	0.004429	0.000963	-0.000562	0.003175								33.0333	-0.040215	0.00316	0.001907	0.001907
	33.05	0.005573	-0.000632	0.000637	0.000397								33.05	0.00438	0.001062	-0.001237	0.00296								33.05	-0.033468	0.003071	0.002106	0.002003
	33.0667	0.005524	-0.000811	0.000358	0.000935								33.0667	0.00453	0.00085	-0.001263	0.002545								33.0667	-0.02299	0.002473	0.002735	0.002089
	33.0833	0.005476	-0.000889	5e-05	0.001483								33.0833	0.005191	0.000569	-0.001279	0.001981								33.0833	-0.013652	0.002434	0.003024	0.002396
	33.1	0.005497	-0.000838	-0.000188	0.001851								33.1	0.006042	0.000457	-0.000704	0.001276								33.1	-0.010764	0.002855	0.002153	0.002442
	33.1167	0.005429	-0.000937	-0.000626	0.001788								33.1167	0.006562	0.000466	-0.00063	0.000661								33.1167	-0.003126	0.003167	0.001713	0.002288
	33.1333	0.00512	-0.001153	-0.000974	0.001488								33.1333	0.00667	0.00043	-0.000722	-2.4e-05								33.1333	-0.002161	0.00264	0.001137	0.002235
	33.15	0.004831	-0.00134	-0.001102	0.001168								33.15	0.006567	0.000535	-0.000494	-0.000389								33.15	-0.005236	0.002422	0.000821	0.002122
	33.1667	0.004572	-0.001286	-0.00092	0.000878								33.1667	0.006125	0.00059	-0.000516	-0.000574								33.1667	-0.00874	0.002215	0.000695	0.002009
	33.1833	0.004443	-0.001423	-0.000708	0.000408								33.1833	0.005592	0.000755	-0.000738	-0.000649								33.1833	-0.009655	0.001528	0.000339	0.001806
	33.2	0.004204	-0.00165	-0.000716	0.000298								33.2	0.00498	0.00074	-0.00085	-0.000863								33.2	-0.00942	0.000801	-0.000247	0.001473
	33.2167	0.003935	-0.001867	-0.000874	0.000588								33.2167	0.004457	0.000744	-0.000512	-0.000638								33.2167	-0.010865	0.000154	-0.001213	0.00109
	33.2333	0.003996	-0.001945	-0.001103	0.00133								33.2333	0.00375	0.000757	-0.000291	-0.000515								33.2333	-0.011273	-0.000162	-0.002477	0.000717
	33.25	0.003897	-0.001845	-0.001041	0.001952								33.25	0.002684	0.00084	-0.00013	5e-05								33.25	-0.011882	-2.8e-05	-0.00328	0.000484
	33.2667	0.003648	-0.001474	-0.000999	0.002064								33.2667	0.001247	0.000922	-0.000569	0.000105								33.2667	-0.012711	-0.001044	-0.003284	0.000331
	33.2833	0.003129	-0.001203	-0.000867	0.002106								33.2833	6e-05	0.001095	-0.000998	9.9e-05								33.2833	-0.014229	-0.002549	-0.003027	9e-06
	33.3	0.00274	-0.001013	-0.000606	0.002318								33.3	-0.000767	0.001078	-0.000857	0.000214								33.3	-0.014138	-0.002005	-0.002671	-0.000354
	33.3167	0.002291	-0.000982	-0.000394	0.00254								33.3167	-0.001603	0.000891	-0.000526	0.000319								33.3167	-0.014316	-0.000191	-0.002234	-0.000987
	33.3333	0.001712	-0.000844	-0.000112	0.002754								33.3333	-0.002257	0.000561	-0.000471	1e-06								33.3333	-0.010095	0.004715	-0.002217	-0.00153
	33.35	0.001293	-0.000736	-9.1e-05	0.002138								33.35	-0.00255	0.000372	-0.000227	0.000585								33.35	-0.000514	0.003461	-0.00244	-0.002044
[truncated: 911 more rows]

## Sheet: Sheet1
	Rep1												Rep2					Rep3							Rep3
	Source data of μcal/sec						Source data of kcal/mol of injection						μcal/sec					μcal/sec							μcal/sec
	Time	PBS	PGAM1	Y26F	Y92F		Molar ratio	PBS	PGAM1	Y26F	Y92F		Time	1	2	3	4	6	7	8	9	10			Time	PBS	PGAM1	Y26F	Y92F	y50f
	0.083333	0.000485	0.000266	-0.000669	0.005144		0.048356	0	2.38973	0	0		0.083333	-0.003755	0.004831	0.000296	0.002783	0.001581	-0.000484	-0.000805	0.007828	-2.9e-05			0.083333	0.001581	-0.000484	-0.000805	0.007828	-2.9e-05
	0.1	0.000833	0.000443	-7.5e-05	0.005224		0.291548	0	2.34965	0	0		0.1	0.000582	0.002993	-0.000416	0.001421	0.001014	0.000493	-0.00094	0.006907	-0.000125			0.1	0.001014	0.000493	-0.00094	0.006907	-0.000125
	0.116667	0.001071	0.00056	2.9e-05	0.005713		0.537073	0	2.2527	0	0		0.116667	0.000578	0.002366	-0.000268	0.001269	0.000816	0.000669	-0.001055	0.006546	-0.00049			0.116667	0.000816	0.000669	-0.001055	0.006546	-0.00049
	0.133333	0.001229	0.000667	0.000183	0.005663		0.784933	0	2.08975	0	0		0.133333	0.000615	0.001379	-2.9e-05	0.001087	0.000599	0.000866	-0.001199	0.006094	-0.000876			0.133333	0.000599	0.000866	-0.001199	0.006094	-0.000876
	0.15	0.001297	0.000774	0.000387	0.004903		1.03513	0	1.81986	0	0		0.15	0.000601	0.000641	0.000309	0.000935	0.000391	0.001103	-0.001294	0.005773	-0.001152			0.15	0.000391	0.001103	-0.001294	0.005773	-0.001152
	0.166667	0.001575	0.000721	0.000551	0.004192		1.28765	0	1.42511	0	0		0.166667	0.000257	-0.000166	-1.3e-05	0.000863	-7.7e-05	0.001279	-0.001428	0.005132	-0.001278			0.166667	-7.7e-05	0.001279	-0.001428	0.005132	-0.001278
	0.183333	0.001613	0.000787	0.000755	0.003412		1.54252	0	0.98312	0	0		0.183333	-4.6e-05	-0.001023	-0.001055	0.001001	-0.000484	0.001446	-0.001293	0.004001	-0.001333			0.183333	-0.000484	0.001446	-0.001293	0.004001	-0.001333
	0.2	0.001681	0.000993	0.00097	0.002502		1.79971	0	0.624675	0	0		0.2	-0.00066	-0.001604	-0.000326	0.000828	-0.000832	0.001752	-0.001007	0.002589	-0.001229			0.2	-0.000832	0.001752	-0.001007	0.002589	-0.001229
	0.216667	0.001889	0.001169	0.001034	0.001851		2.05924	0	0.393788	0	0		0.216667	-0.000973	-0.002174	0.000832	0.000395	-0.00116	0.001779	-0.000972	0.001347	-0.001194			0.216667	-0.00116	0.001779	-0.000972	0.001347	-0.001194
	0.233333	0.001877	0.001035	0.001048	0.00143		2.32111	0	0.257452	0	0		0.233333	-0.000847	-0.002825	0.00085	-8e-06	-0.001368	0.001496	-0.000806	0.000225	-0.00108			0.233333	-0.001368	0.001496	-0.000806	0.000225	-0.00108
	0.25	0.001414	0.000351	0.000882	0.00105		2.5853	0	0.176533	0	0		0.25	0.00016	-0.003426	0.000599	-0.000261	-0.001836	0.001312	-0.000521	-0.000867	-0.001085			0.25	-0.001836	0.001312	-0.000521	-0.000867	-0.001085
	0.266667	0.000782	5.7e-05	0.000646	0.000759		2.85184	0	0.126541	0	0		0.266667	-8.4e-05	-0.003926	0.000217	-0.000605	-0.002284	0.001539	-0.000295	-0.001419	-0.000801			0.266667	-0.002284	0.001539	-0.000295	-0.001419	-0.000801
	0.283333	0.00011	-0.000107	0.0006	0.001249		3.1207	0	0.094171	0	0		0.283333	-0.000457	-0.004377	-0.000905	-0.000958	-0.002662	0.001895	-0.000209	-0.001871	-0.000816			0.283333	-0.002662	0.001895	-0.000209	-0.001871	-0.000816
	0.3	-0.000393	-0.000534	0.000604	0.001507		3.3919	0	0.072272	0	0		0.3	-0.001241	-0.005141	-0.000836	-0.001284	-0.00338	0.002211	3.7e-05	-0.002094	-0.00062			0.3	-0.00338	0.002211	3.7e-05	-0.002094	-0.00062
	0.316667	-0.000447	-0.001032	0.000398	0.000826		3.66543	0	0.056876	0	0		0.316667	-0.002034	-0.005866	0.000442	-0.00148	-0.004078	0.002277	7.3e-05	-0.003357	-0.000914			0.316667	-0.004078	0.002277	7.3e-05	-0.003357	-0.000914
	0.333333	-0.000131	-0.001319	0.000152	0.000214		3.9413	0	0.045688	0	0		0.333333	-0.002507	-0.006551	0.000771	-0.001305	-0.004346	0.002103	0.000459	-0.005071	-0.000629			0.333333	-0.004346	0.002103	0.000459	-0.005071	-0.000629
	0.35	0.000116	-0.001886	-0.000104	-0.000267		4.2195	0	0.037325	0	0		0.35	-0.002611	-0.007396	0.000809	-0.001181	-0.004885	0.001639	0.000626	-0.006884	-0.000293			0.35	-0.004885	0.001639	0.000626	-0.006884	-0.000293
	0.366667	0.000202	-0.002874	-0.00031	-0.001099		4.50004	0	0.030919	0	0		0.366667	-0.002364	-0.00822	0.000807	-0.001007	-0.000513	0.001526	0.000542	-0.007047	-0.000477			0.366667	-0.000513	0.001526	0.000542	-0.007047	-0.000477
	0.383333	-2.1e-05	-0.004041	-0.000536	-0.00168		4.78291	0	0.025906	0	0		0.383333	-0.002317	-0.008885	0.001676	-0.000993	0.004579	0.001522	0.000538	-0.006271	-0.000681			0.383333	0.004579	0.001522	0.000538	-0.006271	-0.000681
	0.4	-0.000387	-0.003983	-0.000773	-0.001143								0.4	-0.00235	-0.009386	0.002964	-0.000963	0.004152	0.001166	0.000555	-0.006036	-0.000752			0.4	0.004152	0.001166	0.000555	-0.006036	-0.000752
	0.416667	-0.000753	-0.003595	-0.00082	-0.000837								0.416667	-0.002193	-0.009826	0.003492	-0.000822	0.005365	0.000541	0.000733	-0.007702	-0.000573			0.416667	0.005365	0.000541	0.000733	-0.007702	-0.000573
	0.433333	-0.001019	-0.003737	-0.000786	-0.00079								0.433333	-0.001535	-0.010387	0.00376	-0.000802	0.005938	0.000435	0.001	-0.008628	-0.000104			0.433333	0.005938	0.000435	0.001	-0.008628	-0.000104
	0.45	-0.001155	-0.004199	-0.000773	-0.000943								0.45	-0.000718	-0.011167	0.003739	-0.000932	0.007741	0.00045	0.001398	-0.009143	0.000545			0.45	0.007741	0.00045	0.001398	-0.009143	0.000545
	0.466667	-0.001391	-0.003541	-0.00082	-0.000196								0.466667	0.000489	-0.011948	0.003497	-0.001342	0.007964	0.000565	0.001565	-0.010089	0.001094			0.466667	0.007964	0.000565	0.001565	-0.010089	0.001094
	0.483333	-0.001517	-0.003002	-0.000987	0.000111								0.483333	0.002537	-0.012648	0.003695	-0.001081	0.001147	0.000769	0.001582	-0.010745	0.001433			0.483333	0.001147	0.000769	0.001582	-0.010745	0.001433
	0.5	-0.001287	-0.002374	-0.001064	-0.000374								0.5	0.004505	-0.013099	0.002692	-0.001084	-0.002838	0.000851	0.001441	-0.011532	0.001657			0.5	-0.002838	0.000851	0.001441	-0.011532	0.001657
	0.516667	-0.001187	-0.001445	-0.001232	-0.00029								0.516667	0.005164	-0.013619	0.00155	-0.001268	-0.001833	0.000813	0.00138	-0.01168	0.001901			0.516667	-0.001833	0.000813	0.00138	-0.01168	0.001901
	0.533333	-0.000776	-0.000416	-0.00157	-0.000475								0.533333	0.004282	-0.01455	-0.000633	-0.001171	-0.000858	0.000515	0.001169	-0.010777	0.002265			0.533333	-0.000858	0.000515	0.001169	-0.010777	0.002265
	0.55	-0.000546	0.000473	-0.001517	-0.00137								0.55	0.002311	-0.01507	-0.001396	-0.001224	-0.000943	0.000257	0.001158	-0.009065	0.00249			0.55	-0.000943	0.000257	0.001158	-0.009065	0.00249
	0.566667	-0.000416	0.001482	-0.001115	-0.002456								0.566667	0.00218	-0.01544	-0.001539	-0.001268	-0.001028	0.000159	0.001027	-0.006723	0.002374			0.566667	-0.001028	0.000159	0.001027	-0.006723	0.002374
	0.583333	-0.000605	0.002161	-0.000683	-0.003011								0.583333	0.002758	-0.01592	-0.001922	-0.001171	-0.000813	0.00014	0.000856	-0.00483	0.002158			0.583333	-0.000813	0.00014	0.000856	-0.00483	0.002158
	0.6	-0.000749	0.002921	-0.000341	-0.003429								0.6	0.003169	-0.0157	-0.002397	-0.000976	-0.000847	-0.000162	0.000666	-0.004058	0.001958			0.6	-0.000847	-0.000162	0.000666	-0.004058	0.001958
	0.616667	-0.000333	0.004261	-0.0001	-0.003498								0.616667	0.003749	-0.016448	-0.003603	-0.000902	-0.000571	-0.000494	0.000366	-0.003627	0.001598			0.616667	-0.000571	-0.000494	0.000366	-0.003627	0.001598
	0.633333	0.000283	0.005962	-3.8e-05	-0.002716								0.633333	0.00557	-0.017836	-0.004029	-0.000678	-0.000105	-0.000676	0.000307	-0.004015	0.001419			0.633333	-0.000105	-0.000676	0.000307	-0.004015	0.001419
	0.65	0.000659	0.006802	0.000173	-0.002664								0.65	0.00657	-0.017044	-0.004195	-0.000733	0.000111	-0.000779	0.000237	-0.004113	0.001139			0.65	0.000111	-0.000779	0.000237	-0.004113	0.001139
	0.666667	0.000616	0.008212	0.000464	-0.003582								0.666667	0.00645	-0.013612	-0.003911	-0.000589	0.000497	-0.001031	7.7e-05	-0.002791	0.00084			0.666667	0.000497	-0.001031	7.7e-05	-0.002791	0.00084
	0.683333	0.000252	0.008283	0.000726	-0.00361								0.683333	0.004841	-0.03194	-0.003757	-0.000124	0.000702	-0.001473	-0.000132	-0.000239	0.00076			0.683333	0.000702	-0.001473	-0.000132	-0.000239	0.00076
	0.7	0.000364	0.006729	0.000977	-0.003742								0.7	0.004682	-0.048508	-0.004417	0.00053	0.000689	-0.001371	-0.000281	0.003005	0.000866			0.7	0.000689	-0.001371	-0.000281	0.003005	0.000866
	0.716667	0.001165	0.002696	0.001118	-0.004833								0.716667	0.003724	-0.008069	-0.005097	0.000985	0.000915	-0.001189	-0.000359	0.004438	0.000892			0.716667	0.000915	-0.001189	-0.000359	0.004438	0.000892
	0.733333	0.001237	-0.000448	0.001209	-0.006655								0.733333	0.003316	0.047649	-0.005467	0.001409	0.001332	-0.001327	-0.000478	0.004582	0.000958			0.733333	0.001332	-0.001327	-0.000478	0.004582	0.000958
	0.75	0.001549	-0.001741	0.00116	-0.006476								0.75	0.004107	0.086298	-0.005717	0.001534	0.001628	-0.001774	-0.000476	0.003786	0.000865			0.75	0.001628	-0.001774	-0.000476	0.003786	0.000865
	0.766667	0.00111	-0.001624	0.001	-0.005827								0.766667	0.003899	0.093716	-0.005587	0.001688	0.001714	-0.002182	-0.000474	0.004149	0.000581			0.766667	0.001714	-0.002182	-0.000474	0.004149	0.000581
	0.783333	0.001092	-0.001338	0.000741	-0.006059								0.783333	0.002371	0.086265	-0.005087	0.001663	0.001251	-0.00254	-0.000663	0.006143	0.000227			0.783333	0.001251	-0.00254	-0.000663	0.006143	0.000227
	0.8	0.000919	-0.00079	0.000692	-0.005343								0.8	0.001212	0.073191	-0.00397	0.001949	0.000946	-0.002734	-0.00067	0.007701	8e-06			0.8	0.000946	-0.002734	-0.00067	0.007701	8e-06
	0.816667	0.000595	-0.000573	0.000662	-0.004348								0.816667	-0.000626	0.057679	-0.002434	0.001796	0.000912	-0.002939	-0.000548	0.008678	-0.000111			0.816667	0.000912	-0.002939	-0.000548	0.008678	-0.000111
	0.833333	-8e-06	-0.000815	0.000603	-0.002852								0.833333	-0.001765	0.042076	-0.001217	0.001843	0.001028	-0.002784	-0.000405	0.010306	-0.000311			0.833333	0.001028	-0.002784	-0.000405	0.010306	-0.000311
	0.85	-0.000652	-0.000577	0.000503	-0.001637								0.85	-0.001334	0.029123	0	0.00204	0.001264	-0.002588	-0.000483	0.011274	-0.00072			0.85	0.001264	-0.002588	-0.000483	0.011274	-0.00072
	0.866667	-0.001315	0.000121	0.000304	7.9e-05								0.866667	4.8e-05	0.021461	0.001166	0.002266	0.00089	-0.002583	-0.00052	0.010682	-0.001049			0.866667	0.00089	-0.002583	-0.00052	0.010682	-0.001049
	0.883333	-0.000989	0.000479	-4.6e-05	0.001094								0.883333	-0.000521	0.011188	0.002153	0.002073	0.000355	-0.002297	-0.000497	0.01012	-0.001258			0.883333	0.000355	-0.002297	-0.000497	0.01012	-0.001258
	0.9	-0.001318	0.000662	-0.000416	0.001537								0.9	-0.001462	0.005067	0.003279	0.001933	-0.000501	-0.002219	-0.000364	0.009783	-0.001144			0.9	-0.000501	-0.002219	-0.000364	0.009783	-0.001144
	0.916667	-0.002248	-0.000425	-0.000586	0.00373								0.916667	-0.003633	0.000468	0.004115	0.001862	-0.001137	-0.00265	-0.00021	0.009176	-0.00099			0.916667	-0.001137	-0.00265	-0.00021	0.009176	-0.00099
	0.933333	-0.002077	-0.003231	-0.000926	0.005443								0.933333	-0.005474	-0.001991	0.005201	0.000912	-0.002124	-0.003072	0.000253	0.01089	-0.001166			0.933333	-0.002124	-0.003072	0.000253	0.01089	-0.001166
	0.95	-0.001727	-0.002978	-0.001246	0.007325								0.95	-0.009525	-0.00423	0.006226	-0.000109	-0.00308	-0.002774	0.000857	0.013483	-0.001332			0.95	-0.00308	-0.002774	0.000857	0.013483	-0.001332
	0.966667	-0.002016	-0.002944	-0.001596	0.008508								0.966667	-0.015156	-0.006759	0.007002	-0.000349	-0.003407	-0.001995	0.00102	0.012816	-0.001697			0.966667	-0.003407	-0.001995	0.00102	0.012816	-0.001697
	0.983333	-0.004776	-0.002341	1.4e-05	0.010411								0.983333	-0.018617	-0.008038	0.007968	-0.00056	-0.004683	-0.001097	0.001454	0.0059	-0.002043			0.983333	-0.004683	-0.001097	0.001454	0.0059	-0.002043
	1	-0.004992	-0.001825	0.000473	0.011141								1	-0.012651	-0.00911	0.005025	-0.002299	-0.006164	-0.000336	0.000988	-0.000491	-0.002247			1	-0.006164	-0.000336	0.000988	-0.000491	-0.002247
	1.01667	-0.002668	-0.003909	3e-06	0.006512								1.01667	0.001515	-0.007802	0.006242	-0.003718	-0.007304	-0.002244	3.3e-05	-0.001422	-0.00461			1.01667	-0.007304	-0.002244	3.3e-05	-0.001422	-0.00461
	1.03333	-0.004834	-0.005454	-0.002628	0.004052								1.03333	0.00703	-0.009144	0.015888	-0.006256	-0.009314	-0.005393	-0.001603	-0.000673	-0.007433			1.03333	-0.009314	-0.005393	-0.001603	-0.000673	-0.007433
	1.05	-0.00134	0.004142	-0.003399	0.017653								1.05	0.009425	-0.006826	0.021125	-0.005275	-0.010935	-0.008872	-0.001859	0.004396	-0.008066			1.05	-0.010935	-0.008872	-0.001859	0.004396	-0.008066
	1.06667	0.000644	0.023428	-0.00342	0.042723								1.06667	0.008411	-0.003848	0.022202	-0.003174	-0.010625	0.001689	-0.000704	0.009225	-0.00017			1.06667	-0.010625	0.001689	-0.000704	0.009225	-0.00017
	1.08333	0.001888	0.036163	-0.00314	0.048313								1.08333	0.006426	-0.00103	0.020269	0.003247	-0.005075	0.011231	-0.0001	0.011584	0.013707			1.08333	-0.005075	0.011231	-0.0001	0.011584	0.013707
	1.1	0.004166	0.044371	-0.002832	0.044852								1.1	0.003998	0.000382	0.017026	0.007348	-0.00177	0.019296	0.000796	0.011908	0.016716			1.1	-0.00177	0.019296	0.000796	0.011908	0.016716
	1.11667	0.005394	0.045998	-0.002503	0.03755								1.11667	0.00237	0.000802	0.014754	0.00966	-0.001324	0.021201	0.001531	0.012322	0.014866			1.11667	-0.001324	0.021201	0.001531	0.012322	0.014866
	1.13333	0.005422	0.043565	-0.001985	0.032018								1.13333	0.002292	0.000251	0.013952	0.010091	9.1e-05	0.020835	0.001946	0.012126	0.012555			1.13333	9.1e-05	0.020835	0.001946	0.012126	0.012555
	1.15	0.005469	0.031112	-0.001436	0.028846								1.15	0.002254	-0.000609	0.01273	0.009742	0.001646	0.0192	0.002401	0.01108	0.010104			1.15	0.001646	0.0192	0.002401	0.01108	0.010104
	1.16667	0.006227	0.023279	-0.001008	0.025974								1.16667	0.002566	0.000131	0.012218	0.009474	0.002731	0.017585	0.003526	0.009704	0.007724			1.16667	0.002731	0.017585	0.003526	0.009704	0.007724
	1.18333	0.006835	0.019206	-0.000949	0.023132								1.18333	0.003807	0.000501	0.011726	0.008745	0.004017	0.0162	0.004432	0.008648	0.006603			1.18333	0.004017	0.0162	0.004432	0.008648	0.006603
	1.2	0.007927	0.017214	-0.000711	0.020478								1.2	0.004816	0.000974	0.010775	0.008025	0.005718	0.014249	0.005107	0.007406	0.006245			1.2	0.005718	0.014249	0.005107	0.007406	0.006245
	1.21667	0.008559	0.014772	-0.000363	0.018134								1.21667	0.005624	0.000761	0.008584	0.007635	0.006718	0.012017	0.005483	0.006585	0.005937			1.21667	0.006718	0.012017	0.005483	0.006585	0.005937
	1.23333	0.008701	0.006961	6.5e-05	0.01557								1.23333	0.005733	-0.000921	0.006402	0.007315	0.005019	0.010586	0.005679	0.005833	0.004969			1.23333	0.005019	0.010586	0.005679	0.005833	0.004969
	1.25	0.008883	0.002269	0.000372	0.012625								1.25	0.005711	-0.002944	0.005211	0.007565	0.00038	0.007685	0.005285	0.004781	0.003901			1.25	0.00038	0.007685	0.005285	0.004781	0.003901
	1.26667	0.008955	0.002927	0.00062	0.009401								1.26667	0.005899	-0.003926	0.00438	0.007146	-0.00189	0.005744	0.005141	0.00301	0.002773			1.26667	-0.00189	0.005744	0.005141	0.00301	0.002773
	1.28333	0.008956	0.005465	0.000878	0.006067								1.28333	0.006368	-0.004398	0.002489	0.006446	-0.003129	0.005502	0.005557	0.000878	0.001965			1.28333	-0.003129	0.005502	0.005557	0.000878	0.001965
	1.3	0.008953	0.006884	0.001066	0.00246								1.3	0.007023	-0.004688	0.001359	0.005673	-0.004183	0.004666	0.005613	-0.001121	0.00131			1.3	-0.004183	0.004666	0.005613	-0.001121	0.00131
	1.31667	0.008659	0.007222	0.001183	-0.000506								1.31667	0.008118	-0.005226	0.001539	0.004721	-0.004778	0.004489	0.005629	-0.003029	0.000374			1.31667	-0.004778	0.004489	0.005629	-0.003029	0.000374
	1.33333	0.007976	0.008581	0.00138	-0.003033								1.33333	0.009643	-0.006064	0.001229	0.003648	-0.004852	0.004743	0.005566	-0.004957	-0.000331			1.33333	-0.004852	0.004743	0.005566	-0.004957	-0.000331
	1.35	0.007162	0.00851	0.001247	-0.0054								1.35	0.008868	-0.006842	0.001049	0.002916	-0.004837	0.004506	0.004332	-0.006295	-0.000586			1.35	-0.004837	0.004506	0.004332	-0.006295	-0.000586
	1.36667	0.006158	0.006059	0.001445	-0.007206								1.36667	0.007823	-0.00751	0.001149	0.002393	-0.004921	0.003929	0.003259	-0.008003	-0.000372			1.36667	-0.004921	0.003929	0.003259	-0.008003	-0.000372
	1.38333	0.005355	0.004127	0.001492	-0.008923								1.38333	0.007838	-0.007698	0.00117	0.001971	-0.005435	0.003382	0.002555	-0.008861	-0.000427			1.38333	-0.005435	0.003382	0.002555	-0.008861	-0.000427
	1.4	0.004916	0.003346	0.001619	-0.011562								1.4	0.00772	-0.007944	0.000391	0.001574	-0.005785	0.003011	0.001722	-0.008807	-0.00039			1.4	-0.005785	0.003011	0.001722	-0.008807	-0.00039
	1.41667	0.004617	0.001405	0.001595	-0.014001								1.41667	0.007452	-0.008054	-0.000128	0.000818	-0.005725	0.002939	0.000418	-0.009472	-0.000252			1.41667	-0.005725	0.002939	0.000418	-0.009472	-0.000252
	1.43333	0.004409	0.000644	0.001502	-0.01649								1.43333	0.007484	-0.007853	-0.001267	0.000501	-0.005425	0.002638	-0.000125	-0.009788	-0.000415			1.43333	-0.005425	0.002638	-0.000125	-0.009788	-0.000415
	1.45	0.00433	-0.001567	0.001349	-0.016239								1.45	0.007566	-0.007663	-0.003216	0.000595	-0.005364	0.002296	-0.000318	-0.009543	-0.000587			1.45	-0.005364	0.002296	-0.000318	-0.009543	-0.000587
	1.46667	0.003991	-0.003958	0.001175	-0.015268								1.46667	0.008178	-0.007442	-0.003085	0.001158	-0.005634	0.002294	-0.000551	-0.009849	-0.00077			1.46667	-0.005634	0.002294	-0.000551	-0.009849	-0.00077
	1.48333	0.003882	-0.005669	0.001132	-0.015637								1.48333	0.00827	-0.007271	-0.002334	0.001411	-0.007454	0.002323	-0.000575	-0.009174	-0.001202			1.48333	-0.007454	0.002323	-0.000575	-0.009174	-0.001202
	1.5	0.003569	-0.005861	0.001208	-0.017378								1.5	0.008129	-0.007138	-0.002381	0.00133	-0.012559	0.002167	-0.000658	-0.007687	-0.001582			1.5	-0.012559	0.002167	-0.000658	-0.007687	-0.001582
	1.51667	0.003285	-0.006382	0.001374	-0.01871								1.51667	0.007588	-0.00695	-0.001229	0.001018	-0.013615	0.001741	-0.000791	-0.006631	-0.001852			1.51667	-0.013615	0.001741	-0.000791	-0.006631	-0.001852
	1.53333	0.002991	-0.006104	0.00136	-0.018461								1.53333	0.006836	-0.006963	-0.001087	0.000766	-0.01298	0.001905	-0.000944	-0.005754	-0.001932			1.53333	-0.01298	0.001905	-0.000944	-0.005754	-0.001932
	1.55	0.002638	-0.005925	0.001327	-0.016583								1.55	0.006105	-0.006915	-0.001025	0.000524	-0.012446	0.001709	-0.001007	-0.005638	-0.001701			1.55	-0.012446	0.001709	-0.001007	-0.005638	-0.001701
	1.56667	0.002224	-0.006257	0.001403	-0.017864								1.56667	0.005654	-0.006767	-0.001792	0.000191	-0.011581	0.001553	-0.00109	-0.005311	-0.001301			1.56667	-0.011581	0.001553	-0.00109	-0.005311	-0.001301
	1.58333	0.00173	-0.005768	0.001479	-0.018496								1.58333	0.005293	-0.00654	-0.00186	7.9e-05	-0.011257	0.001216	-0.001113	-0.004664	-0.000941			1.58333	-0.011257	0.001216	-0.001113	-0.004664	-0.000941
	1.6	0.001062	-0.00529	0.001545	-0.016489								1.6	0.004619	-0.006214	-0.000527	0.000151	-0.010998	0.001097	-0.001086	-0.003847	-0.000698			1.6	-0.010998	0.001097	-0.001086	-0.003847	-0.000698
	1.61667	0.000424	-0.004502	0.00161	-0.014013								1.61667	0.003745	-0.005906	0.001796	0.000332	-0.01115	0.001007	-0.000849	-0.003099	-0.000665			1.61667	-0.01115	0.001007	-0.000849	-0.003099	-0.000665
	1.63333	0.000206	-0.004114	0.001726	-0.013677								1.63333	0.003301	-0.005658	0.00216	0.000633	-0.011191	0.001187	-0.000502	-0.001861	-0.000771			1.63333	-0.011191	0.001187	-0.000502	-0.001861	-0.000771
	1.65	0.000248	-0.004226	0.002011	-0.015231								1.65	0.002848	-0.00545	0.002953	0.000954	-0.011283	0.001287	-0.000245	0.000177	-0.000878			1.65	-0.011283	0.001287	-0.000245	0.000177	-0.000878
	1.66667	0.000429	-0.004698	0.002207	-0.016495								1.66667	0.002604	-0.005292	0.003407	0.001155	-0.011165	0.000987	-9.8e-05	0.000715	-0.001275			1.66667	-0.011165	0.000987	-9.8e-05	0.000715	-0.001275
	1.68333	0.000571	-0.004841	0.002383	-0.015229								1.68333	0.00277	-0.005014	0.00294	0.001345	-0.010856	0.000887	6.9e-05	0.000163	-0.001652			1.68333	-0.010856	0.000887	6.9e-05	0.000163	-0.001652
	1.7	0.000699	-0.004604	0.002398	-0.013215								1.7	0.002853	-0.004841	0.003744	0.001068	-0.010823	0.000884	0.000226	-0.000409	-0.001776			1.7	-0.010823	0.000884	0.000226	-0.000409	-0.001776
	1.71667	0.000787	-0.003827	0.002263	-0.012262								1.71667	0.002957	-0.004647	0.005809	0.00076	-0.01093	0.00075	0.000443	-0.00057	-0.0019			1.71667	-0.01093	0.00075	0.000443	-0.00057	-0.0019
	1.73333	0.000795	-0.00313	0.002088	-0.012558								1.73333	0.00346	-0.004472	0.006683	0.000352	-0.011118	0.000647	0.0006	-0.001162	-0.002344			1.73333	-0.011118	0.000647	0.0006	-0.001162	-0.002344
	1.75	0.000852	-0.002924	0.002073	-0.013464								1.75	0.003603	-0.004028	0.007048	-0.000176	-0.011305	0.000444	0.000887	-0.002054	-0.002738			1.75	-0.011305	0.000444	0.000887	-0.002054	-0.002738
	1.76667	0.00081	-0.003287	0.002088	-0.013601								1.76667	0.003267	-0.003553	0.006692	-0.000784	-0.011352	3e-05	0.001114	-0.002995	-0.002832			1.76667	-0.011352	3e-05	0.001114	-0.002995	-0.002832
	1.78333	0.000807	-0.00313	0.002143	-0.013247								1.78333	0.00286	-0.003078	0.006367	-0.001272	-0.011489	-0.000233	0.001361	-0.004067	-0.003016			1.78333	-0.011489	-0.000233	0.001361	-0.004067	-0.003016
	1.8	0.000862	-0.002645	0.002128	-0.013906								1.8	0.002601	-0.002623	0.006013	-0.001641	-0.011546	-0.000329	0.001588	-0.005198	-0.003187			1.8	-0.011546	-0.000329	0.001588	-0.005198	-0.003187
	1.81667	0.000775	-0.00135	0.002003	-0.014345								1.81667	0.002432	-0.002066	0.005258	-0.001911	-0.011473	-0.000185	0.001685	-0.00576	-0.003188			1.81667	-0.011473	-0.000185	0.001685	-0.00576	-0.003188
	1.83333	0.000609	-0.000664	0.001698	-0.013524								1.83333	0.001993	-0.001648	0.004794	-0.00215	-0.01142	-1.1e-05	0.001802	-0.005942	-0.003379			1.83333	-0.01142	-1.1e-05	0.001802	-0.005942	-0.003379
	1.85	0.000453	-0.000529	0.001512	-0.014083								1.85	0.001364	-0.001351	0.004049	-0.00234	-0.011467	-1.8e-05	0.001819	-0.005854	-0.00341			1.85	-0.011467	-1.8e-05	0.001819	-0.005854	-0.00341
	1.86667	0.000357	0.000116	0.001317	-0.015102								1.86667	0.000645	-0.001164	0.002795	-0.00224	-0.011334	-0.000114	0.001995	-0.005836	-0.003241			1.86667	-0.011334	-0.000114	0.001995	-0.005836	-0.003241
	1.88333	0.000201	7.1e-05	0.001232	-0.014821								1.88333	-0.000214	-0.001067	0.001641	-0.001949	-0.01104	-0.00014	0.002132	-0.006147	-0.003422			1.88333	-0.01104	-0.00014	0.002132	-0.006147	-0.003422
	1.9	-9e-06	5e-06	0.001246	-0.015212								1.9	-0.001006	-0.000877	0.001307	-0.001991	-0.010904	-0.000298	0.002319	-0.00667	-0.00388			1.9	-0.010904	-0.000298	0.002319	-0.00667	-0.00388
	1.91667	0.000172	0.000388	0.00123	-0.016163								1.91667	-0.001677	-0.000485	0.001514	-0.001924	-0.010736	-0.000197	0.002425	-0.007293	-0.003588			1.91667	-0.010736	-0.000197	0.002425	-0.007293	-0.003588
	1.93333	0.000632	0.000551	0.001125	-0.018125								1.93333	-0.001679	-3.2e-05	0.001091	-0.002146	-0.010519	-0.000125	0.002472	-0.008016	-0.003415			1.93333	-0.010519	-0.000125	0.002472	-0.008016	-0.003415
	1.95	0.001062	0.000624	0.001099	-0.019566								1.95	-0.0014	0.00041	0.000248	-0.002049	-0.010001	-0.000454	0.002358	-0.008718	-0.003513			1.95	-0.010001	-0.000454	0.002358	-0.008718	-0.003513
	1.96667	0.001253	0.000267	0.000973	-0.019768								1.96667	-0.001622	0.000793	-0.000476	-0.002132	-0.009633	-0.000642	0.002225	-0.009241	-0.003371			1.96667	-0.009633	-0.000642	0.002225	-0.009241	-0.003371
	1.98333	0.001483	-0.00024	0.000887	-0.019699								1.98333	-0.001863	0.001105	-0.001039	-0.002175	-0.008935	-0.000751	0.002191	-0.009864	-0.003149			1.98333	-0.008935	-0.000751	0.002191	-0.009864	-0.003149
	2	0.001761	-0.000619	0.000871	-0.020353								2	-0.001786	0.001113	-0.000861	-0.002269	-0.007875	-0.000731	0.002107	-0.010698	-0.002864			2	-0.007875	-0.000731	0.002107	-0.010698	-0.002864
	2.01667	0.002278	-0.000658	0.000845	-0.020467								2.01667	-0.00181	0.001124	-0.000993	-0.001994	-0.007121	-0.000891	0.002073	-0.011573	-0.002529			2.01667	-0.007121	-0.000891	0.002073	-0.011573	-0.002529
	2.03333	0.002715	-0.000928	0.000799	-0.019781								2.03333	-0.001854	0.001076	-0.001655	-0.00198	-0.006286	-0.001052	0.001879	-0.012347	-0.002534			2.03333	-0.006286	-0.001052	0.001879	-0.012347	-0.002534
	2.05	0.002982	-0.001478	0.000873	-0.019115								2.05	-0.002047	0.001097	-0.002477	-0.001815	-0.004781	-0.000992	0.001835	-0.012712	-0.002149			2.05	-0.004781	-0.000992	0.001835	-0.012712	-0.002149
	2.06667	0.003379	-0.001197	0.001017	-0.018669								2.06667	-0.002741	0.001139	-0.002399	-0.00162	-0.005077	-0.000832	0.001811	-0.012706	-0.001933			2.06667	-0.005077	-0.000832	0.001811	-0.012706	-0.001933
	2.08333	0.003777	-0.000727	0.001041	-0.018333								2.08333	-0.003395	0.00125	-0.002161	-0.001326	-0.002262	-0.000773	0.001757	-0.012401	-0.001508			2.08333	-0.002262	-0.000773	0.001757	-0.012401	-0.001508
	2.1	0.003981	-0.000529	0.001085	-0.01871								2.1	-0.00379	0.001319	-0.002142	-0.000929	0.031578	-0.000944	0.001793	-0.012057	-0.00129			2.1	0.031578	-0.000944	0.001793	-0.012057	-0.00129
	2.11667	0.003866	-0.000541	0.000998	-0.018276								2.11667	-0.004216	0.001622	-0.001672	-0.000794	0.072136	-0.000846	0.001708	-0.011814	-0.001112			2.11667	0.072136	-0.000846	0.001708	-0.011814	-0.001112
	2.13333	0.00356	-0.000494	0.000962	-0.017023								2.13333	-0.004642	0.001956	-0.001233	-0.000599	0.080155	-0.000557	0.001743	-0.011331	-0.000963			2.13333	0.080155	-0.000557	0.001743	-0.011331	-0.000963
	2.15	0.003385	-0.000716	0.001145	-0.0157								2.15	-0.005127	0.00207	-0.000513	-0.000445	0.069843	-0.000669	0.001729	-0.010758	-0.000565			2.15	0.069843	-0.000669	0.001729	-0.010758	-0.000565
	2.16667	0.003499	-0.000478	0.001309	-0.013866								2.16667	-0.005393	0.002123	0.000197	-0.00018	0.053402	-0.00073	0.001724	-0.009615	-7.7e-05			2.16667	0.053402	-0.00073	0.001724	-0.009615	-7.7e-05
	2.18333	0.003713	-0.000371	0.001332	-0.011743								2.18333	-0.005609	0.001837	0.000906	8.5e-05	0.04112	-0.000592	0.00166	-0.008072	0.000152			2.18333	0.04112	-0.000592	0.00166	-0.008072	0.000152
	2.2	0.003746	-0.000334	0.001436	-0.009802								2.2	-0.005646	0.001536	0.001718	0.000185	0.030573	-0.000704	0.001524	-0.007352	0.000213			2.2	0.030573	-0.000704	0.001524	-0.007352	0.000213
	2.21667	0.003868	5.2e-05	0.001469	-0.008391								2.21667	-0.005074	0.001282	0.00209	0.000215	0.019085	-0.000466	0.001349	-0.006722	0.000205			2.21667	0.019085	-0.000466	0.001349	-0.006722	0.000205
	2.23333	0.0042	0.000619	0.001432	-0.007271								2.23333	-0.004141	0.001047	0.001803	0.000374	0.008077	-0.000398	0.001264	-0.005602	0.000346			2.23333	0.008077	-0.000398	0.001264	-0.005602	0.000346
	2.25	0.004172	0.000805	0.001486	-0.00611								2.25	-0.003259	0.000943	0.001315	0.000633	0.003879	-0.000211	0.001168	-0.004222	0.000458			2.25	0.003879	-0.000211	0.001168	-0.004222	0.000458
	2.26667	0.004024	0.000741	0.001409	-0.004529								2.26667	-0.002876	0.000898	0.001457	0.000873	0.003762	7e-06	0.001153	-0.002852	0.000619			2.26667	0.003762	7e-06	0.001153	-0.002852	0.000619
	2.28333	0.003946	0.000488	0.001402	-0.002848								2.28333	-0.002864	0.000914	0.002069	0.001092	0.002144	6.5e-05	0.001078	-0.001783	0.001001			2.28333	0.002144	6.5e-05	0.001078	-0.001783	0.001001
	2.3	0.003536	0.000235	0.001445	-0.00125								2.3	-0.002743	0.000751	0.001505	0.00153	0.000807	0.000293	0.001052	-0.000446	0.001115			2.3	0.000807	0.000293	0.001052	-0.000446	0.001115
	2.31667	0.002836	9.2e-05	0.001338	0.000358								2.31667	-0.002382	0.000815	0.001361	0.001838	-0.000692	0.000741	0.000965	0.00115	0.00133			2.31667	-0.000692	0.000741	0.000965	0.00115	0.00133
	2.33333	0.002255	-0.00016	0.001231	0.001306								2.33333	-0.002151	0.000789	0.001617	0.002076	-0.002072	0.001089	0.000799	0.003096	0.001675			2.33333	-0.002072	0.001089	0.000799	0.003096	0.001675
	2.35	0.001305	-0.000323	0.001104	0.002124								2.35	-0.002121	0.000424	0.002122	0.002234	-0.003001	0.001177	0.000733	0.004532	0.00203			2.35	-0.003001	0.001177	0.000733	0.004532	0.00203
	2.36667	0.000475	-0.000176	0.001117	0.001942								2.36667	-0.00192	6.8e-05	0.002288	0.002221	-0.00399	0.001025	0.000697	0.005327	0.002175			2.36667	-0.00399	0.001025	0.000697	0.005327	0.002175
	2.38333	-8.5e-05	-0.000328	0.0011	0.00333								2.38333	-0.001509	-0.000358	0.002784	0.002239	-0.004149	0.001133	0.00052	0.006183	0.00205			2.38333	-0.004149	0.001133	0.00052	0.006183	0.00205
	2.4	-0.000827	-0.000509	0.000853	0.004896								2.4	-0.00078	-0.000718	0.003093	0.002348	-0.003985	0.000882	0.000483	0.007145	0.001947			2.4	-0.003985	0.000882	0.000483	0.007145	0.001947
	2.41667	-0.001739	-0.000329	0.000756	0.006132								2.41667	-4e-05	-0.00073	0.003413	0.001987	-0.004645	0.000571	0.000366	0.007076	0.001296			2.41667	-0.004645	0.000571	0.000366	0.007076	0.001296
	2.43333	-0.00208	-0.000229	0.000669	0.007467								2.43333	0.000729	-0.000732	0.003542	0.002237	-0.004915	0.0006	0.000158	0.007098	0.001254			2.43333	-0.004915	0.0006	0.000158	0.007098	0.001254
	2.45	-0.002102	-0.000139	0.000601	0.008572								2.45	0.001368	-0.000664	0.003332	0.002586	-0.005236	0.000889	-0.000129	0.006849	0.001422			2.45	-0.005236	0.000889	-0.000129	0.006849	0.001422
	2.46667	-0.002044	-9.9e-05	0.000654	0.009578								2.46667	0.001877	-0.000766	0.002221	0.002685	-0.005376	0.001147	-0.000437	0.00619	0.00154			2.46667	-0.005376	0.001147	-0.000437	0.00619	0.00154
	2.48333	-0.002196	-0.000159	0.000717	0.009523								2.48333	0.002266	-0.000938	0.000891	0.002304	-0.005326	0.001606	-0.000554	0.005661	0.001278			2.48333	-0.005326	0.001606	-0.000554	0.005661	0.001278
	2.5	-0.002639	-0.000276	0.00073	0.010236								2.5	0.002534	-0.001109	0.000813	0.002185	-0.005428	0.001726	-0.000533	0.005488	0.001299			2.5	-0.005428	0.001726	-0.000533	0.005488	0.001299
	2.51667	-0.003182	-0.000351	0.000782	0.011219								2.51667	0.002902	-0.000912	0.000785	0.001756	-0.005387	0.001667	-0.000573	0.005604	0.001311			2.51667	-0.005387	0.001667	-0.000573	0.005604	0.001311
	2.53333	-0.003646	-0.000227	0.000715	0.012021								2.53333	0.00314	-0.000935	0.000487	0.001346	-0.005225	0.001297	-0.000602	0.005399	0.000812			2.53333	-0.005225	0.001297	-0.000602	0.005399	0.000812
	2.55	-0.004059	-0.000182	0.000657	0.011884								2.55	0.002818	-0.000648	0.000619	0.001077	-0.005134	0.001387	-0.000761	0.004705	0.000324			2.55	-0.005134	0.001387	-0.000761	0.004705	0.000324
	2.56667	-0.004562	0.000132	0.00061	0.010857								2.56667	0.002066	-5.1e-05	0.001071	0.000598	-0.004912	0.001718	-0.00097	0.003901	-0.000334			2.56667	-0.004912	0.001718	-0.00097	0.003901	-0.000334
	2.58333	-0.005056	0.000627	0.000562	0.010469								2.58333	0.001624	0.000447	0.001573	-0.000211	-0.004541	0.001398	-0.0011	0.003897	-0.000933			2.58333	-0.004541	0.001398	-0.0011	0.003897	-0.000933
	2.6	-0.0055	0.001007	0.000715	0.01055								2.6	0.0016	0.00077	0.002466	-0.000949	-0.004423	0.00109	-0.001241	0.004717	-0.001178			2.6	-0.004423	0.00109	-0.001241	0.004717	-0.001178
	2.61667	-0.005264	0.001229	0.000667	0.01112								2.61667	0.001697	0.001083	0.001759	-0.001408	-0.004173	0.001122	-0.001092	0.005497	-0.001673			2.61667	-0.004173	0.001122	-0.001092	0.005497	-0.001673
	2.63333	-0.003559	0.00145	0.00071	0.01143								2.63333	0.001684	0.001386	0.001281	-0.002117	-0.004133	0.001733	-0.000823	0.006786	-0.002238			2.63333	-0.004133	0.001733	-0.000823	0.006786	-0.002238
	2.65	-0.002203	0.001482	0.000692	0.0103								2.65	0.00173	0.001549	0.000214	-0.002556	-0.004124	0.001575	-0.000535	0.008276	-0.002853			2.65	-0.004124	0.001575	-0.000535	0.008276	-0.002853
	2.66667	-0.001687	0.001753	0.000674	0.00902								2.66667	0.002127	0.001642	-0.000643	-0.002244	-0.004314	0.001167	-0.000436	0.008835	-0.003268			2.66667	-0.004314	0.001167	-0.000436	0.008835	-0.003268
	2.68333	-0.001152	0.001945	0.000487	0.0086								2.68333	0.002924	0.001935	-0.00113	-0.001653	-0.004355	0.000929	-0.000667	0.008915	-0.003703			2.68333	-0.004355	0.000929	-0.000667	0.008915	-0.003703
	2.7	-0.000537	0.002923	0.000329	0.007657								2.7	0.003449	0.002199	-0.001269	-0.001383	-0.004277	0.001132	-0.000601	0.009669	-0.003965			2.7	-0.004277	0.001132	-0.000601	0.009669	-0.003965
	2.71667	0.000358	0.004202	0.000252	0.006174								2.71667	0.003525	0.002174	-0.001808	-0.001352	-0.003979	0.001085	-0.000634	0.011331	-0.003957			2.71667	-0.003979	0.001085	-0.000634	0.011331	-0.003957
	2.73333	0.000613	0.004911	0.000354	0.004502								2.73333	0.00324	0.001748	-0.002567	-0.001162	-0.003921	0.001198	-0.000498	0.013774	-0.004028			2.73333	-0.003921	0.001198	-0.000498	0.013774	-0.004028
	2.75	0.001308	0.003411	0.000326	0.002939								2.75	0.002816	0.001343	-0.002746	-0.001142	-0.003823	0.001192	-0.000592	0.017156	-0.0043			2.75	-0.003823	0.001192	-0.000592	0.017156	-0.0043
	2.76667	0.002083	-0.00301	0.000458	0.001386								2.76667	0.002372	0.000918	-0.002755	-0.001412	-0.004035	0.000855	-0.000585	0.018669	-0.004681			2.76667	-0.004035	0.000855	-0.000585	0.018669	-0.004681
	2.78333	0.001038	-0.006191	0.000551	-6.7e-05								2.78333	0.001877	0.000422	-0.002715	-0.001391	-0.003298	0.000628	-0.000739	0.019522	-0.005243			2.78333	-0.003298	0.000628	-0.000739	0.019522	-0.005243
	2.8	0.000532	-0.005678	0.000533	-0.001222								2.8	0.001302	0.000341	-0.002797	-0.001131	-0.003177	0.000682	-0.001054	0.019308	-0.005722			2.8	-0.003177	0.000682	-0.001054	0.019308	-0.005722
	2.81667	0.000137	-0.004314	0.000465	-0.002088								2.81667	0.000277	0.00021	-0.00299	-0.001132	-0.003538	0.000806	-0.00135	0.017753	-0.005979			2.81667	-0.003538	0.000806	-0.00135	0.017753	-0.005979
	2.83333	0.000141	-0.003431	0.000327	-0.002603								2.83333	2.1e-05	0.00013	-0.002813	-0.000922	-0.002969	0.001079	-0.001486	0.016018	-0.006277			2.83333	-0.002969	0.001079	-0.001486	0.016018	-0.006277
	2.85	0.000246	-0.002727	0.000129	-0.003129								2.85	-0.000104	-4.1e-05	-0.002365	-0.000992	-0.002241	0.001043	-0.001621	0.015763	-0.006615			2.85	-0.002241	0.001043	-0.001621	0.015763	-0.006615
	2.86667	0.00045	-0.002193	-6.8e-05	-0.003895								2.86667	-0.001379	-7.2e-05	-0.002128	-0.000623	-0.001202	0.001057	-0.001747	0.016018	-0.006653			2.86667	-0.001202	0.001057	-0.001747	0.016018	-0.006653
	2.88333	0.000865	-0.00191	-0.000236	-0.0046								2.88333	-0.002275	6.7e-05	-0.002291	-0.000173	-0.001373	0.001261	-0.001383	0.016713	-0.006321			2.88333	-0.001373	0.001261	-0.001383	0.016713	-0.006321
	2.9	0.001499	-0.001832	-0.000414	-0.005338								2.9	-0.002621	0.000132	-0.001718	0.000108	-0.001655	0.001245	-0.0011	0.016971	-0.006056			2.9	-0.001655	0.001245	-0.0011	0.016971	-0.006056
	2.91667	0.001944	-0.001503	-0.000492	-0.005677								2.91667	-0.003057	0.000247	-0.001016	0.000619	-0.001569	0.001159	-0.001018	0.015327	-0.005981			2.91667	-0.001569	0.001159	-0.001018	0.015327	-0.005981
	2.93333	0.002068	-0.001184	-0.00071	-0.005635								2.93333	-0.003643	0.000452	-0.000283	0.000979	-0.001434	0.001073	-0.001256	0.013114	-0.005795			2.93333	-0.001434	0.001073	-0.001256	0.013114	-0.005795
	2.95	0.001673	-0.000806	-0.000958	-0.005733								2.95	-0.004079	0.000577	0.000409	0.00132	-0.001038	0.000936	-0.001203	0.01173	-0.005669			2.95	-0.001038	0.000936	-0.001203	0.01173	-0.005669
	2.96667	0.000807	-0.000167	-0.001135	-0.005472								2.96667	-0.004445	0.000573	0.000632	0.001501	-0.000593	0.00078	-0.001341	0.009837	-0.005724			2.96667	-0.000593	0.00078	-0.001341	0.009837	-0.005724
	2.98333	-0.000139	0.000282	-0.001243	-0.00471								2.98333	-0.004831	0.000668	0.000734	0.001382	-0.000497	0.000784	-0.001269	0.008103	-0.005758			2.98333	-0.000497	0.000784	-0.001269	0.008103	-0.005758
	3	-0.001244	0.000619	-0.001241	-0.003751								3	-0.005427	0.000599	0.001642	0.001055	-0.000316	0.000667	-0.001007	0.006822	-0.005719			3	-0.000316	0.000667	-0.001007	0.006822	-0.005719
	3.01667	-0.002189	0.001108	-0.001279	-0.002802								3.01667	-0.006224	0.00079	0.002	0.000858	-5.7e-05	0.00041	-0.000496	0.005539	-0.00553			3.01667	-5.7e-05	0.00041	-0.000496	0.005539	-0.00553
	3.03333	-0.002704	0.001417	-0.001347	-0.001814								3.03333	-0.006831	0.000902	0.001167	0.000592	-0.000278	0.000202	0.000365	0.003667	-0.005461			3.03333	-0.000278	0.000202	0.000365	0.003667	-0.005461
	3.05	-0.00265	0.001716	-0.001425	-0.001065								3.05	-0.007147	0.001024	0.000615	0.000495	-0.000589	9.5e-05	0.001126	0.002294	-0.005661			3.05	-0.000589	9.5e-05	0.001126	0.002294	-0.005661
	3.06667	-0.002425	0.001926	-0.001403	-0.000576								3.06667	-0.007154	0.000966	0.000493	0.000498	-0.00094	4.7e-05	0.001627	0.001191	-0.006082			3.06667	-0.00094	4.7e-05	0.001627	0.001191	-0.006082
	3.08333	-0.00212	0.002165	-0.001541	-0.000337								3.08333	-0.00703	0.000768	0.00065	0.000542	-0.000751	-9e-05	0.001579	0.000289	-0.006633			3.08333	-0.000751	-9e-05	0.001579	0.000289	-0.006633
	3.1	-0.002035	0.002647	-0.001668	-0.000431								3.1	-0.006847	0.000635	0.001473	0.000598	-0.000528	-0.000239	0.00165	-0.000322	-0.006451			3.1	-0.000528	-0.000239	0.00165	-0.000322	-0.006451
	3.11667	-0.002559	0.003341	-0.001636	-0.000685								3.11667	-0.006564	0.000293	0.001986	0.000535	-0.000819	-0.000429	0.00158	-0.000915	-0.006658			3.11667	-0.000819	-0.000429	0.00158	-0.000915	-0.006658
	3.13333	-0.003764	0.003936	-0.001684	-0.000589								3.13333	-0.006032	7.2e-05	0.000958	0.000342	-0.000869	-0.000539	0.001651	-0.001627	-0.007214			3.13333	-0.000869	-0.000539	0.001651	-0.001627	-0.007214
	3.15	-0.004199	0.004911	-0.001692	-0.000374								3.15	-0.005649	0.00027	0.00041	0.000159	-0.00102	-0.000659	0.002192	-0.00255	-0.007271			3.15	-0.00102	-0.000659	0.002192	-0.00255	-0.007271
	3.16667	-0.003173	0.004836	-0.00177	-0.000548								3.16667	-0.005356	0.000328	0.000142	7.6e-05	-0.001761	-0.000759	0.002313	-0.003382	-0.006978			3.16667	-0.001761	-0.000759	0.002313	-0.003382	-0.006978
	3.18333	-0.002498	0.00421	-0.001788	-0.000712								3.18333	-0.004603	0.000606	-0.000365	-0.000137	-0.001951	-0.000889	0.002294	-0.003935	-0.006655			3.18333	-0.001951	-0.000889	0.002294	-0.003935	-0.006655
	3.2	-0.002591	0.000497	-0.001656	-0.000768								3.2	-0.00342	0.000628	-0.000398	-0.000338	-0.002349	-0.001011	0.002215	-0.004536	-0.006339			3.2	-0.002349	-0.001011	0.002215	-0.004536	-0.006339
	3.21667	-0.002055	-0.000954	-0.001643	-0.001025								3.21667	-0.002337	0.000421	-0.000232	-0.000327	-0.002951	-0.001155	0.001916	-0.005269	-0.006503			3.21667	-0.002951	-0.001155	0.001916	-0.005269	-0.006503
	3.23333	-0.001509	-0.001284	-0.001371	-0.001232								3.23333	-0.001694	0.000534	-2.6e-05	-0.000337	-0.002953	-0.001249	0.001697	-0.005653	-0.006376			3.23333	-0.002953	-0.001249	0.001697	-0.005653	-0.006376
	3.25	-0.001352	-0.001865	-0.001219	-0.00179								3.25	-0.001552	8.6e-05	-0.00014	-0.000326	-0.003245	-0.001342	0.001408	-0.005936	-0.005609			3.25	-0.003245	-0.001342	0.001408	-0.005936	-0.005609
	3.26667	-0.001246	-0.001595	-0.001167	-0.002397								3.26667	-0.001669	-0.000271	-0.000813	-0.000256	-0.003637	-0.001436	0.001139	-0.005939	-0.005472			3.26667	-0.003637	-0.001436	0.001139	-0.005939	-0.005472
	3.28333	-0.00148	-0.001016	-0.001025	-0.002184								3.28333	-0.001946	-0.000538	-0.001707	-0.000205	-0.003969	-0.001529	0.00074	-0.006093	-0.005235			3.28333	-0.003969	-0.001529	0.00074	-0.006093	-0.005235
	3.3	-0.001602	-0.001039	-0.000842	-0.001673								3.3	-0.001784	-0.000804	-0.002387	-0.000252	-0.003659	-0.001637	0.000371	-0.006555	-0.004375			3.3	-0.003659	-0.001637	0.000371	-0.006555	-0.004375
	3.31667	-0.001404	-0.00077	-0.00068	-0.001693								3.31667	-0.001201	-0.000559	-0.002447	-0.000187	-0.003113	-0.001885	-3.8e-05	-0.00715	-0.003555			3.31667	-0.003113	-0.001885	-3.8e-05	-0.00715	-0.003555
	3.33333	-0.000847	-0.000441	-0.000618	-0.002153								3.33333	-0.000538	-0.000644	-0.002218	-5.3e-05	-0.002787	-0.001953	-0.000377	-0.007824	-0.003014			3.33333	-0.002787	-0.001953	-0.000377	-0.007824	-0.003014
	3.35	1e-06	-0.000562	-0.000555	-0.002483								3.35	-0.000316	-0.000539	-0.001779	0.000341	-0.002651	-0.002161	-0.000316	-0.008279	-0.001974			3.35	-0.002651	-0.002161	-0.000316	-0.008279	-0.001974
	3.36667	0.001019	-0.000643	-0.000443	-0.003153								3.36667	-0.000183	-0.000695	-0.00094	0.000525	-0.001825	-0.00243	-0.000435	-0.008314	-0.000243			3.36667	-0.001825	-0.00243	-0.000435	-0.008314	-0.000243
	3.38333	0.001257	-0.000143	-0.000381	-0.003253								3.38333	-1e-05	-0.00059	-0.001101	0.00061	-0.001119	-0.002678	-0.000744	-0.007968	4.8e-05			3.38333	-0.001119	-0.002678	-0.000744	-0.007968	4.8e-05
	3.4	0.000746	0.000511	-0.000339	-0.002315								3.4	0.000472	-0.000615	-0.001177	0.000927	-0.000919	-0.00274	-0.000923	-0.007572	0.001041			3.4	-0.000919	-0.00274	-0.000923	-0.007572	0.001041
	3.41667	0.000255	0.000396	-0.000196	-0.001488								3.41667	0.001195	-0.00063	-0.000925	0.001636	-0.000124	-0.003094	-0.000961	-0.007359	0.002586			3.41667	-0.000124	-0.003094	-0.000961	-0.007359	0.002586
	3.43333	-0.000416	0.000431	0.000226	-0.000131								3.43333	0.001468	-0.000114	-0.001413	0.002684	0.001042	-0.003427	-0.00143	-0.007025	0.00377			3.43333	0.001042	-0.003427	-0.00143	-0.007025	0.00377
	3.45	-0.001256	-0.000114	0.000429	0.002046								3.45	-2.9e-05	0.000641	-0.002252	0.003272	0.001897	-0.003971	-0.001619	-0.007751	0.003885			3.45	0.001897	-0.003971	-0.001619	-0.007751	0.003885
	3.46667	-0.002437	-9e-06	-0.000229	0.005553								3.46667	4.3e-05	0.000966	-0.00164	0.003451	0.002602	-0.004485	-0.001578	-0.009228	0.002249			3.46667	0.002602	-0.004485	-0.001578	-0.009228	0.002249
	3.48333	-0.004168	0.000437	-0.000606	0.0047								3.48333	0.003526	0.000981	-0.000378	0.003109	0.004398	-0.005148	-0.000687	-0.008974	0.000654			3.48333	0.004398	-0.005148	-0.000687	-0.008974	0.000654
	3.5	-0.006407	-0.001146	-0.002294	0.000165								3.5	0.004879	0.000345	-0.001041	0.00369	0.006379	-0.006316	0.000734	-0.00602	-0.001269			3.5	0.006379	-0.006316	0.000734	-0.00602	-0.001269
	3.51667	-0.009786	-0.003157	-0.002631	-0.002131								3.51667	2e-06	0.00242	0.005624	0.001192	0.006216	-0.004974	-0.000125	-0.005347	-0.002762			3.51667	0.006216	-0.004974	-0.000125	-0.005347	-0.002762
	3.53333	-0.022885	-0.002039	-0.001809	-0.006006								3.53333	-0.006005	0.000904	0.017929	-0.003436	0.001014	-0.011583	-0.008784	-0.004905	-0.007154			3.53333	0.001014	-0.011583	-0.008784	-0.004905	-0.007154
	3.55	-0.039723	0.00271	-0.004286	-0.007702								3.55	-0.004313	0.001088	0.030824	-0.008474	-0.005829	-0.016932	-0.021223	-0.000453	-0.010487			3.55	-0.005829	-0.016932	-0.021223	-0.000453	-0.010487
	3.56667	-0.041532	0.026178	-0.006283	-0.001108								3.56667	0.00559	0.015053	0.042559	-0.008663	-0.006441	-0.010281	-0.010232	0.01685	-0.003539			3.56667	-0.006441	-0.010281	-0.010232	0.01685	-0.003539
	3.58333	-0.039811	0.068917	-0.007341	0.021706								3.58333	0.011463	0.035167	0.057364	0.002329	-0.005994	0.011601	0.003439	0.033272	0.018059			3.58333	-0.005994	0.011601	0.003439	0.033272	0.018059
	3.6	-0.025548	0.121235	-0.007718	0.043518								3.6	0.020026	0.0626	0.078814	0.022943	-0.001359	0.037638	0.01023	0.053996	0.048368			3.6	-0.001359	0.037638	0.01023	0.053996	0.048368
	3.61667	-0.005535	0.174594	-0.007675	0.04799								3.61667	0.026749	0.093783	0.075172	0.047067	0.011793	0.068515	0.015441	0.071508	0.077447			3.61667	0.011793	0.068515	0.015441	0.071508	0.077447
	3.63333	0.005368	0.213422	-0.007292	0.041192								3.63333	0.031052	0.115826	0.072551	0.066271	0.022735	0.092091	0.016662	0.07426	0.095056			3.63333	0.022735	0.092091	0.016662	0.07426	0.095056
	3.65	0.010361	0.234541	-0.006619	0.036023								3.65	0.033046	0.125498	0.0688	0.079825	0.028946	0.102358	0.019053	0.070642	0.097585			3.65	0.028946	0.102358	0.019053	0.070642	0.097585
	3.66667	0.010454	0.236539	-0.006426	0.037745								3.66667	0.033189	0.123531	0.062868	0.086239	0.034858	0.104664	0.020034	0.066734	0.091485			3.66667	0.034858	0.104664	0.020034	0.066734	0.091485
	3.68333	0.010117	0.220858	-0.007103	0.039626								3.68333	0.032142	0.115144	0.057597	0.086273	0.04097	0.101321	0.019545	0.063136	0.084674			3.68333	0.04097	0.101321	0.019545	0.063136	0.084674
	3.7	0.008712	0.188004	-0.00671	0.037596								3.7	0.030655	0.102205	0.053121	0.084148	0.039641	0.099454	0.018876	0.05852	0.071223			3.7	0.039641	0.099454	0.018876	0.05852	0.071223
	3.71667	0.006238	0.157909	-0.005666	0.038994								3.71667	0.028838	0.086645	0.046364	0.081373	0.037199	0.098686	0.018497	0.053643	0.059503			3.71667	0.037199	0.098686	0.018497	0.053643	0.059503
	3.73333	0.004663	0.126375	-0.004613	0.039373								3.73333	0.028142	0.070875	0.037777	0.077998	0.029218	0.094188	0.018518	0.050215	0.050762			3.73333	0.029218	0.094188	0.018518	0.050215	0.050762
	3.75	0.004588	0.10496	-0.00331	0.037512								3.75	0.028485	0.058465	0.03154	0.074122	0.020906	0.08625	0.017989	0.046597	0.046802			3.75	0.020906	0.08625	0.017989	0.046597	0.046802
	3.76667	0.004534	0.083276	-0.001676	0.035231								3.76667	0.028168	0.052185	0.026753	0.068767	0.014934	0.076712	0.01722	0.04228	0.035912			3.76667	0.014934	0.076712	0.01722	0.04228	0.035912
	3.78333	0.004599	0.069611	0.000137	0.03367								3.78333	0.026522	0.046235	0.022466	0.062212	0.012222	0.066444	0.016561	0.037122	0.031031			3.78333	0.012222	0.066444	0.016561	0.037122	0.031031
	3.8	0.004276	0.057892	0.005961	0.032327								3.8	0.024305	0.039713	0.018375	0.052347	0.012502	0.057393	0.015732	0.031167	0.02815			3.8	0.012502	0.057393	0.015732	0.031167	0.02815
	3.81667	0.003464	0.044232	0.010564	0.033413								3.81667	0.022039	0.034239	0.013972	0.041611	0.012179	0.047741	0.014613	0.026461	0.024558			3.81667	0.012179	0.047741	0.014613	0.026461	0.024558
	3.83333	0.002432	0.036721	0.014628	0.03285								3.83333	0.019643	0.029136	0.01006	0.036395	0.010757	0.039449	0.013354	0.021505	0.021146			3.83333	0.010757	0.039449	0.013354	0.021505	0.021146
	3.85	0.00157	0.031831	0.018522	0.030456								3.85	0.016696	0.024322	0.008898	0.03122	0.007534	0.033197	0.012175	0.016168	0.018825			3.85	0.007534	0.033197	0.012175	0.016168	0.018825
	3.86667	0.001117	0.02855	0.020206	0.029733								3.86667	0.0136	0.021239	0.008736	0.028574	0.005421	0.031305	0.011056	0.012012	0.016923			3.86667	0.005421	0.031305	0.011056	0.012012	0.016923
	3.88333	0.001195	0.026059	0.02192	0.027919								3.88333	0.010524	0.019306	0.005303	0.026229	0.005298	0.026183	0.010237	0.006055	0.015191			3.88333	0.005298	0.026183	0.010237	0.006055	0.015191
	3.9	0.001395	0.021612	0.023444	0.025724								3.9	0.007918	0.017589	0.002848	0.024331	0.005699	0.021598	0.009299	-0.004087	0.013528			3.9	0.005699	0.021598	0.009299	-0.004087	0.013528
	3.91667	0.001265	0.018072	0.024148	0.022938								3.91667	0.005832	0.015641	0.000721	0.023384	0.005517	0.019262	0.00843	-0.010862	0.012364			3.91667	0.005517	0.019262	0.00843	-0.010862	0.012364
	3.93333	0.001746	0.016412	0.025013	0.019872								3.93333	0.004106	0.014363	-0.001406	0.013776	0.004866	0.014937	0.007721	-0.014546	0.010609			3.93333	0.004866	0.014937	0.007721	-0.014546	0.010609
	3.95	0.002946	0.014183	0.025987	0.017175								3.95	0.00284	0.013195	-0.002963	0.002549	0.004584	0.010901	0.007122	-0.01598	0.008985			3.95	0.004584	0.010901	0.007122	-0.01598	0.008985
	3.96667	0.003727	0.012883	0.025812	0.015229								3.96667	0.002064	0.011378	-0.0036	0.001252	0.004053	0.009215	0.006474	-0.015675	0.007531			3.96667	0.004053	0.009215	0.006474	-0.015675	0.007531
	3.98333	0.004407	0.012023	0.025606	0.013953								3.98333	0.001268	0.00962	-0.002967	0.001814	0.003512	0.00676	0.005865	-0.014599	0.006086			3.98333	0.003512	0.00676	0.005865	-0.014599	0.006086
	4	0.00523	0.011574	0.024801	0.012876								4	0.000402	0.008908	-0.001157	0.002914	0.003415	0.005481	0.005166	-0.013729	0.004799			4	0.003415	0.005481	0.005166	-0.013729	0.004799
	4.01667	0.005363	0.010512	0.023086	0.011467								4.01667	-0.000523	0.008115	0.000303	0.003503	0.003727	0.003842	0.004518	-0.01399	0.003501			4.01667	0.003727	0.003842	0.004518	-0.01399	0.003501
	4.03333	0.005306	0.00941	0.022211	0.010199								4.03333	-0.001529	0.007401	-0.001048	0.004543	0.002979	0.002143	0.004089	-0.016662	0.002962			4.03333	0.002979	0.002143	0.004089	-0.016662	0.002962
	4.05	0.00531	0.008228	0.020836	0.008881								4.05	-0.001995	0.006578	0.000801	0.005482	0.002612	0.000364	0.003881	-0.017043	0.002664			4.05	0.002612	0.000364	0.003881	-0.017043	0.002664
	4.06667	0.005273	0.007486	0.018591	0.007192								4.06667	-0.00249	0.005995	0.00272	0.006201	0.002654	-0.000645	0.003592	-0.016545	0.002386			4.06667	0.002654	-0.000645	0.003592	-0.016545	0.002386
	4.08333	0.004996	0.007024	0.016196	0.005404								4.08333	-0.002806	0.005252	0.001309	0.006071	0.002236	-0.001214	0.003614	-0.015486	0.001967			4.08333	0.002236	-0.001214	0.003614	-0.015486	0.001967
	4.1	0.004612	0.00629	0.013631	0.003824								4.1	-0.002971	0.004494	-0.000154	0.005687	0.001895	-0.002155	0.003666	-0.014112	0.001915			4.1	0.001895	-0.002155	0.003666	-0.014112	0.001915
	4.11667	0.004558	0.005223	0.011177	0.002663								4.11667	-0.002716	0.003724	-0.002538	0.005541	0.001713	-0.002607	0.003697	-0.01245	0.001411			4.11667	0.001713	-0.002607	0.003697	-0.01245	0.001411
	4.13333	0.004545	0.005336	0.009133	0.002043								4.13333	-0.002131	0.002995	-0.009252	0.005836	0.001341	-0.002959	0.003769	-0.010888	0.000847			4.13333	0.001341	-0.002959	0.003769	-0.010888	0.000847
	4.15	0.004421	0.004918	0.006879	0.001252								4.15	-0.001446	0.002415	-0.009117	0.006301	0.000879	-0.003541	0.003871	-0.009615	0.000543			4.15	0.000879	-0.003541	0.003871	-0.009615	0.000543
	4.16667	0.004357	0.004701	0.004464	-4.8e-05								4.16667	-0.000542	0.001896	-0.011201	0.006666	0.000877	-0.003863	0.003973	-0.008393	0.000219			4.16667	0.000877	-0.003863	0.003973	-0.008393	0.000219
	4.18333	0.004284	0.004163	0.00299	-0.001009								4.18333	0.000803	0.001546	-0.006045	0.006821	0.001435	-0.004525	0.003965	-0.007251	-0.000105			4.18333	0.001435	-0.004525	0.003965	-0.007251	-0.000105
	4.2	0.004422	0.003642	0.002506	-0.001441								4.2	0.002149	0.001011	-0.000451	0.006951	0.002082	-0.004879	0.004107	-0.006173	-0.000314			4.2	0.002082	-0.004879	0.004107	-0.006173	-0.000314
	4.21667	0.004142	0.003016	0.002053	-0.001484								4.21667	0.003444	0.000465	0.002552	0.00635	0.002238	-0.005283	0.004329	-0.005066	-0.000405			4.21667	0.002238	-0.005283	0.004329	-0.005066	-0.000405
	4.23333	0.003392	0.00262	0.00157	-0.001516								4.23333	0.004189	8e-06	0.002364	0.005969	0.002644	-0.005528	0.004391	-0.004029	-0.000675			4.23333	0.002644	-0.005528	0.004391	-0.004029	-0.000675
	4.25	0.002511	0.002415	0.001166	-0.001469								4.25	0.004335	-0.000319	0.000627	0.005908	0.00322	-0.006052	0.004413	-0.003232	-0.000716			4.25	0.00322	-0.006052	0.004413	-0.003232	-0.000716
	4.26667	0.001691	0.002169	0.000723	-0.001331								4.26667	0.00415	-0.000725	0.00041	0.005456	0.003447	-0.006547	0.004435	-0.002395	-0.000577			4.26667	0.003447	-0.006547	0.004435	-0.002395	-0.000577
	4.28333	0.00119	0.002043	0.000149	-0.001334								4.28333	0.003375	-0.001152	-0.000287	0.004875	0.003513	-0.006931	0.004337	-0.001298	-0.000598			4.28333	0.003513	-0.006931	0.004337	-0.001298	-0.000598
	4.3	0.000743	0.002041	-0.000434	-0.001308								4.3	0.002391	-0.001445	0.001195	0.004009	0.00415	-0.007037	0.0043	-0.000295	-0.000645			4.3	0.00415	-0.007037	0.0043	-0.000295	-0.000645
	4.31667	0.000186	0.001364	-0.000926	-0.001153								4.31667	0.001777	-0.00168	0.001585	0.003211	0.005066	-0.007324	0.004313	0.000838	-0.000624			4.31667	0.005066	-0.007324	0.004313	0.000838	-0.000624
	4.33333	-1e-06	0.000966	-0.001209	-0.000308								4.33333	0.001363	-0.001905	0.000926	0.002992	0.005953	-0.007691	0.004375	0.00205	-0.000674			4.33333	0.005953	-0.007691	0.004375	0.00205	-0.000674
	4.35	-0.000138	0.001039	-0.001291	0.000788								4.35	0.001309	-0.002119	0.000387	0.002634	0.007279	-0.007957	0.004338	0.003402	-0.000813			4.35	0.007279	-0.007957	0.004338	0.003402	-0.000813
	4.36667	-0.000205	0.000681	-0.001054	0.001803								4.36667	0.001515	-0.002384	0.000128	0.002716	0.008856	-0.008304	0.00427	0.004734	-0.001092			4.36667	0.008856	-0.008304	0.00427	0.004734	-0.001092
	4.38333	-0.000552	0.000444	-0.000906	0.002799								4.38333	0.001931	-0.002459	-0.000382	0.002757	0.009952	-0.008931	0.004243	0.006227	-0.001431			4.38333	0.009952	-0.008931	0.004243	0.006227	-0.001431
	4.4	-0.000716	-9.2e-05	-0.000818	0.003782								4.4	0.002267	-0.002531	-0.000812	0.002753	0.010408	-0.009259	0.004086	0.007726	-0.001798			4.4	0.010408	-0.009259	0.004086	0.007726	-0.001798
	4.41667	-0.000709	-0.000574	-0.00061	0.004756								4.41667	0.002733	-0.002715	-0.001373	0.002486	0.011834	-0.009477	0.003889	0.008985	-0.002157			4.41667	0.011834	-0.009477	0.003889	0.008985	-0.002157
	4.43333	-0.000692	-0.000666	-0.000641	0.005729								4.43333	0.00292	-0.002709	-0.002054	0.001829	0.0126	-0.010046	0.003612	0.009773	-0.002626			4.43333	0.0126	-0.010046	0.003612	0.009773	-0.002626
	4.45	-0.000446	-0.000938	-0.000593	0.006653								4.45	0.002476	-0.002693	-0.002825	0.001042	0.005036	-0.010524	0.003435	0.010402	-0.002805			4.45	0.005036	-0.010524	0.003435	0.010402	-0.002805
	4.46667	0.000131	-0.00141	-0.000485	0.007816								4.46667	0.001583	-0.002496	-0.003096	0.000165	-0.003218	-0.010543	0.003528	0.01107	-0.002634			4.46667	-0.003218	-0.010543	0.003528	0.01107	-0.002634
	4.48333	0.000768	-0.001262	-0.000446	0.00835								4.48333	0.000859	-0.0024	-0.002467	-0.000182	-0.005322	-0.010851	0.003491	0.011799	-0.002663			4.48333	-0.005322	-0.010851	0.003491	0.011799	-0.002663
	4.5	0.001538	-0.001063	-0.000297	0.008252								4.5	0.000286	-0.002201	-0.001658	-0.000366	-0.005681	-0.011061	0.003335	0.012505	-0.00261			4.5	-0.005681	-0.011061	0.003335	0.012505	-0.00261
	4.51667	0.002209	-0.000702	-0.000177	0.007764								4.51667	-0.000297	-0.002003	-0.00102	-0.000943	-0.005271	-0.011081	0.003259	0.013151	-0.002371			4.51667	-0.005271	-0.011081	0.003259	0.013151	-0.002371
	4.53333	0.002559	-0.000371	2.2e-05	0.006955								4.53333	-0.000739	-0.001765	-0.000842	-0.00116	-0.005551	-0.011401	0.003292	0.013576	-0.002091			4.53333	-0.005551	-0.011401	0.003292	0.013576	-0.002091
	4.55	0.00281	-0.00044	0.000251	0.005697								4.55	-0.001162	-0.001468	-0.000734	-0.001667	-0.006432	-0.011701	0.003166	0.013502	-0.002022			4.55	-0.006432	-0.011701	0.003166	0.013502	-0.002022
	4.56667	0.003021	-0.000599	0.000321	0.004559								4.56667	-0.001465	-0.00125	-0.000506	-0.002034	-0.006782	-0.011881	0.00314	0.013278	-0.002062			4.56667	-0.006782	-0.011881	0.00314	0.013278	-0.002062
	4.58333	0.003332	-0.000588	0.00062	0.00348								4.58333	-0.001608	-0.001043	-0.000128	-0.00209	-0.007083	-0.011961	0.003153	0.012643	-0.002042			4.58333	-0.007083	-0.011961	0.003153	0.012643	-0.002042
	4.6	0.003806	-0.000617	0.000871	0.002451								4.6	-0.00136	-0.001089	0.00012	-0.002725	-0.008082	-0.012421	0.003337	0.012037	-0.002112			4.6	-0.008082	-0.012421	0.003337	0.012037	-0.002112
	4.61667	0.00379	-0.001033	0.001181	0.001641								4.61667	-0.000603	-0.001495	0.000407	-0.003283	-0.009274	-0.012442	0.003362	0.011521	-0.002295			4.61667	-0.009274	-0.012442	0.003362	0.011521	-0.002295
	4.63333	0.003465	-0.00137	0.001402	0.000971								4.63333	0.000345	-0.001592	0.000935	-0.003912	-0.008696	-0.012223	0.003376	0.011124	-0.002407			4.63333	-0.008696	-0.012223	0.003376	0.011124	-0.002407
	4.65	0.00301	-0.001586	0.001552	-0.001049								4.65	0.001353	-0.001769	0.001533	-0.00449	-0.005578	-0.012244	0.0035	0.010628	-0.00249			4.65	-0.005578	-0.012244	0.0035	0.010628	-0.00249
	4.66667	0.002505	-0.001803	0.001513	-0.003239								4.66667	0.002431	-0.001846	0.00211	-0.004338	0.00238	-0.012385	0.003344	0.010222	-0.002533			4.66667	0.00238	-0.012385	0.003344	0.010222	-0.002533
	4.68333	0.002029	-0.001669	0.001414	-0.005159								4.68333	0.003168	-0.001893	0.002208	-0.004176	0.002408	-0.012466	0.002829	0.009815	-0.002416			4.68333	0.002408	-0.012466	0.002829	0.009815	-0.002416
	4.7	0.001546	-0.001714	0.001385	-0.00637								4.7	0.003767	-0.001828	0.002045	-0.004213	-0.002904	-0.012748	0.002383	0.009378	-0.002237			4.7	-0.002904	-0.012748	0.002383	0.009378	-0.002237
	4.71667	0.001683	-0.002026	0.001587	-0.006812								4.71667	0.004195	-0.001782	0.002003	-0.004194	-0.010238	-0.012849	0.002268	0.00873	-0.001932			4.71667	-0.010238	-0.012849	0.002268	0.00873	-0.001932
	4.73333	0.00183	-0.002137	0.001779	-0.006364								4.73333	0.004724	-0.001716	0.001991	-0.004124	-0.010063	-0.012891	0.002063	0.007872	-0.001697			4.73333	-0.010063	-0.012891	0.002063	0.007872	-0.001697
	4.75	0.001827	-0.002129	0.001771	-0.005715								4.75	0.004982	-0.001779	0.002248	-0.003895	-0.007597	-0.013123	0.001958	0.006725	-0.001442			4.75	-0.007597	-0.013123	0.001958	0.006725	-0.001442
	4.76667	0.001324	-0.001741	0.001872	-0.005897								4.76667	0.005121	-0.002213	0.002716	-0.003716	-0.001282	-0.013064	0.001653	0.005607	-0.001087			4.76667	-0.001282	-0.013064	0.001653	0.005607	-0.001087
	4.78333	0.000481	-0.001613	0.001804	-0.006318								4.78333	0.005379	-0.002677	0.003083	-0.003946	0.002883	-0.012906	0.001258	0.004699	-0.000902			4.78333	0.002883	-0.012906	0.001258	0.004699	-0.000902
	4.8	-0.000373	-0.001629	0.001777	-0.006771								4.8	0.005488	-0.003371	0.002941	-0.003796	0.002352	-0.012818	0.001084	0.004131	-0.001154			4.8	0.002352	-0.012818	0.001084	0.004131	-0.001154
	4.81667	-0.001086	-0.001311	0.00192	-0.007274								4.81667	0.005048	-0.003061	0.002288	-0.003199	0.001237	-0.012699	0.00088	0.003483	-0.00114			4.81667	0.001237	-0.012699	0.00088	0.003483	-0.00114
	4.83333	-0.00115	-0.001273	0.001833	-0.007557								4.83333	0.004377	-0.002651	0.001785	-0.002141	0.001363	-0.01244	0.000715	0.003015	-0.000945			4.83333	0.001363	-0.01244	0.000715	0.003015	-0.000945
	4.85	-0.001093	-0.001295	0.001456	-0.00717								4.85	0.003636	-0.002021	0.000853	-0.001314	0.001658	-0.011892	0.000781	0.002787	-0.00067			4.85	0.001658	-0.011892	0.000781	0.002787	-0.00067
	4.86667	-0.001397	-0.000776	0.00116	-0.006263								4.86667	0.002846	-0.001821	0.00052	-0.000987	0.001783	-0.011213	0.000887	0.002929	-0.000365			4.86667	0.001783	-0.011213	0.000887	0.002929	-0.000365
	4.88333	-0.00174	-8e-06	0.000863	-0.004806								4.88333	0.002215	0.00687	0.000387	-0.00082	0.002239	-0.010764	0.000803	0.00337	-5e-05			4.88333	0.002239	-0.010764	0.000803	0.00337	-5e-05
	4.9	-0.001406	0.000993	0.000707	-0.00337								4.9	0.001995	0.026859	0.000374	-0.000319	0.002559	-0.010683	0.000849	0.003603	0.000269			4.9	0.002559	-0.010683	0.000849	0.003603	0.000269
	4.91667	-0.001353	0.000931	0.000411	-0.001755								4.91667	0.002075	0.035676	-0.00028	0.000429	0.002668	-0.01053	0.000755	0.003635	0.000517			4.91667	0.002668	-0.01053	0.000755	0.003635	0.000517
	4.93333	-0.00183	0.000869	0.000116	6.1e-05								4.93333	0.002325	0.029733	-0.000474	0.001257	0.002607	-0.009777	0.000412	0.003377	0.000904			4.93333	0.002607	-0.009777	0.000412	0.003377	0.000904
	4.95	-0.001756	0.001356	-0.00012	0.001866								4.95	0.002375	0.01681	-0.001139	0.001285	0.002775	-0.008915	0.000239	0.002979	0.001541			4.95	0.002775	-0.008915	0.000239	0.002979	0.001541
	4.96667	-0.000973	0.002054	-0.000415	0.003852								4.96667	0.002855	0.006197	-0.001683	0.000993	0.003294	-0.007982	0.000325	0.002742	0.001999			4.96667	0.003294	-0.007982	0.000325	0.002742	0.001999
	4.98333	-0.00021	0.002352	-0.000471	0.005787								4.98333	0.002595	-0.001745	-0.002057	0.001092	0.003563	-0.006749	0.000462	0.002594	0.002336			4.98333	0.003563	-0.006749	0.000462	0.002594	0.002336
	5	-0.000521	0.002099	-0.000385	0.007512								5	0.001636	-0.006294	-0.002223	0.001086	0.003758	-0.005139	0.000759	0.002237	0.00219			5	0.003758	-0.005139	0.000759	0.002237	0.00219
	5.01667	-0.000483	0.001795	-0.000249	0.008456								5.01667	0.000757	-0.005627	-0.00184	0.0011	0.004221	-0.004596	0.001086	0.0017	0.001183			5.01667	0.004221	-0.004596	0.001086	0.0017	0.001183
	5.03333	-0.000186	0.000982	-0.000323	0.009061								5.03333	8e-06	-0.004881	-0.001237	0.001263	0.003785	-0.003182	0.001244	0.001153	0.001066			5.03333	0.003785	-0.003182	0.001244	0.001153	0.001066
	5.05	-0.000428	6.8e-05	-0.000467	0.009355								5.05	-0.000581	-0.004454	-0.001014	0.001546	0.003248	-0.001669	0.001371	0.000507	0.001229			5.05	0.003248	-0.001669	0.001371	0.000507	0.001229
	5.06667	-0.00081	-0.000495	-0.000501	0.009349								5.06667	-0.00091	-0.004017	-0.001161	0.001899	0.001482	-0.001116	0.001629	0	0.001251			5.06667	0.001482	-0.001116	0.001629	0	0.001251
	5.08333	-0.000863	-0.000579	-0.000495	0.010174								5.08333	-0.001389	-0.0034	-0.001488	0.001963	-0.004185	0.000458	0.001716	-0.000387	0.001414			5.08333	-0.004185	0.000458	0.001716	-0.000387	0.001414
	5.1	-0.00069	-0.000529	-0.000348	0.010107								5.1	-0.001258	-0.003251	-0.001708	0.001644	-0.007955	0.002644	0.001704	-0.000322	0.002065			5.1	-0.007955	0.002644	0.001704	-0.000322	0.002065
	5.11667	-0.00051	-0.000307	-0.000421	0.00856								5.11667	-0.000756	-0.003182	-0.001568	0.000926	-0.006927	0.004906	0.001683	4.2e-05	0.001984			5.11667	-0.006927	0.004906	0.001683	4.2e-05	0.001984
	5.13333	-0.0002	-0.000596	-0.000253	0.008413								5.13333	0.000306	-0.003133	-0.001249	0.000367	0.001531	0.007148	0.001551	7.7e-05	0.001414			5.13333	0.001531	0.007148	0.001551	7.7e-05	0.001414
	5.15	-0.00027	-0.000944	-4.6e-05	0.008956								5.15	0.000998	-0.003174	-0.00101	0.000228	0.005839	0.00942	0.001469	0.000171	0.000774			5.15	0.005839	0.00942	0.001469	0.000171	0.000774
	5.16667	-0.00058	-0.000973	9.2e-05	0.00757								5.16667	0.00106	-0.002935	-0.00063	1.9e-05	0.004827	0.011563	0.001418	0.000116	0.000323			5.16667	0.004827	0.011563	0.001418	0.000116	0.000323
	5.18333	-0.001169	-0.000931	-2.1e-05	0.005353								5.18333	0.001652	-0.002656	-0.000411	0.000341	0.002755	0.013765	0.001376	-0.000109	-0.000217			5.18333	0.002755	0.013765	0.001376	-0.000109	-0.000217
	5.2	-0.001315	-0.000942	0.000218	0.004375								5.2	0.002364	-0.002522	-0.000104	0.000772	0.000379	0.015925	0.001335	-0.000523	-0.000469			5.2	0.000379	0.015925	0.001335	-0.000523	-0.000469
	5.21667	-0.001124	-0.000809	0.000257	0.003587								5.21667	0.003067	-0.002441	-6.9e-05	0.000982	-0.003668	0.019054	0.001225	-0.001077	-0.000882			5.21667	-0.003668	0.019054	0.001225	-0.001077	-0.000882
	5.23333	-0.000993	-0.000536	0.000296	0.002729								5.23333	0.00341	-0.002331	2.6e-05	0.000783	-0.007216	0.021472	0.001254	-0.001371	-0.001185			5.23333	-0.007216	0.021472	0.001254	-0.001371	-0.001185
	5.25	-0.001232	-0.000243	0.000385	0.002211								5.25	0.003583	-0.00199	-1.8e-05	0.000634	-0.006884	0.022681	0.001454	-0.001555	-0.001208			5.25	-0.006884	0.022681	0.001454	-0.001555	-0.001208
	5.26667	-0.001501	0.00021	0.000675	0.001313								5.26667	0.003686	-0.001809	-5.3e-05	0.000935	-0.006002	0.022529	0.001553	-0.001358	-0.001201			5.26667	-0.006002	0.022529	0.001553	-0.001358	-0.001201
	5.28333	-0.001839	0.000653	0.000844	0.000226								5.28333	0.003349	-0.001718	5.3e-05	0.001586	-0.004649	0.021458	0.001623	-0.001232	-0.000904			5.28333	-0.004649	0.021458	0.001623	-0.001232	-0.000904
	5.3	-0.002275	0.001139	0.000594	-0.000993								5.3	0.002832	-0.001517	0.000116	0.001447	-0.003301	0.021277	0.001623	-0.001174	-0.000379			5.3	-0.003301	0.021277	0.001623	-0.001174	-0.000379
	5.31667	-0.002704	0.001741	0.000445	-0.002302								5.31667	0.002456	-0.00137	0.000237	0.001168	-0.001963	0.020545	0.001443	-0.001356	-0.000144			5.31667	-0.001963	0.020545	0.001443	-0.001356	-0.000144
	5.33333	-0.003353	0.002153	0.000166	-0.004051								5.33333	0.002389	-0.001402	0.000249	0.00101	-0.000386	0.019264	0.001214	-0.001338	-0.000259			5.33333	-0.000386	0.019264	0.001214	-0.001338	-0.000259
	5.35	-0.003591	0.002445	2.7e-05	-0.00543								5.35	0.002423	-0.001535	9e-05	0.000791	0.001141	0.018042	0.000994	-0.00114	-0.000424			5.35	0.001141	0.018042	0.000994	-0.00114	-0.000424
	5.36667	-0.00341	0.002557	-0.000202	-0.005139								5.36667	0.002447	-0.001508	-6.8e-05	0.000582	0.001858	0.016141	0.000885	-0.001041	-0.000529			5.36667	0.001858	0.016141	0.000885	-0.001041	-0.000529
	5.38333	-0.002899	0.002499	-0.000422	-0.004657								5.38333	0.00223	-0.001391	0.000484	0.000324	0.002335	0.01419	0.000775	-0.000933	-0.000464			5.38333	0.002335	0.01419	0.000775	-0.000933	-0.000464
	5.4	-0.002625	0.001978	-0.00042	-0.004467								5.4	0.001784	-0.001394	0.001293	0.000255	0.00195	0.012607	0.000577	-0.000843	-0.00011			5.4	0.00195	0.012607	0.000577	-0.000843	-0.00011
	5.41667	-0.002653	0.001985	-9.7e-05	-0.004287								5.41667	0.001427	-0.001672	0.001821	0.000317	0.001105	0.011474	0.000438	-0.000642	0.000294			5.41667	0.001105	0.011474	0.000438	-0.000642	0.000294
	5.43333	-0.001972	0.002242	-3.4e-05	-0.004246								5.43333	0.00114	-0.00141	0.001659	-6.2e-05	0.001159	0.009072	0.00053	-0.000712	0.000418			5.43333	0.001159	0.009072	0.00053	-0.000712	0.000418
	5.45	-0.000771	0.002479	-0.000102	-0.004446								5.45	0.000883	-0.001138	0.001317	-5e-05	0.001373	0.006329	0.000522	-0.000891	0.000532			5.45	0.001373	0.006329	0.000522	-0.000891	0.000532
	5.46667	-0.00029	0.002057	-0.000249	-0.004326								5.46667	0.001016	-0.000946	0.000934	-0.000448	0.000738	0.003656	0.000353	-0.00079	0.000816			5.46667	0.000738	0.003656	0.000353	-0.00079	0.000816
	5.48333	-0.000219	0.001434	-0.000126	-0.003746								5.48333	0.00138	-0.000624	0.001212	-0.000657	-7.8e-05	0.001793	0.000235	-0.000689	0.00101			5.48333	-7.8e-05	0.001793	0.000235	-0.000689	0.00101
	5.5	-2.4e-05	0.001278	6.8e-05	-0.002826								5.5	0.001402	-0.000191	0.001837	-0.000975	-0.001304	0.000485	-1.2e-05	-0.000316	0.001043			5.5	-0.001304	0.000485	-1.2e-05	-0.000316	0.001043
	5.51667	-3.1e-05	0.001421	-2.8e-05	-0.002326								5.51667	0.001293	-8.3e-05	0.001921	-0.001564	-0.0029	-0.000534	-0.0002	0.000148	0.000877			5.51667	-0.0029	-0.000534	-0.0002	0.000148	0.000877
	5.53333	-0.000459	0.001444	-9.3e-05	-0.002167								5.53333	0.001184	-0.000145	0.001935	-0.002243	-0.003346	-0.000914	-0.000157	0.000572	0.000591			5.53333	-0.003346	-0.000914	-0.000157	0.000572	0.000591
	5.55	-0.001227	0.001487	0.000191	-0.002007								5.55	0.001036	-0.000307	0.002519	-0.002382	-0.001562	-0.001343	-0.000204	0.001116	0.000595			5.55	-0.001562	-0.001343	-0.000204	0.001116	0.000595
	5.56667	-0.001705	0.00129	0.000596	-0.001658								5.56667	0.000977	-0.000349	0.002952	-0.00247	0.003921	-0.001703	-0.000231	0.00153	0.000529			5.56667	0.003921	-0.001703	-0.000231	0.00153	0.000529
	5.58333	-0.001273	0.001273	0.000811	-0.001458								5.58333	0.000689	-0.000341	0.003516	-0.002479	0.006625	-0.002193	-0.000328	0.001744	0.000312			5.58333	0.006625	-0.002193	-0.000328	0.001744	0.000312
	5.6	-0.000935	0.00114	0.000846	-0.001329								5.6	-8.2e-05	-0.000531	0.003776	-0.002707	0.00739	-0.002821	-0.000544	0.00196	0.000166			5.6	0.00739	-0.002821	-0.000544	0.00196	0.000166
	5.61667	-0.00017	0.000736	0.000773	-0.00136								5.61667	-0.000675	-0.000584	0.003725	-0.002766	0.007315	-0.003583	-0.00065	0.002228	-8.9e-05			5.61667	0.007315	-0.003583	-0.00065	0.002228	-8.9e-05
	5.63333	0.000475	0.000481	0.000489	-0.001581								5.63333	-0.001307	-0.000547	0.003533	-0.002534	0.00391	-0.004326	-0.000696	0.002706	-0.000145			5.63333	0.00391	-0.004326	-0.000696	0.002706	-0.000145
	5.65	0.00117	0.000187	0.000536	-0.001912								5.65	-0.001949	-0.000411	0.003312	-0.002203	0.001465	-0.004778	-0.000562	0.003264	-0.000191			5.65	0.001465	-0.004778	-0.000562	0.003264	-0.000191
	5.66667	0.001415	-9.8e-05	0.000613	-0.002213								5.66667	-0.002421	-0.000184	0.00329	-0.001981	0.00081	-0.005201	-0.000407	0.003661	-0.000536			5.66667	0.00081	-0.005201	-0.000407	0.003661	-0.000536
	5.68333	0.00137	-0.000183	0.000519	-0.002374								5.68333	-0.002593	-4.7e-05	0.003349	-0.00183	0.001955	-0.005563	-0.000363	0.003959	-0.000862			5.68333	0.001955	-0.005563	-0.000363	0.003959	-0.000862
	5.7	0.001161	-8.6e-05	0.000487	-0.002406								5.7	-0.002719	7.4e-05	0.003182	-0.001516	0.001871	-0.005778	-0.000338	0.00432	-0.001327			5.7	0.001871	-0.005778	-0.000338	0.00432	-0.001327
	5.71667	0.00129	2.6e-05	0.000375	-0.002227								5.71667	-0.002836	0.000463	0.002022	-0.001082	0.001297	-0.005848	-0.000292	0.004732	-0.001492			5.71667	0.001297	-0.005848	-0.000292	0.004732	-0.001492
	5.73333	0.00073	-4.2e-05	0.000204	-0.001729								5.73333	-0.002764	0.000451	0.000493	-0.000577	0.001274	-0.005859	-9.7e-05	0.005024	-0.001817			5.73333	0.001274	-0.005859	-9.7e-05	0.005024	-0.001817
	5.75	0.000239	-0.00033	8.2e-05	-0.00096								5.75	-0.002881	0.00042	-0.000927	0.000108	0.00122	-0.00569	0.000149	0.004986	-0.001932			5.75	0.00122	-0.00569	0.000149	0.004986	-0.001932
	5.76667	0.000269	-0.000567	-0.00011	6.8e-05								5.76667	-0.003119	0.000559	-0.001776	0.000782	-0.000174	-0.00567	0.000265	0.004808	-0.001956			5.76667	-0.000174	-0.00567	0.000265	0.004808	-0.001956
	5.78333	0.000358	-0.000945	-0.000121	0.001247								5.78333	-0.003426	0.000427	-0.002356	0.001507	-0.002177	-0.005951	0.00033	0.00476	-0.001601			5.78333	-0.002177	-0.005951	0.00033	0.00476	-0.001601
	5.8	0.000415	-0.001176	-0.000272	0.001356								5.8	-0.003618	0.000353	-0.002603	0.001906	-0.005721	-0.006146	0.000367	0.004485	-0.001035			5.8	-0.005721	-0.006146	0.000367	0.004485	-0.001035
	5.81667	0.00046	-0.001713	-0.000292	0.001144								5.81667	-0.003742	0.000447	-0.003474	0.002338	-0.006405	-0.006369	0.000485	0.003951	-0.000478			5.81667	-0.006405	-0.006369	0.000485	0.003951	-0.000478
	5.83333	0.000386	-0.002189	-0.000212	0.001393								5.83333	-0.003506	0.000521	-0.004275	0.00244	-0.006949	-0.006342	0.000772	0.003107	0.00019			5.83333	-0.006949	-0.006342	0.000772	0.003107	0.00019
	5.85	0.000601	-0.002036	-0.000182	0.002082								5.85	-0.00321	0.000685	-0.005516	0.002442	-0.005313	-0.006125	0.000949	0.002343	0.000677			5.85	-0.005313	-0.006125	0.000949	0.002343	0.000677
	5.86667	0.001136	-0.001193	-0.000482	0.00249								5.86667	-0.003474	0.000819	-0.007137	0.002984	-0.002487	-0.005758	0.000807	0.00169	0.001194			5.86667	-0.002487	-0.005758	0.000807	0.00169	0.001194
	5.88333	0.001642	-0.00035	-0.000532	0.002419								5.88333	-0.003698	0.001043	-0.007538	0.003586	-0.000481	-0.005171	0.000754	0.001026	0.001451			5.88333	-0.000481	-0.005171	0.000754	0.001026	0.001451
	5.9	0.001185	-2.2e-05	-0.000361	0.002638								5.9	-0.003187	0.001195	-0.006318	0.004225	-0.000816	-0.00504	0.000943	0.000214	0.001781			5.9	-0.000816	-0.00504	0.000943	0.000214	0.001781
	5.91667	0.000807	5.9e-05	-0.000339	0.003737								5.91667	-0.002017	0.001217	-0.006473	0.004347	-0.00086	-0.004817	0.000992	-0.001216	0.002592			5.91667	-0.00086	-0.004817	0.000992	-0.001216	0.002592
	5.93333	0.00029	0.00106	-0.000278	0.005446								5.93333	-0.000188	0.001389	-0.008248	0.004529	-0.000844	-0.004795	0.000861	-0.002796	0.003713			5.93333	-0.000844	-0.004795	0.000861	-0.002796	0.003713
	5.95	-0.000368	0.001241	0.000173	0.006255								5.95	0.001031	0.00154	-0.009213	0.004312	-0.000808	-0.005352	0.00093	-0.004407	0.005114			5.95	-0.000808	-0.005352	0.00093	-0.004407	0.005114
	5.96667	-0.000666	0.001622	0.000205	0.004534								5.96667	0.00175	0.001392	-0.006318	0.003344	-0.001182	-0.00515	0.00039	-0.006077	0.006915			5.96667	-0.001182	-0.00515	0.00039	-0.006077	0.006915
	5.98333	-0.000923	0.001333	0.000216	0.000563								5.98333	0.003269	0.000913	-0.002483	0.001796	-0.000886	-0.004657	0.000149	-0.007217	0.007846			5.98333	-0.000886	-0.004657	0.000149	-0.007217	0.007846
	6	-0.002462	9.7e-05	-0.000172	0.006942								6	0.004613	0.001334	0.002863	-0.000405	-0.001409	-0.004762	-0.000331	-0.006446	0.00513			6	-0.001409	-0.004762	-0.000331	-0.006446	0.00513
	6.01667	-0.002842	-0.001237	-0.001389	0.010332								6.01667	0.004356	0.001314	0.005605	0.000938	-0.002511	-0.004705	-0.00253	-0.002163	0.002035			6.01667	-0.002511	-0.004705	-0.00253	-0.002163	0.002035
	6.03333	-0.012272	0.000439	-0.001886	0.014692								6.03333	0.003048	-0.000687	0.012926	-0.00428	-0.005194	-0.008688	-0.001699	-0.002901	-0.001149			6.03333	-0.005194	-0.008688	-0.001699	-0.002901	-0.001149
	6.05	-0.029112	0.000765	-0.004424	0.023961								6.05	0.01194	-0.000507	0.023847	-0.010368	-0.007846	-0.014631	-0.003337	-0.002679	-0.005604			6.05	-0.007846	-0.014631	-0.003337	-0.002679	-0.005604
	6.06667	-0.037392	0.011461	-0.005191	0.033811								6.06667	0.022132	0.012233	0.035718	-0.011095	-0.010728	-0.016434	-0.004486	0.006444	-0.005868			6.06667	-0.010728	-0.016434	-0.004486	0.006444	-0.005868
	6.08333	-0.038952	0.040478	-0.005098	0.044811								6.08333	0.030704	0.028703	0.047389	-0.001363	-0.013351	-0.002818	-0.004615	0.030186	0.012217			6.08333	-0.013351	-0.002818	-0.004615	0.030186	0.012217
	6.1	-0.025402	0.075505	-0.004605	0.046991								6.1	0.034922	0.051091	0.058762	0.020165	-0.013171	0.014962	-0.004023	0.05258	0.033935			6.1	-0.013171	0.014962	-0.004023	0.05258	0.033935
	6.11667	-0.002514	0.127474	-0.004281	0.044101								6.11667	0.037638	0.080509	0.065911	0.050706	-0.006169	0.041592	-0.00374	0.065495	0.065035			6.11667	-0.006169	0.041592	-0.00374	0.065495	0.065035
	6.13333	0.011605	0.174173	-0.003367	0.040421								6.13333	0.038283	0.105077	0.06664	0.070387	0.002862	0.062573	-0.003408	0.066589	0.086795			6.13333	0.002862	0.062573	-0.003408	0.066589	0.086795
	6.15	0.014884	0.201712	-0.002214	0.036371								6.15	0.038789	0.111895	0.065878	0.077878	0.012784	0.074103	-0.002875	0.063674	0.097795			6.15	0.012784	0.074103	-0.002875	0.063674	0.097795
	6.16667	0.014552	0.21384	-0.00224	0.030951								6.16667	0.039544	0.113012	0.068487	0.080559	0.017805	0.081134	-0.002522	0.061288	0.093535			6.16667	0.017805	0.081134	-0.002522	0.061288	0.093535
	6.18333	0.011981	0.213229	-0.001456	0.024811								6.18333	0.04067	0.10885	0.065855	0.08032	0.017977	0.085104	-0.001779	0.057373	0.082074			6.18333	0.017977	0.085104	-0.001779	0.057373	0.082074
	6.2	0.010259	0.200108	-0.000172	0.022102								6.2	0.041771	0.106147	0.057607	0.079425	0.017642	0.089167	-0.001076	0.051138	0.073107			6.2	0.017642	0.089167	-0.001076	0.051138	0.073107
	6.21667	0.009597	0.173087	0.001073	0.018033								6.21667	0.04171	0.099052	0.048884	0.078563	0.017129	0.08778	-0.000631	0.046704	0.064561			6.21667	0.017129	0.08778	-0.000631	0.046704	0.064561
	6.23333	0.008605	0.144396	0.002258	0.011533								6.23333	0.040669	0.086878	0.042051	0.076961	0.016676	0.085384	0.000283	0.04224	0.053094			6.23333	0.016676	0.085384	0.000283	0.04224	0.053094
	6.25	0.007613	0.118894	0.004813	0.005484								6.25	0.039878	0.076783	0.037898	0.073109	0.016034	0.081407	0.001088	0.037296	0.045798			6.25	0.016034	0.081407	0.001088	0.037296	0.045798
	6.26667	0.006901	0.099013	0.008647	-0.000555								6.26667	0.038627	0.062829	0.034636	0.064346	0.014031	0.077841	0.001962	0.031262	0.040652			6.26667	0.014031	0.077841	0.001962	0.031262	0.040652
	6.28333	0.006539	0.084712	0.013422	-0.003724								6.28333	0.036656	0.053804	0.031993	0.051834	0.007258	0.070595	0.002836	0.026048	0.034776			6.28333	0.007258	0.070595	0.002836	0.026048	0.034776
	6.3	0.006347	0.072059	0.017038	-0.005303								6.3	0.034141	0.043798	0.028374	0.034035	0.00207	0.06044	0.003471	0.023205	0.028953			6.3	0.00207	0.06044	0.003471	0.023205	0.028953
	6.31667	0.006004	0.061045	0.019783	-0.005932								6.31667	0.031584	0.033091	0.024831	0.024238	-0.001524	0.051516	0.004447	0.020542	0.02359			6.31667	-0.001524	0.051516	0.004447	0.020542	0.02359
	6.33333	0.005712	0.049791	0.022189	-0.006421								6.33333	0.028206	0.028354	0.021948	0.022601	-0.002979	0.045011	0.005123	0.017918	0.019258			6.33333	-0.002979	0.045011	0.005123	0.017918	0.019258
	6.35	0.0054	0.038477	0.024495	-0.00639								6.35	0.024239	0.024967	0.018655	0.015945	-0.002854	0.038837	0.005579	0.016205	0.015996			6.35	-0.002854	0.038837	0.005579	0.016205	0.015996
	6.36667	0.005258	0.035603	0.025831	-0.006078								6.36667	0.020712	0.02172	0.014792	0.008398	-0.003509	0.033753	0.005605	0.015512	0.013444			6.36667	-0.003509	0.033753	0.005605	0.015512	0.013444
	6.38333	0.005086	0.027539	0.027246	-0.006257								6.38333	0.018294	0.019303	0.01178	0.003111	-0.003863	0.031539	0.00539	0.014229	0.011752			6.38333	-0.003863	0.031539	0.00539	0.014229	0.011752
	6.4	0.005014	0.025392	0.028973	-0.006625								6.4	0.016553	0.017934	0.010161	-0.000424	-0.003762	0.025036	0.005457	0.012236	0.010412			6.4	-0.003762	0.025036	0.005457	0.012236	0.010412
	6.41667	0.005073	0.024423	0.029779	-0.007144								6.41667	0.01484	0.016394	0.00886	-0.002257	-0.003387	0.022584	0.005814	0.010453	0.009094			6.41667	-0.003387	0.022584	0.005814	0.010453	0.009094
	6.43333	0.005151	0.023053	0.029046	-0.007032								6.43333	0.012966	0.015475	0.007178	-0.003321	-0.002632	0.019512	0.006051	0.0091	0.007945			6.43333	-0.002632	0.019512	0.006051	0.0091	0.007945
	6.45	0.00515	0.020814	0.028592	-0.00655								6.45	0.011153	0.014575	0.006047	-0.003894	-0.002377	0.011899	0.006468	0.008257	0.006307			6.45	-0.002377	0.011899	0.006468	0.008257	0.006307
	6.46667	0.005148	0.017325	0.028269	-0.005508								6.46667	0.009219	0.013935	0.004235	-0.003917	-0.001721	0.008427	0.006555	0.007933	0.004339			6.46667	-0.001721	0.008427	0.006555	0.007933	0.004339
	6.48333	0.005207	0.013426	0.026335	-0.004626								6.48333	0.007016	0.012865	0.002603	-0.00389	-0.000486	0.007875	0.006523	0.00769	0.00264			6.48333	-0.000486	0.007875	0.006523	0.00769	0.00264
	6.5	0.005396	0.012461	0.023092	-0.004114								6.5	0.005219	0.011734	0.001897	-0.003842	0.001526	0.006963	0.00637	0.007477	0.001164			6.5	0.001526	0.006963	0.00637	0.007477	0.001164
	6.51667	0.005216	0.011634	0.020059	-0.003182								6.51667	0.003899	0.010661	0.001628	-0.003744	0.003253	0.005632	0.005859	0.007224	-1.1e-05			6.51667	0.003253	0.005632	0.005859	0.007224	-1.1e-05
	6.53333	0.004376	0.010947	0.016877	-0.00218								6.53333	0.00271	0.009458	0.001959	-0.003715	0.004911	0.00507	0.005387	0.00666	-0.000936			6.53333	0.004911	0.00507	0.005387	0.00666	-0.000936
	6.55	0.004226	0.010359	0.013344	-0.001277								6.55	0.0014	0.008535	0.00252	-0.003626	0.001418	0.004489	0.004965	0.005906	-0.00159			6.55	0.001418	0.004489	0.004965	0.005906	-0.00159
	6.56667	0.004436	0.009552	0.009971	0.000175								6.56667	0.000201	0.007642	0.002941	-0.003348	-0.005705	0.003658	0.004494	0.005403	-0.001995			6.56667	-0.005705	0.003658	0.004494	0.005403	-0.001995
	6.58333	0.004246	0.003195	0.006498	0.001597								6.58333	-0.000609	0.00691	0.003182	-0.002939	-0.010658	0.002927	0.003892	0.005299	-0.00226			6.58333	-0.010658	0.002927	0.003892	0.005299	-0.00226
	6.6	0.004157	-0.001489	0.003396	0.00288								6.6	-0.001202	0.006285	0.003249	-0.00259	-0.010422	0.002136	0.003641	0.005235	-0.002283			6.6	-0.010422	0.002136	0.003641	0.005235	-0.002283
	6.61667	0.004009	-0.001267	0.000354	0.004083								6.61667	-0.001687	0.005659	0.003594	-0.002101	-0.009881	0.001335	0.00387	0.00528	-0.002494			6.61667	-0.009881	0.001335	0.00387	0.00528	-0.002494
	6.63333	0.003861	0.000185	-0.001268	0.005376								6.63333	-0.001932	0.005213	0.003899	-0.001452	-0.010539	0.000504	0.00353	0.005486	-0.002285			6.63333	-0.010539	0.000504	0.00353	0.005486	-0.002285
	6.65	0.003133	0.000157	-0.00283	0.006079								6.65	-0.002048	0.004977	0.003963	-0.000713	-0.011918	6.3e-05	0.003279	0.005501	-0.001447			6.65	-0.011918	6.3e-05	0.003279	0.005501	-0.001447
	6.66667	0.003125	0.000369	-0.003773	0.006622								6.66667	-0.001973	0.004521	0.003588	-0.000134	-0.012377	-7.8e-05	0.003139	0.005186	-0.001098			6.66667	-0.012377	-7.8e-05	0.003139	0.005186	-0.001098
	6.68333	0.002967	0.000621	-0.004335	0.006374								6.68333	-0.001848	0.004194	0.002873	0.000705	-0.014026	-0.000458	0.003068	0.004932	-0.000929			6.68333	-0.014026	-0.000458	0.003068	0.004932	-0.000929
	6.7	0.00251	0.000665	-0.004497	0.005178								6.7	-0.001967	0.003916	0.003375	0.001724	-0.016005	-0.000799	0.002818	0.004706	-0.000929			6.7	-0.016005	-0.000799	0.002818	0.004706	-0.000929
	6.71667	0.002095	0.000844	-0.005178	0.002591								6.71667	-0.002498	0.003527	0.003964	0.001862	-0.016547	-0.00097	0.002368	0.004419	-0.000797			6.71667	-0.016547	-0.00097	0.002368	0.004419	-0.000797
	6.73333	0.00202	0.000752	-0.00576	0.000574								6.73333	-0.003269	0.003287	0.005114	0.001959	-0.0177	-0.001311	0.001929	0.003933	-0.000645			6.73333	-0.0177	-0.001311	0.001929	0.003933	-0.000645
	6.75	0.002215	0.000671	-0.005391	-0.000102								6.75	-0.00385	0.002938	0.005644	0.001857	-0.015622	-0.001812	0.002079	0.003506	-0.000583			6.75	-0.015622	-0.001812	0.002079	0.003506	-0.000583
	6.76667	0.00215	0.000759	-0.005183	-0.000599								6.76667	-0.00397	0.002748	0.003754	0.001715	-0.013245	-0.002333	0.001969	0.00337	-0.000691			6.76667	-0.013245	-0.002333	0.001969	0.00337	-0.000691
	6.78333	0.001695	0.000688	-0.005255	6.4e-05								6.78333	-0.004271	0.002328	0.002994	0.001653	-0.009127	-0.002744	0.00176	0.003223	-0.00079			6.78333	-0.009127	-0.002744	0.00176	0.003223	-0.00079
	6.8	0.001141	0.000917	-0.005056	-0.000202								6.8	-0.004785	0.002127	0.003091	0.001799	-0.002039	-0.003096	0.00157	0.002956	-0.000536			6.8	-0.002039	-0.003096	0.00157	0.002956	-0.000536
	6.81667	0.00076	0.00089	-0.004757	-0.000878								6.81667	-0.004982	0.002003	0.002308	0.001964	0.003256	-0.003228	0.001412	0.002667	0.000199			6.81667	0.003256	-0.003228	0.001412	0.002667	0.000199
	6.83333	0.000608	0.000662	-0.004409	-0.001564								6.83333	-0.004838	0.0017	0.001374	0.002409	0.004572	-0.003349	0.001293	0.002568	0.001194			6.83333	0.004572	-0.003349	0.001293	0.002568	0.001194
	6.85	0.000727	0.000625	-0.00405	-0.00214								6.85	-0.004415	0.001467	-7e-05	0.002954	0.007768	-0.003541	0.001134	0.002479	0.001489			6.85	0.007768	-0.003541	0.001134	0.002479	0.001489
	6.86667	0.001105	0.000287	-0.003681	-0.002747								6.86667	-0.003811	0.001223	-0.002104	0.003209	0.007543	-0.003523	0.000965	0.00243	0.001284			6.86667	0.007543	-0.003523	0.000965	0.00243	0.001284
	6.88333	0.001343	0.00024	-0.003192	-0.005043								6.88333	-0.002667	0.00097	-0.002638	0.003133	0.007629	-0.003435	0.000686	0.002161	0.001189			6.88333	0.007629	-0.003435	0.000686	0.002161	0.001189
	6.9	0.001314	9.2e-05	-0.002764	-0.005238								6.9	-0.001096	0.001084	-0.002383	0.002816	0.007506	-0.003388	0.000688	0.00173	0.001315			6.9	0.007506	-0.003388	0.000688	0.00173	0.001315
	6.91667	0.001507	-0.000135	-0.002395	-0.005064								6.91667	0.000182	0.001037	-0.001789	0.002586	0.007602	-0.003161	0.00064	0.001248	0.001063			6.91667	0.007602	-0.003161	0.00064	0.001248	0.001063
	6.93333	0.002519	-0.000291	-0.002056	-0.00567								6.93333	0.000751	0.000889	-0.001595	0.002317	0.007277	-0.003184	0.000652	0.000896	0.001101			6.93333	0.007277	-0.003184	0.000652	0.000896	0.001101
	6.95	0.003192	-0.000637	-0.001727	-0.006735								6.95	0.00102	0.000822	-0.002392	0.001937	0.007243	-0.003278	0.000763	0.000734	0.001229			6.95	0.007243	-0.003278	0.000763	0.000734	0.001229
	6.96667	0.003765	-0.000813	-0.001318	-0.007421								6.96667	0.001179	0.000525	-0.002268	0.001647	0.006908	-0.003491	0.000615	0.000672	0.001057			6.96667	0.006908	-0.003491	0.000615	0.000672	0.001057
	6.98333	0.003617	-0.000829	-0.000908	-0.007557								6.98333	0.001167	0.000237	-0.002294	0.001338	0.006554	-0.003584	0.000587	0.00072	0.000565			6.98333	0.006554	-0.003584	0.000587	0.00072	0.000565
	7	0.003623	-0.001177	-0.000629	-0.007252								7	0.000994	0.000257	-0.002451	0.001155	0.00041	-0.003679	0.000539	0.000646	0.000184			7	0.00041	-0.003679	0.000539	0.000646	0.000184
	7.01667	0.0037	-0.001524	-0.00029	-0.006537								7.01667	0.000879	3.6e-05	-0.002048	0.001169	-0.002596	-0.003804	0.000412	0.00025	7.4e-05			7.01667	-0.002596	-0.003804	0.000412	0.00025	7.4e-05
	7.03333	0.003858	-0.001551	0.000109	-0.005702								7.03333	0.001493	-0.000186	-0.001285	0.001353	-0.005592	-0.00357	0.000314	-0.000256	2.5e-05			7.03333	-0.005592	-0.00357	0.000314	-0.000256	2.5e-05
	7.05	0.004315	-0.001209	0.000318	-0.004988								7.05	0.002558	-0.000327	-0.000843	0.001547	-0.005248	-0.003195	0.000267	-0.000721	1.5e-05			7.05	-0.005248	-0.003195	0.000267	-0.000721	1.5e-05
	7.06667	0.004543	-0.001306	0.000337	-0.004833								7.06667	0.002933	-0.000579	-0.00137	0.001591	-0.004174	-0.003381	0.000409	-0.000927	0.000486			7.06667	-0.004174	-0.003381	0.000409	-0.000927	0.000486
	7.08333	0.004911	-0.001193	0.000447	-0.005338								7.08333	0.002808	-0.000651	-0.000567	0.000866	-0.00459	-0.003536	0.000312	-0.001073	0.000836			7.08333	-0.00459	-0.003536	0.000312	-0.001073	0.000836
	7.1	0.005411	-0.000862	0.000626	-0.005943								7.1	0.002751	-0.000695	-0.000164	0.000436	-0.005187	-0.003583	0.000314	-0.001191	0.000378			7.1	-0.005187	-0.003583	0.000314	-0.001191	0.000378
	7.11667	0.005505	-0.00094	0.000715	-0.006567								7.11667	0.001982	-0.000671	7.9e-05	0.000172	-0.005027	-0.003601	0.000427	-0.001241	0.000171			7.11667	-0.005027	-0.003601	0.000427	-0.001241	0.000171
	7.13333	0.005928	-0.000958	0.000654	-0.007092								7.13333	0.000994	-0.000767	0.000362	-0.000412	-0.004827	-0.00352	0.00026	-0.001332	0.000154			7.13333	-0.004827	-0.00352	0.00026	-0.001332	0.000154
	7.15	0.006561	-0.000736	0.000714	-0.007607								7.15	0.000565	-0.000792	0.000885	-0.001365	-0.004618	-0.003398	0.000183	-0.001352	0.000308			7.15	-0.004618	-0.003398	0.000183	-0.001352	0.000308
	7.16667	0.006914	-0.000704	0.000763	-0.008321								7.16667	0.000437	-0.000658	0.001258	-0.002029	-0.005588	-0.003196	0.000296	-0.001452	0.000481			7.16667	-0.005588	-0.003196	0.000296	-0.001452	0.000481
	7.18333	0.006728	-0.000312	0.000712	-0.009216								7.18333	0.000288	-0.000534	0.00136	-0.002302	-0.004168	-0.002914	0.000269	-0.001702	0.000594			7.18333	-0.004168	-0.002914	0.000269	-0.001702	0.000594
	7.2	0.006815	-0.00046	0.000571	-0.01037								7.2	0.000168	-0.000312	0.001374	-0.002121	-0.002059	-0.002644	0.000102	-0.001765	0.000818			7.2	-0.002059	-0.002644	0.000102	-0.001765	0.000818
	7.21667	0.006934	-0.000447	0.000371	-0.011175								7.21667	-0.000333	-1e-06	0.001039	-0.001614	-0.000353	-0.002646	-5.5e-05	-0.00141	0.000893			7.21667	-0.000353	-0.002646	-5.5e-05	-0.00141	0.000893
	7.23333	0.006494	-0.000263	0.00032	-0.011869								7.23333	-0.001835	0.00014	0.001063	-0.000506	-0.001557	-0.002728	9.8e-05	-0.000845	0.000898			7.23333	-0.001557	-0.002728	9.8e-05	-0.000845	0.000898
	7.25	0.005654	-3e-05	0.000469	-0.012173								7.25	-0.003596	0.00018	0.001558	0.000191	0.004788	-0.002619	0.000171	-0.00049	0.000793			7.25	0.004788	-0.002619	0.000171	-0.00049	0.000793
	7.26667	0.005143	0.000364	0.000548	-0.012087								7.26667	-0.004798	0.000211	0.002332	0.000769	0.015474	-0.002461	0.000245	-0.000305	0.000819			7.26667	0.015474	-0.002461	0.000245	-0.000305	0.000819
	7.28333	0.004863	0.000727	0.000628	-0.012271								7.28333	-0.005529	7.2e-05	0.002436	0.000876	0.01433	-0.002373	0.000268	-0.000121	0.000864			7.28333	0.01433	-0.002373	0.000268	-0.000121	0.000864
	7.3	0.004287	0.000923	0.000587	-0.012555								7.3	-0.006002	3.2e-05	0.001882	0.000798	0.013015	-0.002116	0.000461	-4.9e-05	0.00093			7.3	0.013015	-0.002116	0.000461	-4.9e-05	0.00093
	7.31667	0.003883	0.000961	0.000416	-0.012629								7.31667	-0.006036	0.000201	0.00177	0.000866	0.011758	-0.001752	0.000665	-0.000169	0.001096			7.31667	0.011758	-0.001752	0.000665	-0.000169	0.001096
	7.33333	0.0037	0.00097	0.000315	-0.012583								7.33333	-0.005781	0.00022	0.001957	0.000374	0.011841	-0.001358	0.000688	-0.00024	0.001183			7.33333	0.011841	-0.001358	0.000688	-0.00024	0.001183
	7.35	0.003787	0.000718	0.000344	-0.012577								7.35	-0.005515	0.00029	0.001934	-0.000148	0.009553	-0.000834	0.000681	-0.00018	0.00105			7.35	0.009553	-0.000834	0.000681	-0.00018	0.00105
	7.36667	0.003764	0.000387	0.000273	-0.01261								7.36667	-0.005539	0.000409	0.002201	8e-05	0.003756	-0.000339	0.000765	-0.00017	0.001026			7.36667	0.003756	-0.000339	0.000765	-0.00017	0.001026
	7.38333	0.003511	0.000295	0.000302	-0.012814								7.38333	-0.005403	0.000448	0.002158	0.000518	-0.005801	-0.000675	0.000808	-0.000371	0.001473			7.38333	-0.005801	-0.000675	0.000808	-0.000371	0.001473
	7.4	0.003022	5.7e-05	0.000191	-0.012698								7.4	-0.005038	0.000387	0.001668	0.00101	-0.016652	-0.000873	0.000722	-0.000554	0.001309			7.4	-0.016652	-0.000873	0.000722	-0.000554	0.001309
	7.41667	0.002186	-0.000307	-1e-05	-0.012471								7.41667	-0.004133	0.000396	0.001359	0.001588	-0.023526	-0.000884	0.000955	-0.000631	0.001056			7.41667	-0.023526	-0.000884	0.000955	-0.000631	0.001056
	7.43333	0.001781	-0.000581	-0.000171	-0.012234								7.43333	-0.003378	0.000355	0.00142	0.001996	-0.023951	-0.000674	0.001159	-0.000757	0.000592			7.43333	-0.023951	-0.000674	0.001159	-0.000757	0.000592
	7.45	0.001916	-0.000775	-0.000303	-0.011808								7.45	-0.002404	0.000264	0.000951	0.001674	-0.022876	-0.000654	0.001352	-0.001023	0.000198			7.45	-0.022876	-0.000654	0.001352	-0.001023	0.000198
	7.46667	0.002	-0.000709	-0.000434	-0.011291								7.46667	-0.001169	0.000213	0.000382	0.001252	-0.01691	-0.000585	0.001616	-0.001139	-4.5e-05			7.46667	-0.01691	-0.000585	0.001616	-0.001139	-4.5e-05
	7.48333	0.001925	-0.000783	-0.000345	-0.010684								7.48333	-0.000254	0.000192	-0.000247	0.00075	-0.012195	-0.000695	0.001849	-0.001155	-0.000439			7.48333	-0.012195	-0.000695	0.001849	-0.001155	-0.000439
	7.5	0.001594	-0.000613	-0.000306	-0.009967								7.5	0.000141	-4.9e-05	-0.000914	0.000322	-0.005893	-0.001048	0.002043	-0.000984	-0.000484			7.5	-0.005893	-0.001048	0.002043	-0.000984	-0.000484
	7.51667	0.000997	-0.000207	-0.000408	-0.00914								7.51667	0.000267	-0.000139	-0.001308	-0.000251	0.002196	-0.000964	0.002026	-0.000566	-0.0004			7.51667	0.002196	-0.000964	0.002026	-0.000566	-0.0004
	7.53333	0.00033	-0.000522	-0.000419	-0.007873								7.53333	-1.7e-05	-0.000299	-0.001433	-0.001494	0.006274	-0.00101	0.001829	-0.000258	-0.000836			7.53333	0.006274	-0.00101	0.001829	-0.000258	-0.000836
	7.55	-0.000397	-0.000976	-0.000261	-0.006836								7.55	-0.000421	-0.00037	-0.001207	-0.001558	0.008082	-0.001136	0.001733	-0.000171	-0.001082			7.55	0.008082	-0.001136	0.001733	-0.000171	-0.001082
	7.56667	-0.000744	-0.00112	-0.000202	-0.006208								7.56667	-0.000305	-0.00033	-0.000722	-0.000801	0.010251	-0.001281	0.001786	-0.000213	-0.001138			7.56667	0.010251	-0.001281	0.001786	-0.000213	-0.001138
	7.58333	-0.000931	-0.000305	-0.000114	-0.005601								7.58333	0.000321	-0.000341	-0.000596	-0.000704	0.011429	-0.001087	0.00183	-0.000355	-0.001074			7.58333	0.011429	-0.001087	0.00183	-0.000355	-0.001074
	7.6	-0.000743	0.000327	-4.6e-05	-0.004884								7.6	0.001169	-0.000411	-0.000748	-0.000834	0.012527	-0.001016	0.001793	-0.00045	-0.001333			7.6	0.012527	-0.001016	0.001793	-0.00045	-0.001333
	7.61667	-0.000501	0.000616	-8.8e-05	-0.004076								7.61667	0.001919	-0.00027	-0.000587	-0.000951	0.013644	-0.000797	0.001636	-0.000658	-0.001594			7.61667	0.013644	-0.000797	0.001636	-0.000658	-0.001594
	7.63333	-1.9e-05	0.000765	-7e-05	-0.003169								7.63333	0.002298	9.1e-05	-0.000167	-0.001027	0.01305	-0.000748	0.00167	-0.000936	-0.001624			7.63333	0.01305	-0.000748	0.00167	-0.000936	-0.001624
	7.65	0.000453	0.001034	-0.000102	-0.002781								7.65	0.002378	0.000242	-0.000376	-0.001164	0.009607	-0.00082	0.001843	-0.001245	-0.001705			7.65	0.009607	-0.00082	0.001843	-0.001245	-0.001705
	7.66667	0.001115	0.001073	0.000196	-0.003074								7.66667	0.002098	0.000263	-0.000966	-0.00139	0.005993	-0.000971	0.001776	-0.001293	-0.001766			7.66667	0.005993	-0.000971	0.001776	-0.001293	-0.001766
	7.68333	0.001306	0.000872	0.000185	-0.003526								7.68333	0.001568	0.000304	-0.001495	-0.001906	0.00252	-0.001162	0.001319	-0.001241	-0.001817			7.68333	0.00252	-0.001162	0.001319	-0.001241	-0.001817
	7.7	0.001533	0.000559	1.2e-05	-0.004078								7.7	0.000872	0.000266	-0.002332	-0.00255	0.004116	-0.001317	0.001003	-0.001032	-0.00149			7.7	0.004116	-0.001317	0.001003	-0.001032	-0.00149
	7.71667	0.001794	0.000504	-9e-05	-0.00489								7.71667	0.000368	0.000199	-0.002785	-0.00305	0.00532	-0.001364	0.000865	-0.000527	-0.001047			7.71667	0.00532	-0.001364	0.000865	-0.000527	-0.001047
	7.73333	0.002215	0.00025	2.8e-05	-0.005582								7.73333	-0.000375	9.2e-05	-0.002658	-0.00321	0.007374	-0.001191	0.000568	-0.000301	-0.000743			7.73333	0.007374	-0.001191	0.000568	-0.000301	-0.000743
	7.75	0.002286	0.000345	0.000115	-0.005964								7.75	-0.001319	-1.5e-05	-0.001912	-0.003081	0.007328	-0.001358	0.000221	-0.000325	-0.00038			7.75	0.007328	-0.001358	0.000221	-0.000325	-0.00038
	7.76667	0.001977	0.000191	0.000233	-0.006046								7.76667	-0.002133	-1.2e-05	-0.001065	-0.002611	0.000982	-0.001585	-0.000106	-0.00051	-5.6e-05			7.76667	0.000982	-0.001585	-0.000106	-0.00051	-5.6e-05
	7.78333	0.001768	-0.000134	0.0003	-0.005908								7.78333	-0.003106	-8e-06	0.000151	-0.002221	-0.001563	-0.001622	-0.000153	-0.000654	0.000188			7.78333	-0.001563	-0.001622	-0.000153	-0.000654	0.000188
	7.8	0.001753	-0.000429	0.000268	-0.00589								7.8	-0.004135	-6.4e-05	0.001542	-0.002198	-0.001153	-0.001542	-0.00018	-0.000822	0.000148			7.8	-0.001153	-0.001542	-0.00018	-0.000822	0.000148
	7.81667	0.001953	-0.000765	0.000315	-0.005991								7.81667	-0.00515	-3.7e-05	0.002666	-0.00223	0.000804	-0.001325	-0.000377	-0.001142	6.6e-05			7.81667	0.000804	-0.001325	-0.000377	-0.001142	6.6e-05
	7.83333	0.002572	-0.00075	0.000452	-0.006233								7.83333	-0.005764	0.000179	0.003371	-0.002343	0.00344	-0.001238	-0.000555	-0.001703	-0.000176			7.83333	0.00344	-0.001238	-0.000555	-0.001703	-0.000176
	7.85	0.002482	-0.000736	0.000559	-0.006364								7.85	-0.006129	0.000355	0.003335	-0.002355	0.003647	-0.00105	-0.000592	-0.002023	-0.000419			7.85	0.003647	-0.00105	-0.000592	-0.002023	-0.000419
	7.86667	0.002672	-0.000991	0.000607	-0.006756								7.86667	-0.005983	0.000622	0.003259	-0.002108	0.003743	-0.001023	-0.0005	-0.002144	-0.000701			7.86667	0.003743	-0.001023	-0.0005	-0.002144	-0.000701
	7.88333	0.003211	-0.001477	0.000624	-0.007407								7.88333	-0.005358	0.000748	0.003743	-0.00191	0.00336	-0.001016	-0.000397	-0.002115	-0.000693			7.88333	0.00336	-0.001016	-0.000397	-0.002115	-0.000693
	7.9	0.003565	-0.001442	0.000661	-0.007779								7.9	-0.003746	0.000726	0.005682	-0.001807	0.002599	-0.001061	-0.000465	-0.002088	-0.000668			7.9	0.002599	-0.001061	-0.000465	-0.002088	-0.000668
	7.91667	0.003702	-0.001606	0.000477	-0.00849								7.91667	-0.001469	0.000656	0.004796	-0.001247	0.00255	-0.001129	-0.000623	-0.001855	-0.000746			7.91667	0.00255	-0.001129	-0.000623	-0.001855	-0.000746
	7.93333	0.003499	-0.001739	0.000234	-0.009011								7.93333	0.000859	0.000696	0.003749	-0.000638	0.001761	-0.001096	-0.000681	-0.001441	-0.000974			7.93333	0.001761	-0.001096	-0.000681	-0.001441	-0.000974
	7.95	0.003226	-0.001323	0.00011	-0.009622								7.95	0.003016	0.000496	0.005762	-0.000319	0.001123	-0.000894	-0.000639	-0.000908	-0.001392			7.95	0.001123	-0.000894	-0.000639	-0.000908	-0.001392
	7.96667	0.002913	-0.000737	3.7e-05	-0.010043								7.96667	0.004274	0.000105	0.008385	-0.000229	0.001284	-0.000622	-0.000627	-0.000414	-0.00161			7.96667	0.001284	-0.000622	-0.000627	-0.000414	-0.00161
	7.98333	0.00215	-0.000381	-0.000197	-0.010115								7.98333	0.006261	-0.000125	0.008419	-0.00014	0.001796	-0.000199	-0.000705	-1.1e-05	-0.000808			7.98333	0.001796	-0.000199	-0.000705	-1.1e-05	-0.000808
	8	0.001209	-0.000141	-0.000441	-0.009505								8	0.008967	-0.000213	0.005916	0.000118	0.001595	0.000151	-0.000813	0.00026	-1.9e-05			8	0.001595	0.000151	-0.000813	0.00026	-1.9e-05
	8.01667	0.000581	0.000342	-0.000585	-0.008506								8.01667	0.01215	-0.00039	0.005537	0.000855	0.001652	0.000279	-0.000742	0.000397	4.8e-05			8.01667	0.001652	0.000279	-0.000742	0.000397	4.8e-05
	8.03333	0.000422	0.002615	-0.000369	-0.007427								8.03333	0.015904	-0.000527	0.005849	0.001221	0.00173	0.000417	-0.000821	0.000205	7.5e-05			8.03333	0.00173	0.000417	-0.000821	0.000205	7.5e-05
	8.05	0.000384	0.003598	-0.000124	-0.006138								8.05	0.021587	-0.000524	0.00484	0.001348	0.001497	0.000665	-0.000769	-0.000117	-6.8e-05			8.05	0.001497	0.000665	-0.000769	-0.000117	-6.8e-05
	8.06667	0.000436	0.004052	-0.000208	-0.004928								8.06667	0.0272	-0.00035	0.002482	0.001345	0.002135	0.000733	-0.000658	-1.9e-05	-0.000121			8.06667	0.002135	0.000733	-0.000658	-1.9e-05	-0.000121
	8.08333	0.000397	0.003665	-0.000282	-0.004159								8.08333	0.027104	-0.000137	0.000463	0.001252	0.002352	0.000992	-0.000647	1.9e-05	-0.000564			8.08333	0.002352	0.000992	-0.000647	1.9e-05	-0.000564
	8.1	0.00039	0.003064	-0.000177	-0.00354								8.1	0.022845	2.7e-05	-0.000843	0.00139	0.002012	0.001178	-0.000656	0.000194	-0.000838			8.1	0.002012	0.001178	-0.000656	0.000194	-0.000838
	8.11667	0.000332	0.003049	-0.000233	-0.00325								8.11667	0.018296	6.3e-05	-0.001027	0.00151	0.002275	0.001263	-0.000825	0.000527	-0.000915			8.11667	0.002275	0.001263	-0.000825	0.000527	-0.000915
	8.13333	0.000225	0.003233	-0.000428	-0.00301								8.13333	0.019746	0.000109	-0.002021	0.00165	0.003358	0.001358	-0.000915	0.000819	-0.000802			8.13333	0.003358	0.001358	-0.000915	0.000819	-0.000802
	8.15	0.000147	0.002798	-0.000594	-0.002741								8.15	0.021097	-4.4e-05	-0.003034	0.00173	0.005761	0.001543	-0.000764	0.001322	-0.000379			8.15	0.005761	0.001543	-0.000764	0.001322	-0.000379
	8.16667	-0.00017	0.002603	-0.000769	-0.002691								8.16667	0.016837	-0.000218	-0.004108	0.00202	0.001344	0.002128	-0.000524	0.001825	0.000294			8.16667	0.001344	0.002128	-0.000524	0.001825	0.000294
	8.18333	-0.000467	0.002178	-0.000855	-0.002411								8.18333	0.011428	-0.000472	-0.004472	0.002009	-0.023963	0.002452	-0.000323	0.002067	0.001187			8.18333	-0.023963	0.002452	-0.000323	0.002067	0.001187
	8.2	-0.000906	0.001787	-0.000811	-0.002111								8.2	0.007315	-0.000805	-0.004025	0.001973	-0.032852	0.002336	-0.000443	0.001967	0.001629			8.2	-0.032852	0.002336	-0.000443	0.001967	0.001629
	8.21667	-0.001627	0.001381	-0.000737	-0.001551								8.21667	0.00503	-0.000846	-0.003457	0.00202	-0.033314	0.002068	-0.000333	0.001895	0.00132			8.21667	-0.033314	0.002068	-0.000333	0.001895	0.00132
	8.23333	-0.002217	0.000935	-0.000444	-0.000951								8.23333	0.003344	-0.000777	-0.00372	0.001927	-0.031166	0.00171	-0.000103	0.001863	0.00097			8.23333	-0.031166	0.00171	-0.000103	0.001863	0.00097
	8.25	-0.002357	0.000369	-0.000161	-0.000211								8.25	0.001359	-0.000428	-0.003563	0.001864	-0.023977	0.001733	-2.3e-05	0.001801	0.000911			8.25	-0.023977	0.001733	-2.3e-05	0.001801	0.000911
	8.26667	-0.002717	-0.000167	3.2e-05	0.000409								8.26667	-0.001777	-0.000259	-0.004115	0.001641	-0.012469	0.001455	0.000237	0.001529	0.000651			8.26667	-0.012469	0.001455	0.000237	0.001529	0.000651
	8.28333	-0.002998	-0.000493	4.5e-05	0.001049								8.28333	-0.005172	5e-05	-0.004768	0.001568	-0.003401	0.001127	0.000317	0.000996	0.000412			8.28333	-0.003401	0.001127	0.000317	0.000996	0.000412
	8.3	-0.003241	-0.000738	-5.2e-05	0.001549								8.3	-0.008564	0.000301	-0.004541	0.001519	0.005355	0.000608	0.000246	0.000522	0.000372			8.3	0.005355	0.000608	0.000246	0.000522	0.000372
	8.31667	-0.003308	-0.000831	-0.00011	0.00176								8.31667	-0.011361	0.000414	-0.003864	0.001565	0.009638	0.000588	0.000456	0.000215	0.000121			8.31667	0.009638	0.000588	0.000456	0.000215	0.000121
	8.33333	-0.003134	-0.001215	2.2e-05	0.00151								8.33333	-0.013168	0.000477	-0.003138	0.001742	0.008701	0.000127	0.000355	1.8e-05	-0.00014			8.33333	0.008701	0.000127	0.000355	1.8e-05	-0.00014
	8.35	-0.003101	-0.001428	0.000244	0.000801								8.35	-0.014205	0.000539	-0.002261	0.001688	0.002994	5.7e-05	0.000204	-0.000199	9.9e-05			8.35	0.002994	5.7e-05	0.000204	-0.000199	9.9e-05
	8.36667	-0.003717	-0.001772	0.000116	0.000151								8.36667	-0.014692	0.000772	-0.001685	0.001604	-0.000883	-3.3e-05	0.000354	-4.6e-05	0.000178			8.36667	-0.000883	-3.3e-05	0.000354	-4.6e-05	0.000178
[truncated: 2,410 more rows]
