# Supplementary material for: PKM2 functions as a histidine kinase to phosphorylate PGAM1 and increase glycolysis shunts in cancer
Source: EMBO J. 2024 May 15;43(12):5. doi: 10.1038/s44318-024-00110-8 (PMC11183095; doi:10.1038/s44318-024-00110-8)
Supplement: Supplementary file 3 — Source data Fig. 1 [file 44318_2024_110_MOESM3_ESM.zip › Figure 1/1B-D/Quantification for 1B and 1C.xlsx]

## Sheet: Plan1
Rep1						Rep2						Rep3
	PGAM1	PGAM1+PKM2	PGAM1	PGAM1+ENO1			PGAM1	PGAM1+PKM2	PGAM1	PGAM1+ENO1			PGAM1	PGAM1+PKM2	PGAM1	PGAM1+ENO1
GST	4883	74190	2893	3126		GST	2995	38244	1696	1911		GST	1795	51902	1787	1753
His	124027	61606	64523	104597		His	48749	40723	41486	61158		His	74176	40466	43589	63864
GST/His	0.0393705	1.20427	0.0448367	0.0298861		GST/His	0.0614372	0.939125	0.0408813	0.0312469		GST/His	0.0241992	1.28261	0.0409966	0.027449
	0.0393705	0.0393705	0.0393705	0.0393705			0.0614372	0.0614372	0.0614372	0.0614372			0.0241992	0.0241992	0.0241992	0.0241992
Relative value	1	30.5881	1.13884	0.7591		Relative value	1	15.2859	0.665416	0.5086		Relative value	1	53.0021	1.69413	1.13429
	Source data for Quantification of IP
	PGAM1			PGAM1+PKM2/ENO1
GST (PKM2)/His	1	1	1	30.5881	15.2859	53.0021
GST (ENO1)/His	1.13884	0.665416	1.69413	0.7591	0.5086	1.13429
