# Supplementary material for: PKM2 functions as a histidine kinase to phosphorylate PGAM1 and increase glycolysis shunts in cancer
Source: EMBO J. 2024 May 15;43(12):5. doi: 10.1038/s44318-024-00110-8 (PMC11183095; doi:10.1038/s44318-024-00110-8)
Supplement: Supplementary file 3 — Source data Fig. 1 [file 44318_2024_110_MOESM3_ESM.zip › Figure 1/1H/Quantification.xlsx]

## Sheet: Plan1
Rep1									Rep2									Rep3
	WT	WT+PEP	WT+PEP+PKM2	H11N	H11N+PEP	H11N+PEP+PKM2				WT	WT+PEP	WT+PEP+PKM2	H11N	H11N+PEP	H11N+PEP+PKM2				WT	WT+PEP	WT+PEP+PKM2	H11N	H11N+PEP	H11N+PEP+PKM2
3-pHis	15383	15800	107760	6594	5601	5912			3-pHis	22182	21262	151132	11246	9446	10250			3-pHis	20340	21556	130680	6404	5760	5158
His	72015	76818	65272	63753	63957	58550			His	86398	89216	88242	86080	83718	75962			His	106580	102394	98414	97348	100080	91190
3-pHis/His	0.213608	0.205681	1.65094	0.10343	0.0875745	0.100974			3-pHis/His	0.256742	0.23832	1.7127	0.130646	0.112831	0.134936			3-pHis/His	0.190843	0.21052	1.32786	0.0657846	0.057554	0.0565632
	0.213608	0.213608	0.213608	0.213608	0.213608	0.213608				0.256742	0.256742	0.256742	0.256742	0.256742	0.256742				0.190843	0.190843	0.190843	0.190843	0.190843	0.190843
Relative	1	0.962889	7.72881	0.484206	0.409977	0.472704			Relative	1	0.928249	6.67089	0.508861	0.439473	0.52557			Relative	1	1.10311	6.95788	0.344706	0.301578	0.296387
	Source data for Quantification of WB
	WT	WT+PEP	WT+PEP+PKM2	H11N	H11N+PEP	H11N+PEP+PKM2
3-pHis/His	1	0.962889	7.72881	0.484206	0.409977	0.472704
3-pHis/His	1	0.928249	6.67089	0.508861	0.439473	0.52557
3-pHis/His	1	1.10311	6.95788	0.344706	0.301578	0.296387
