# Supplementary material for: PKM2 functions as a histidine kinase to phosphorylate PGAM1 and increase glycolysis shunts in cancer
Source: EMBO J. 2024 May 15;43(12):5. doi: 10.1038/s44318-024-00110-8 (PMC11183095; doi:10.1038/s44318-024-00110-8)
Supplement: Supplementary file 3 — Source data Fig. 1 [file 44318_2024_110_MOESM3_ESM.zip › Figure 1/1F/Quantification.xlsx]

## Sheet: Plan1
Rep1						Rep2						Rep3
	HBE-2	A549	H1299				HBE-2	A549	H1299				HBE-2	A549	H1299
PKM2	44313	213595	147376			PKM2	36572	236636	184240			PKM2	66494	251866	165904
3-pHis	23196	128265	129920			3-pHis	27696	146320	147776			3-pHis	24228	156324	162356
PGAM1	124470	105033	95214			PGAM1	142712	119854	127528			PGAM1	149590	125862	129836
PKM2/PGAM1	0.356013	2.0336	1.54784			PKM2/PGAM1	0.256264	1.97437	1.4447			PKM2/PGAM1	0.444508	2.00113	1.2778
	0.356013	0.356013	0.356013				0.256264	0.256264	0.256264				0.444508	0.444508	0.444508
Relative	1	5.71214	4.3477			Relative	1	7.70442	5.63755			Relative	1	4.50189	2.87463
3-pHis/PGAM1	0.186358	1.22119	1.36451			3-pHis/PGAM1	0.194069	1.22082	1.15877			3-pHis/PGAM1	0.161963	1.24203	1.25047
	0.186358	0.186358	0.186358				0.194069	0.194069	0.194069				0.161963	0.161963	0.161963
Relative	1	6.55291	7.32195			Relative	1	6.29064	5.97093			Relative	1	7.6686	7.72073
	Source data for Quantification of IP
	HBE-2			A549			H1299
PKM2/PGAM1	1	1	1	5.71214	7.70442	4.50189	4.3477	5.63755	2.87463
3-pHis/PGAM1	1	1	1	6.55291	6.29064	7.6686	7.32195	5.97093	7.72073
