# Supplementary material for: PKM2 functions as a histidine kinase to phosphorylate PGAM1 and increase glycolysis shunts in cancer
Source: EMBO J. 2024 May 15;43(12):5. doi: 10.1038/s44318-024-00110-8 (PMC11183095; doi:10.1038/s44318-024-00110-8)
Supplement: Supplementary file 3 — Source data Fig. 1 [file 44318_2024_110_MOESM3_ESM.zip › Figure 1/1A/Quantification.xlsx]

## Sheet: Sheet1
Rep1	WCL	IP-IgG	IP-PGAM1		Rep2	WCL	IP-IgG	IP-PGAM1		Rep3	WCL	IP-IgG	IP-PGAM1
PKM2	223625	8914	101382		PKM2	122658	6269	53645		PKM2	128799	6161	55995
		223625	223625				122658	122658				128799	128799
ENO1	115445	5114	71966		ENO1	65845	4158	50277		ENO1	73422	3174	45902
		115445	115445				65845	65845				73422	73422
PKM1	117046	3159	3202		PKM1	36501	1709	2175		PKM1	62007	1239	1083
		117046	117046				36501	36501				62007	62007
PCK2	195753	89728	83619		PCK2	100846	67708	56674		PCK2	149227	63701	73443
		195753	195753				100846	100846				149227	149227
PKM2: IP/WCL		0.0398614	0.453357		PKM2: IP/WCL		0.0511096	0.437354		PKM2: IP/WCL		0.0478342	0.434747
		0.0398614	0.0398614				0.0511096	0.0511096				0.0478342	0.0478342
Relative		1	11.3733		Relative		1	8.55719		Relative		1	9.08862
ENO1: IP/WCL		0.0442982	0.623379		ENO1:I P/WCL		0.0631483	0.763566		ENO1:I P/WCL		0.0432295	0.62518
		0.0442982	0.0442982				0.0631483	0.0631483				0.0432295	0.0432295
Relative		1	14.0724		Relative		1	12.0916		Relative		1	14.4619
PKM1: IP/WCL		0.0269894	0.0273568		PKM1: IP/WCL		0.0468206	0.0595874		PKM1: IP/WCL		0.0199816	0.0174658
		0.0269894	0.0269894				0.0468206	0.0468206				0.0199816	0.0199816
Relative		1	1.01361		Relative		1	1.27267		Relative		1	0.874092
PCK2: IP/WCL		0.458374	0.427166		PCK2:I P/WCL		0.6714	0.561986		PCK2:I P/WCL		0.426873	0.492156
		0.458374	0.458374				0.6714	0.6714				0.426873	0.426873
Relative		1	0.931916		Relative		1	0.837036		Relative		1	1.15293
	Source data of Quantification of IP
	PKM2: IP/WCL		ENO1: IP/WCL		PKM1: IP/WCL		PCK2: IP/WCL
	IP-IgG	IP-PGAM1	IP-IgG	IP-PGAM1	IP-IgG	IP-PGAM1	IP-IgG	IP-PGAM1
	1	11.3733	1	14.0724	1	1.01361	1	0.931916
	1	8.55719	1	12.0916	1	1.27267	1	0.837036
	1	9.08862	1	14.4619	1	0.874092	1	1.15293
