# Supplementary material for: PKM2 functions as a histidine kinase to phosphorylate PGAM1 and increase glycolysis shunts in cancer
Source: EMBO J. 2024 May 15;43(12):5. doi: 10.1038/s44318-024-00110-8 (PMC11183095; doi:10.1038/s44318-024-00110-8)
Supplement: Supplementary file 3 — Source data Fig. 1 [file 44318_2024_110_MOESM3_ESM.zip › Figure 1/1G/Quantification.xlsx]

## Sheet: Plan1
Rep1						Rep2						Rep3
	Control	shPKM2	PKM2WT	PKM2K270M			Control	shPKM2	PKM2WT	PKM2K270M			Control	shPKM2	PKM2WT	PKM2K270M
PKM2	93708	22003	134015	135107		PKM2	117882	38022	160192	165476		PKM2	113718	18020	165248	176840
3-pHis	36852	9164	68500	17630		3-pHis	58352	16122	98458	30690		3-pHis	44446	13170	83012	23178
PGAM1	137789	127271	145205	166063		PGAM1	172740	155764	161724	135770		PGAM1	145792	143434	152466	170058
PKM2/PGAM1	0.680083	0.172883	0.922937	0.813589		PKM2/PGAM1	0.682424	0.2441	0.990527	1.2188		PKM2/PGAM1	0.780002	0.125633	1.08384	1.03988
	0.680083	0.680083	0.680083	0.680083			0.682424	0.682424	0.682424	0.682424			0.780002	0.780002	0.780002	0.780002
Relative	1	0.254209	1.35709	1.19631		Relative	1	0.357695	1.45148	1.78598		Relative	1	0.161067	1.38953	1.33318
3-pHis/PGAM1	0.267452	0.0720038	0.471747	0.106165		3-pHis/PGAM1	0.337802	0.103503	0.608803	0.226044		3-pHis/PGAM1	0.304859	0.0918192	0.544462	0.136295
	0.267452	0.267452	0.267452	0.267452			0.337802	0.337802	0.337802	0.337802			0.304859	0.304859	0.304859	0.304859
Relative	1	0.269221	1.76385	0.396947		Relative	1	0.3064	1.80224	0.66916		Relative	1	0.301186	1.78595	0.447075
	Source data for Quantification of IP
	Control			shPKM2			PKM2WT			PKM2K270M
PKM2/PGAM1	1	1	1	0.254209	0.357695	0.161067	1.35709	1.45148	1.38953	1.19631	1.78598	1.33318
3-pHis/PGAM1	1	1	1	0.269221	0.3064	0.301186	1.76385	1.80224	1.78595	0.396947	0.66916	0.447075
