# Supplementary material for: PKM2 functions as a histidine kinase to phosphorylate PGAM1 and increase glycolysis shunts in cancer
Source: EMBO J. 2024 May 15;43(12):5. doi: 10.1038/s44318-024-00110-8 (PMC11183095; doi:10.1038/s44318-024-00110-8)
Supplement: Supplementary file 3 — Source data Fig. 1 [file 44318_2024_110_MOESM3_ESM.zip › Figure 1/1L/Quantification.xlsx]

## Sheet: Plan1
Rep1															Rep2															Rep3
	Pronase	-	+	+	+	-	+	+	+	-	+	+	+			Pronase	-	+	+	+	-	+	+	+	-	+	+	+			Pronase	-	+	+	+	-	+	+	+	-	+	+	+
	2,3-BPG	-	-	50 μM	500 μM	-	-	50 μM	500 μM	-	-	50 μM	500 μM			2,3-BPG	-	-	50 μM	500 μM	-	-	50 μM	500 μM	-	-	50 μM	500 μM			2,3-BPG	-	-	50 μM	500 μM	-	-	50 μM	500 μM	-	-	50 μM	500 μM
	PGAM1	WT	WT	WT	WT	Y26F	Y26F	Y26F	Y26F	Y92F	Y92F	Y92F	Y92F			PGAM1	WT	WT	WT	WT	Y26F	Y26F	Y26F	Y26F	Y92F	Y92F	Y92F	Y92F			PGAM1	WT	WT	WT	WT	Y26F	Y26F	Y26F	Y26F	Y92F	Y92F	Y92F	Y92F
	Flag	140123	50633	97304	87863	122431	42587	47737	53447	106916	45069	39163	34787			Flag	149958	58182	93996	107966	153528	58386	61248	71080	119490	52162	52344	51526			Flag	173064	69892	117682	111446	152524	53684	63416	64578	151288	54354	51470	45868
	Tubulin	172717	172717	172717	172717	179234	179234	179234	179234	134717	134717	134717	134717			Tubulin	206540	206540	206540	206540	222128	222128	222128	222128	182720	182720	182720	182720			Tubulin	199542	199542	199542	199542	197696	197696	197696	197696	181002	181002	181002	181002
	Flag/Tubulin	0.811287	0.293156	0.563372	0.508711	0.683079	0.237606	0.266339	0.298197	0.793634	0.334546	0.290706	0.258223			Flag/Tubulin	0.726048	0.281698	0.455098	0.522737	0.691169	0.262848	0.275733	0.319996	0.653951	0.285475	0.286471	0.281994			Flag/Tubulin	0.867306	0.350262	0.589761	0.558509	0.771508	0.271548	0.320775	0.326653	0.835836	0.300295	0.284361	0.253412
		0.811287	0.811287	0.811287	0.811287	0.683079	0.683079	0.683079	0.683079	0.793634	0.793634	0.793634	0.793634				0.726048	0.726048	0.726048	0.726048	0.691169	0.691169	0.691169	0.691169	0.653951	0.653951	0.653951	0.653951				0.867306	0.867306	0.867306	0.867306	0.771508	0.771508	0.771508	0.771508	0.835836	0.835836	0.835836	0.835836
	Relative	1	0.361347	0.694418	0.627042	1	0.347845	0.389909	0.436548	1	0.421537	0.366297	0.325368			Relative	1	0.387989	0.626816	0.719975	1	0.380295	0.398937	0.462977	1	0.436539	0.438062	0.431216			Relative	1	0.403851	0.679991	0.643958	1	0.351971	0.415777	0.423396	1	0.359275	0.340212	0.303183
	Source data for Quantification of WB
	Pronase	-	+	+	+	-	+	+	+	-	+	+	+
	2,3-BPG	-	-	50 μM	500 μM	-	-	50 μM	500 μM	-	-	50 μM	500 μM
	PGAM1	WT	WT	WT	WT	Y26F	Y26F	Y26F	Y26F	Y92F	Y92F	Y92F	Y92F
	Flag/Tubulin	1	0.361347	0.694418	0.627042	1	0.347845	0.389909	0.436548	1	0.421537	0.366297	0.325368
		1	0.387989	0.626816	0.719975	1	0.380295	0.398937	0.462977	1	0.436539	0.438062	0.431216
		1	0.403851	0.679991	0.643958	1	0.351971	0.415777	0.423396	1	0.359275	0.340212	0.303183
