# Supplementary material for: PKM2 functions as a histidine kinase to phosphorylate PGAM1 and increase glycolysis shunts in cancer
Source: EMBO J. 2024 May 15;43(12):5. doi: 10.1038/s44318-024-00110-8 (PMC11183095; doi:10.1038/s44318-024-00110-8)
Supplement: Supplementary file 3 — Source data Fig. 1 [file 44318_2024_110_MOESM3_ESM.zip › Figure 1/1M/Quantification.xlsx]

## Sheet: Plan1
Rep1									Rep2									Rep3
	PGAM1	PGAM1+PKM2	Y26F	Y26F+PKM2	Y92F	Y92F+PKM2				PGAM1	PGAM1+PKM2	Y26F	Y26F+PKM2	Y92F	Y92F+PKM2				PGAM1	PGAM1+PKM2	Y26F	Y26F+PKM2	Y92F	Y92F+PKM2
3-pHis	70382	132906	37726	116250	31931	85272			3-pHis	81182	121880	45646	84690	34896	83436			3-pHis	90588	131796	54706	109777	55192	107853
PKM2	63431	97600	66860	86694	52711	77571			PKM2	77548	106872	68731	95618	56805	91539			PKM2	65196	104169	60395	94980	42390	81031
Flag	98225	96315	98226	87451	82103	77594			Flag	139812	133580	132870	114888	104528	102828			Flag	80392	81824	88552	72220	83998	76998
3-pHis/Flag	0.716539	1.37991	0.384073	1.32932	0.388914	1.09895			3-pHis/Flag	0.580651	0.912412	0.343539	0.737153	0.333844	0.811413			3-pHis/Flag	1.12683	1.61073	0.617784	1.52004	0.657063	1.40072
	0.716539	0.716539	0.716539	0.716539	0.716539	0.716539				0.580651	0.580651	0.580651	0.580651	0.580651	0.580651				1.12683	1.12683	1.12683	1.12683	1.12683	1.12683
Relative	1	1.9258	0.536012	1.85519	0.542768	1.53369			Relative	1	1.57136	0.591644	1.26953	0.574947	1.39742			Relative	1	1.42943	0.54825	1.34895	0.583108	1.24307
PKM2/Flag	0.645772	1.01334	0.680675	0.991344	0.642011	0.999704			PKM2/Flag	0.554659	0.80006	0.51728	0.832271	0.543443	0.890215			PKM2/Flag	0.810976	1.27309	0.682029	1.31515	0.504655	1.05238
	0.645772	0.645772	0.645772	0.645772	0.645772	0.645772				0.554659	0.554659	0.554659	0.554659	0.554659	0.554659				0.810976	0.810976	0.810976	0.810976	0.810976	0.810976
Relative	1	1.56919	1.05405	1.53513	0.994175	1.54807			Relative	1	1.44244	0.932609	1.50051	0.979778	1.60498			Relative	1	1.56982	0.840997	1.62169	0.622281	1.29767
	Source data for Quantification of WB
	PGAM1			PGAM1+PKM2			Y26F			Y26F+PKM2			Y92F			Y92F+PKM2
3-pHis/Flag	1	1	1	1.9258	1.57136	1.42943	0.536012	0.591644	0.54825	1.85519	1.26953	1.34895	0.542768	0.574947	0.583108	1.53369	1.39742	1.24307
PKM2/Flag	1	1	1	1.56919	1.44244	1.56982	1.05405	0.932609	0.840997	1.53513	1.50051	1.62169	0.994175	0.979778	0.622281	1.54807	1.60498	1.29767
