# Supplementary material for: PKM2 functions as a histidine kinase to phosphorylate PGAM1 and increase glycolysis shunts in cancer
Source: EMBO J. 2024 May 15;43(12):5. doi: 10.1038/s44318-024-00110-8 (PMC11183095; doi:10.1038/s44318-024-00110-8)
Supplement: Supplementary file 4 — Source data Fig. 2 [file 44318_2024_110_MOESM4_ESM.zip]

Archive with 56 entries (52 files):
- Figure 2/
- __MACOSX/._Figure 2
- Figure 2/2B.xlsx
- __MACOSX/Figure 2/._2B.xlsx
- Figure 2/2A/
- __MACOSX/Figure 2/._2A
- Figure 2/2C/
- __MACOSX/Figure 2/._2C
- Figure 2/2D/
- __MACOSX/Figure 2/._2D
- Figure 2/2A/7-Actin.tif
- __MACOSX/Figure 2/2A/._7-Actin.tif
- Figure 2/2A/4-PKM2.tif
- __MACOSX/Figure 2/2A/._4-PKM2.tif
- Figure 2/2A/5-PKM2.tif
- __MACOSX/Figure 2/2A/._5-PKM2.tif
- Figure 2/2A/6-PGAM1.tif
- __MACOSX/Figure 2/2A/._6-PGAM1.tif
- Figure 2/2A/3-PGAM1.tif
- __MACOSX/Figure 2/2A/._3-PGAM1.tif
- Figure 2/2A/Quantification.xlsx
- __MACOSX/Figure 2/2A/._Quantification.xlsx
- Figure 2/2A/2-3-pHis.tif
- __MACOSX/Figure 2/2A/._2-3-pHis.tif
- Figure 2/2A/1-PKM2.tif
- __MACOSX/Figure 2/2A/._1-PKM2.tif
- Figure 2/2C/5-Flag.tif
- __MACOSX/Figure 2/2C/._5-Flag.tif
- Figure 2/2C/6-PGAM1.tif
- __MACOSX/Figure 2/2C/._6-PGAM1.tif
- Figure 2/2C/3-PGAM1.tif
- __MACOSX/Figure 2/2C/._3-PGAM1.tif
- Figure 2/2C/Quantification.xlsx
- __MACOSX/Figure 2/2C/._Quantification.xlsx
- Figure 2/2C/2-3-pHis.tif
- __MACOSX/Figure 2/2C/._2-3-pHis.tif
- Figure 2/2C/1-Flag.tif
- __MACOSX/Figure 2/2C/._1-Flag.tif
- Figure 2/2C/4-Flag (PKM2).tif
- __MACOSX/Figure 2/2C/._4-Flag (PKM2).tif
- Figure 2/2D/6-His (PGAM1).tif
- __MACOSX/Figure 2/2D/._6-His (PGAM1).tif
- Figure 2/2D/1-3-pHis.tif
- __MACOSX/Figure 2/2D/._1-3-pHis.tif
- Figure 2/2D/Quantification.xlsx
- __MACOSX/Figure 2/2D/._Quantification.xlsx
- Figure 2/2D/5-His (PGAM1).tif
- __MACOSX/Figure 2/2D/._5-His (PGAM1).tif
- Figure 2/2D/2-3-pHis.tif
- __MACOSX/Figure 2/2D/._2-3-pHis.tif
- Figure 2/2D/4-His (PKM2).tif
- __MACOSX/Figure 2/2D/._4-His (PKM2).tif
- Figure 2/2D/3-His (PKM2).tif
- __MACOSX/Figure 2/2D/._3-His (PKM2).tif
- Figure 2/2D/7-His (PKM2).tif
- __MACOSX/Figure 2/2D/._7-His (PKM2).tif
