# Supplementary material for: PKM2 functions as a histidine kinase to phosphorylate PGAM1 and increase glycolysis shunts in cancer
Source: EMBO J. 2024 May 15;43(12):5. doi: 10.1038/s44318-024-00110-8 (PMC11183095; doi:10.1038/s44318-024-00110-8)
Supplement: Supplementary file 4 — Source data Fig. 2 [file 44318_2024_110_MOESM4_ESM.zip › Figure 2/2B.xlsx]

## Sheet: TEPP46+ vs TEPP46-
Protein IDs	Protein names	Gene names	Fasta headers	Mol. weight [kDa]	Score	normalized TEPP64- Rep-1	normalized TEPP64- Rep-2	normalized TEPP64- Rep-3	normalized TEPP64+ Rep-1	normalized TEPP64+ Rep-2	normalized TEPP64+ Rep-3	FC(TEPP46+ vs TEPP46-)	P-VALUE
P18669	Phosphoglycerate mutase 1	PGAM1	sp|P18669|PGAM1_HUMAN Phosphoglycerate mutase 1 OS=Homo sapiens OX=9606 GN=PGAM1 PE=1 SV=2	28.804	67.029	0.000992316	0.000665871	0.000631943	0	0	0	0	0.0026632
P00558	Phosphoglycerate kinase 1	PGK1	sp|P00558|PGK1_HUMAN Phosphoglycerate kinase 1 OS=Homo sapiens OX=9606 GN=PGK1 PE=1 SV=3	44.614	277.73	0.0575846	0.078045	0.0925817	0	0	0	0	0.00169603
P46940	Ras GTPase-activating-like protein IQGAP1	IQGAP1	sp|P46940|IQGA1_HUMAN Ras GTPase-activating-like protein IQGAP1 OS=Homo sapiens OX=9606 GN=IQGAP1 PE=1 SV=1	189.25	233.62	0.0191117	0.0718451	0.0591407	0	0	0	0	0.0345543
P18206	Vinculin	VCL	sp|P18206|VINC_HUMAN Vinculin OS=Homo sapiens OX=9606 GN=VCL PE=1 SV=4	123.8	192.73	0.0214742	0.0183015	0.0292868	0	0	0	0	0.0021313
P29401	Transketolase	TKT	sp|P29401|TKT_HUMAN Transketolase OS=Homo sapiens OX=9606 GN=TKT PE=1 SV=3	67.877	192.55	0.0810433	0.119314	0.127612	0	0	0	0	0.00159008
P78371	T-complex protein 1 subunit beta	CCT2	sp|P78371|TCPB_HUMAN T-complex protein 1 subunit beta OS=Homo sapiens OX=9606 GN=CCT2 PE=1 SV=4	57.488	139.65	0.0340039	0.0195514	0.030759	0	0	0	0	0.00302674
P49368	T-complex protein 1 subunit gamma	CCT3	sp|P49368|TCPG_HUMAN T-complex protein 1 subunit gamma OS=Homo sapiens OX=9606 GN=CCT3 PE=1 SV=4	60.533	137.1	0.0227977	0.017354	0.0203099	0	0	0	0	0.000214096
P50990	T-complex protein 1 subunit theta	CCT8	sp|P50990|TCPQ_HUMAN T-complex protein 1 subunit theta OS=Homo sapiens OX=9606 GN=CCT8 PE=1 SV=4	59.62	133.36	0.0472533	0.0253266	0.0448746	0	0	0	0	0.00487705
Q16658	Fascin	FSCN1	sp|Q16658|FSCN1_HUMAN Fascin OS=Homo sapiens OX=9606 GN=FSCN1 PE=1 SV=3	54.529	105.11	0.0381084	0.0293792	0.0418096	0	0	0	0	0.000587279
E9PEB5	Far upstream element-binding protein 1	FUBP1	tr|E9PEB5|E9PEB5_HUMAN Far upstream element-binding protein 1 OS=Homo sapiens OX=9606 GN=FUBP1 PE=1 SV=1	68.903	99.306	0.0237891	0.0124455	0.0183317	0	0	0	0	0.00514615
C9J9K3	40S ribosomal protein SA	RPSA	tr|C9J9K3|C9J9K3_HUMAN 40S ribosomal protein SA (Fragment) OS=Homo sapiens OX=9606 GN=RPSA PE=1 SV=8	29.404	68.476	0.0681236	0.0395941	0.0456837	0	0	0	0	0.00414306
A0A087WTT1	Polyadenylate-binding protein	PABPC1	tr|A0A087WTT1|A0A087WTT1_HUMAN Polyadenylate-binding protein OS=Homo sapiens OX=9606 GN=PABPC1 PE=1 SV=2	65.24	62.233	0.0308877	0.0252938	0.0129339	0	0	0	0	0.012219
Q15084	Protein disulfide-isomerase A6	PDIA6	sp|Q15084|PDIA6_HUMAN Protein disulfide-isomerase A6 OS=Homo sapiens OX=9606 GN=PDIA6 PE=1 SV=1	48.121	45.068	0.0180917	0.010793	0.0167925	0	0	0	0	0.00247927
A0A2U3TZU2	Glucose-6-phosphate isomerase	GPI	tr|A0A2U3TZU2|A0A2U3TZU2_HUMAN Glucose-6-phosphate isomerase OS=Homo sapiens OX=9606 GN=GPI PE=1 SV=1	67.285	30.038	0.0309361	0.0244681	0.0274881	0	0	0	0	0.000121739
E7EP32	Guanine nucleotide-binding protein G(I)/G(S)/G(T) subunit beta-2	GNB2	tr|E7EP32|E7EP32_HUMAN Guanine nucleotide-binding protein G(I)/G(S)/G(T) subunit beta-2 OS=Homo sapiens OX=9606 GN=GNB2 PE=1 SV=1	32.408	23.389	0.0315249	0.0104028	0.0257105	0	0	0	0	0.0231862
P15121	Aldose reductase	AKR1B1	sp|P15121|ALDR_HUMAN Aldo-keto reductase family 1 member B1 OS=Homo sapiens OX=9606 GN=AKR1B1 PE=1 SV=3	35.853	79.069	0.0832227	0.107161	0.119368	0	0.0325177	0.0394994	0.2325	0.00800499
P04083	Annexin A1	ANXA1	sp|P04083|ANXA1_HUMAN Annexin A1 OS=Homo sapiens OX=9606 GN=ANXA1 PE=1 SV=2	38.714	235.62	0.0334508	0.0815273	0.0738058	0.0174935	0.027628	0	0.239011	0.0475766
P62258	14-3-3 protein epsilon	YWHAE	sp|P62258|1433E_HUMAN 14-3-3 protein epsilon OS=Homo sapiens OX=9606 GN=YWHAE PE=1 SV=1	29.174	179.44	0.0897055	0.11495	0.123804	0.0331259	0.0532986	0.0275695	0.347055	0.00513098
A0A7I2V599	60 kDa heat shock protein, mitochondrial	HSPD1	tr|A0A7I2V599|A0A7I2V599_HUMAN 60 kDa heat shock protein, mitochondrial OS=Homo sapiens OX=9606 GN=HSPD1 PE=4 SV=1	57.785	278.47	0.144247	0.121526	0.13668	0.0594959	0.0381016	0.0686892	0.413183	0.00220016
P06733	Alpha-enolase	ENO1	sp|P06733|ENOA_HUMAN Alpha-enolase OS=Homo sapiens OX=9606 GN=ENO1 PE=1 SV=2	47.168	323.31	0.318372	0.314431	0.447786	0.143379	0.171727	0.155992	0.435964	0.0103525
P04406	Glyceraldehyde-3-phosphate dehydrogenase	GAPDH	sp|P04406|G3P_HUMAN Glyceraldehyde-3-phosphate dehydrogenase OS=Homo sapiens OX=9606 GN=GAPDH PE=1 SV=3	36.053	323.31	0.368023	0.310456	0.396055	0.12662	0.161771	0.186073	0.441552	0.00280942
P13639	Elongation factor 2	EEF2	sp|P13639|EF2_HUMAN Elongation factor 2 OS=Homo sapiens OX=9606 GN=EEF2 PE=1 SV=4	95.337	232.88	0.131693	0.0878179	0.154535	0.0519201	0.0479802	0.0725657	0.461082	0.03295
J3KPS3	Fructose-bisphosphate aldolase	ALDOA	tr|J3KPS3|J3KPS3_HUMAN Fructose-bisphosphate aldolase OS=Homo sapiens OX=9606 GN=ALDOA PE=1 SV=1	39.817	270.57	0.176407	0.104374	0.202864	0.0679873	0.0725328	0.0902348	0.477116	0.0492533
A0A0A0MSI0	Peroxiredoxin-1	PRDX1	tr|A0A0A0MSI0|A0A0A0MSI0_HUMAN Peroxiredoxin-1 (Fragment) OS=Homo sapiens OX=9606 GN=PRDX1 PE=1 SV=1	18.976	91.619	0.198487	0.112207	0.13999	0.0794169	0.0813305	0.0552517	0.479269	0.0431779
P23396	40S ribosomal protein S3	RPS3	sp|P23396|RS3_HUMAN 40S ribosomal protein S3 OS=Homo sapiens OX=9606 GN=RPS3 PE=1 SV=2	26.688	140.66	0.14244	0.106534	0.159412	0.273862	0.271822	0.274164	2.00753	0.000924178
Q96HS1	Serine/threonine-protein phosphatase PGAM5, mitochondrial	PGAM5	sp|Q96HS1|PGAM5_HUMAN Serine/threonine-protein phosphatase PGAM5, mitochondrial OS=Homo sapiens OX=9606 GN=PGAM5 PE=1 SV=2	32.004	71.461	0.0375719	0.0255245	0.0312495	0.0907098	0.0881273	0.0857719	2.80467	0.000112289
Q9UHB6	LIM domain and actin-binding protein 1	LIMA1	sp|Q9UHB6|LIMA1_HUMAN LIM domain and actin-binding protein 1 OS=Homo sapiens OX=9606 GN=LIMA1 PE=1 SV=1	85.225	205.15	0	0	0	0.0298194	0.0606345	0.0243966	#DIV/0!	0.0274654
P80723	Brain acid soluble protein 1	BASP1	sp|P80723|BASP1_HUMAN Brain acid soluble protein 1 OS=Homo sapiens OX=9606 GN=BASP1 PE=1 SV=2	22.693	186.51	0	0	0	0.0618439	0.04281	0.0346769	#DIV/0!	0.00448047
P08238	Heat shock protein HSP 90-beta	HSP90AB1	sp|P08238|HS90B_HUMAN Heat shock protein HSP 90-beta OS=Homo sapiens OX=9606 GN=HSP90AB1 PE=1 SV=4	83.263	146.13	0	0	0	0.0317928	0.0578771	0.0297482	#DIV/0!	0.0117265
P16615	Sarcoplasmic/endoplasmic reticulum calcium ATPase 2	ATP2A2	sp|P16615|AT2A2_HUMAN Sarcoplasmic/endoplasmic reticulum calcium ATPase 2 OS=Homo sapiens OX=9606 GN=ATP2A2 PE=1 SV=1	114.76	116.25	0	0	0	0.0374592	0.0359537	0.0332455	#DIV/0!	8.60469e-06
P02786	Transferrin receptor protein 1	TFRC	sp|P02786|TFR1_HUMAN Transferrin receptor protein 1 OS=Homo sapiens OX=9606 GN=TFRC PE=1 SV=2	84.87	96.393	0	0	0	0.0291814	0.0238858	0.0302199	#DIV/0!	0.000144616
A0A7I2V2S3	Exportin-1	XPO1	tr|A0A7I2V2S3|A0A7I2V2S3_HUMAN Exportin-1 OS=Homo sapiens OX=9606 GN=XPO1 PE=4 SV=1	109.35	81.385	0	0	0	0.0268843	0.029511	0.0250097	#DIV/0!	3.16499e-05
Q9Y230	RuvB-like 2	RUVBL2	sp|Q9Y230|RUVB2_HUMAN RuvB-like 2 OS=Homo sapiens OX=9606 GN=RUVBL2 PE=1 SV=3	51.156	67.688	0	0	0	0.0345229	0.0239169	0.0405412	#DIV/0!	0.0024574
P63244	Guanine nucleotide-binding protein subunit beta-2-like 1	GNB2L1	sp|P63244|RACK1_HUMAN Receptor of activated protein C kinase 1 OS=Homo sapiens OX=9606 GN=RACK1 PE=1 SV=3	35.076	64.936	0	0	0	0.0284888	0.0187134	0.0194959	#DIV/0!	0.00209062
Q96PK6	RNA-binding protein 14	RBM14	sp|Q96PK6|RBM14_HUMAN RNA-binding protein 14 OS=Homo sapiens OX=9606 GN=RBM14 PE=1 SV=2	69.491	62.771	0	0	0	0.0141354	0.0123377	0.015925	#DIV/0!	0.000166939
J3QS39	Ubiquitin-60S ribosomal protein L40	UBB	tr|J3QS39|J3QS39_HUMAN Polyubiquitin-B (Fragment) OS=Homo sapiens OX=9606 GN=UBB PE=1 SV=1	10.469	59.949	0	0	0	0.0447418	0.0313628	0.0469514	#DIV/0!	0.00108783
A0A0A0MRA5	Heterogeneous nuclear ribonucleoprotein U-like protein 1	HNRNPUL1	tr|A0A0A0MRA5|A0A0A0MRA5_HUMAN Heterogeneous nuclear ribonucleoprotein U-like protein 1 OS=Homo sapiens OX=9606 GN=HNRNPUL1 PE=1 SV=1	85.939	56.945	0	0	0	0.0450822	0.0313435	0.0452686	#DIV/0!	0.000920891
P19474	E3 ubiquitin-protein ligase TRIM21	TRIM21	sp|P19474|RO52_HUMAN E3 ubiquitin-protein ligase TRIM21 OS=Homo sapiens OX=9606 GN=TRIM21 PE=1 SV=1	54.169	53.731	0	0	0	0.0251432	0.0231707	0.0309111	#DIV/0!	0.000341023
Q9Y5M8	Signal recognition particle receptor subunit beta	SRPRB	sp|Q9Y5M8|SRPRB_HUMAN Signal recognition particle receptor subunit beta OS=Homo sapiens OX=9606 GN=SRPRB PE=1 SV=3	29.702	48.117	0	0	0	0.0249836	0.0194805	0.0175655	#DIV/0!	0.000743892
P62993	Growth factor receptor-bound protein 2	GRB2	sp|P62993|GRB2_HUMAN Growth factor receptor-bound protein 2 OS=Homo sapiens OX=9606 GN=GRB2 PE=1 SV=1	25.206	40.393	0	0	0	0.0298014	0.017302	0.0233503	#DIV/0!	0.00287779
D6RAF8	Heterogeneous nuclear ribonucleoprotein D0	HNRNPD	tr|D6RAF8|D6RAF8_HUMAN Heterogeneous nuclear ribonucleoprotein D0 (Fragment) OS=Homo sapiens OX=9606 GN=HNRNPD PE=1 SV=1	23.076	34.511	0	0	0	0.025396	0.0446226	0.0546732	#DIV/0!	0.0084044
Q15645	Pachytene checkpoint protein 2 homolog	TRIP13	sp|Q15645|PCH2_HUMAN Pachytene checkpoint protein 2 homolog OS=Homo sapiens OX=9606 GN=TRIP13 PE=1 SV=2	48.55	27.076	0	0	0	0.00932504	0.0122015	0.00950235	#DIV/0!	0.000372958
P12236	ADP/ATP translocase 3	SLC25A6	sp|P12236|ADT3_HUMAN ADP/ATP translocase 3 OS=Homo sapiens OX=9606 GN=SLC25A6 PE=1 SV=4	32.866	20.585	0	0	0	0.0565919	0.0308381	0.0282953	#DIV/0!	0.0129709
