# Supplementary material for: PKM2 functions as a histidine kinase to phosphorylate PGAM1 and increase glycolysis shunts in cancer
Source: EMBO J. 2024 May 15;43(12):5. doi: 10.1038/s44318-024-00110-8 (PMC11183095; doi:10.1038/s44318-024-00110-8)
Supplement: Supplementary file 4 — Source data Fig. 2 [file 44318_2024_110_MOESM4_ESM.zip › Figure 2/2A/Quantification.xlsx]

## Sheet: Plan1
Rep1				Rep2				Rep3
	DMSO	TEPP46			DMSO	TEPP46			DMSO	TEPP46
PKM2	143245	37284		PKM2	166170	35558		PKM2	172398	53436
3-pHis	67763	48893		3-pHis	73206	49284		3-pHis	89894	73900
PGAM1	130312	155725		PGAM1	148350	170544		PGAM1	176902	187608
PKM2/PGAM1	1.09925	0.239422		PKM2/PGAM1	1.12012	0.208498		PKM2/PGAM1	0.97454	0.284828
	1.09925	1.09925			1.12012	1.12012			0.97454	0.97454
Relative	1	0.217806		Relative	1	0.186138		Relative	1	0.292269
3-pHis/PGAM1	0.520006	0.31397		3-pHis/PGAM1	0.493468	0.288981		3-pHis/PGAM1	0.508157	0.393906
	0.520006	0.520006			0.493468	0.493468			0.508157	0.508157
Relative	1	0.603782		Relative	1	0.585613		Relative	1	0.775167
	Source data for Quantification of IP
	DMSO			TEPP46
PKM2/PGAM1	1	1	1	0.217806	0.186138	0.292269
3-pHis/PGAM1	1	1	1	0.603782	0.585613	0.775167
