# Supplementary material for: PKM2 functions as a histidine kinase to phosphorylate PGAM1 and increase glycolysis shunts in cancer
Source: EMBO J. 2024 May 15;43(12):5. doi: 10.1038/s44318-024-00110-8 (PMC11183095; doi:10.1038/s44318-024-00110-8)
Supplement: Supplementary file 4 — Source data Fig. 2 [file 44318_2024_110_MOESM4_ESM.zip › Figure 2/2C/Quantification.xlsx]

## Sheet: Plan1
Rep1									Rep2									Rep3
	WT	Y105E	R399E	K422R	Y105E/K270M	R399E/K270M	K422R/K270M			WT	Y105E	R399E	K422R	Y105E/K270M	R399E/K270M	K422R/K270M			WT	Y105E	R399E	K422R	Y105E/K270M	R399E/K270M	K422R/K270M
Flag	77158	71133	69882	10192	85789	90913	36886		Flag	95958	88464	80868	13454	110646	98518	52658		Flag	123328	114506	100808	16154	131528	134510	55968
3-His	81625	91376	89261	28297	24807	25303	22897		3-His	110736	130498	134620	38482	33892	39702	28540		3-His	116878	136718	147868	77696	67580	60430	58954
PGAM1	201030	173555	201936	234417	218524	212243	190702		PGAM1	215244	202550	225472	291906	269108	252802	205264		PGAM1	265416	272248	276848	330138	285496	300388	300296
Flag/PGAM1	0.383813	0.409859	0.34606	0.0434781	0.392584	0.428344	0.193422		Flag/PGAM1	0.44581	0.436751	0.358661	0.0460902	0.411158	0.389704	0.256538		Flag/PGAM1	0.464659	0.420594	0.364128	0.0489311	0.4607	0.447788	0.186376
	0.383813	0.383813	0.383813	0.383813	0.383813	0.383813	0.383813			0.44581	0.44581	0.44581	0.44581	0.44581	0.44581	0.44581			0.464659	0.464659	0.464659	0.464659	0.464659	0.464659	0.464659
Relative	1	1.06786	0.901637	0.113279	1.02285	1.11602	0.503949		Relative	1	0.97968	0.804515	0.103385	0.922272	0.874148	0.575442		Relative	1	0.905168	0.783644	0.105305	0.991479	0.96369	0.401103
3-pHis/PGAM1	0.406034	0.526496	0.442026	0.120712	0.113521	0.119217	0.120067		3-pHis/PGAM1	0.514467	0.644275	0.597059	0.13183	0.125942	0.157048	0.13904		3-pHis/PGAM1	0.440358	0.502182	0.534113	0.235344	0.236711	0.201173	0.19632
	0.406034	0.406034	0.406034	0.406034	0.406034	0.406034	0.406034			0.514467	0.514467	0.514467	0.514467	0.514467	0.514467	0.514467			0.440358	0.440358	0.440358	0.440358	0.440358	0.440358	0.440358
Relative	1	1.29668	1.08864	0.297296	0.279584	0.293614	0.295707		Relative	1	1.25232	1.16054	0.256246	0.244801	0.305263	0.270261		Relative	1	1.1404	1.21291	0.534438	0.537542	0.45684	0.445818
	Source data for Quantification of WB
	WT			Y105E			R399E			K422R			Y105E/K270M			R399E/K270M			K422R/K270M
Flag/PGAM1	1	1	1	1.06786	0.97968	0.905168	0.901637	0.804515	0.783644	0.113279	0.103385	0.105305	1.02285	0.922272	0.991479	1.11602	0.874148	0.96369	0.503949	0.575442	0.401103
3-pHis/PGAM1	1	1	1	1.29668	1.25232	1.1404	1.08864	1.16054	1.21291	0.297296	0.256246	0.534438	0.279584	0.244801	0.537542	0.293614	0.305263	0.45684	0.295707	0.270261	0.445818
