# Supplementary material for: PKM2 functions as a histidine kinase to phosphorylate PGAM1 and increase glycolysis shunts in cancer
Source: EMBO J. 2024 May 15;43(12):5. doi: 10.1038/s44318-024-00110-8 (PMC11183095; doi:10.1038/s44318-024-00110-8)
Supplement: Supplementary file 4 — Source data Fig. 2 [file 44318_2024_110_MOESM4_ESM.zip › Figure 2/2D/Quantification.xlsx]

## Sheet: Plan1
Rep1										Rep2										Rep3
	WT	Y105E	R399E	K422R	WT	K270M	Y105E/K270M	R399E/K270M			WT	Y105E	R399E	K422R	WT	K270M	Y105E/K270M	R399E/K270M			WT	Y105E	R399E	K422R	WT	K270M	Y105E/K270M	R399E/K270M
3-His	259044	289543	279249	104917	247243	61151	81453	63348		3-His	88392	117942	127713	41957	225325	106264	77816	62635		3-His	183789	219004	208793	61492	229890	176264	170533	188273
His	69264	76166	75593	78295	163507	156053	176924	161596		His	142168	149910	142547	186893	178042	184528	184807	191480		His	69264	76166	75593	78295	106697	155069	147421	130797
3-pHis/His	3.73995	3.80147	3.69411	1.34002	1.51212	0.39186	0.460384	0.392015		3-pHis/His	0.621743	0.786752	0.895936	0.224497	1.26557	0.575869	0.421066	0.32711		3-pHis/His	2.65346	2.87535	2.76207	0.785389	2.15461	1.13668	1.15678	1.43943
	3.73995	3.73995	3.73995	3.73995	1.51212	1.51212	1.51212	1.51212			0.621743	0.621743	0.621743	0.621743	1.26557	1.26557	1.26557	1.26557			2.65346	2.65346	2.65346	2.65346	2.15461	2.15461	2.15461	2.15461
Relative	1	1.01645	0.987743	0.358299	1	0.259146	0.304462	0.259248		Relative	1	1.2654	1.44101	0.361077	1	0.455027	0.332708	0.258468		Relative	1	1.08362	1.04093	0.295987	1	0.527559	0.536885	0.668071
	Source data for Quantification of WB
	WT	Y105E	R399E	K422R	WT	K270M	Y105E/K270M	R399E/K270M
3-pHis/His	1	1.01645	0.987743	0.358299	1	0.259146	0.304462	0.259248
3-pHis/His	1	1.2654	1.44101	0.361077	1	0.455027	0.332708	0.258468
3-pHis/His	1	1.08362	1.04093	0.295987	1	0.527559	0.536885	0.668071
