# Supplementary material for: PKM2 functions as a histidine kinase to phosphorylate PGAM1 and increase glycolysis shunts in cancer
Source: EMBO J. 2024 May 15;43(12):5. doi: 10.1038/s44318-024-00110-8 (PMC11183095; doi:10.1038/s44318-024-00110-8)
Supplement: Supplementary file 5 — Source data Fig. 3 [file 44318_2024_110_MOESM5_ESM.zip]

Archive with 76 entries (69 files):
- Figure 3/
- __MACOSX/._Figure 3
- Figure 3/3E/
- __MACOSX/Figure 3/._3E
- Figure 3/3C/
- __MACOSX/Figure 3/._3C
- Figure 3/3D/
- __MACOSX/Figure 3/._3D
- Figure 3/3B.xlsx
- __MACOSX/Figure 3/._3B.xlsx
- Figure 3/3F.xlsx
- __MACOSX/Figure 3/._3F.xlsx
- Figure 3/3H/
- __MACOSX/Figure 3/._3H
- Figure 3/3A/
- __MACOSX/Figure 3/._3A
- Figure 3/3I/
- __MACOSX/Figure 3/._3I
- Figure 3/3E/2-GST (PKM2).tif
- __MACOSX/Figure 3/3E/._2-GST (PKM2).tif
- Figure 3/3E/1-3-pHis.tif
- __MACOSX/Figure 3/3E/._1-3-pHis.tif
- Figure 3/3E/Quantification.xlsx
- __MACOSX/Figure 3/3E/._Quantification.xlsx
- Figure 3/3E/3-His (PGAM1).tif
- __MACOSX/Figure 3/3E/._3-His (PGAM1).tif
- Figure 3/3C/2-PKM2.tif
- __MACOSX/Figure 3/3C/._2-PKM2.tif
- Figure 3/3C/3-Flag.tif
- __MACOSX/Figure 3/3C/._3-Flag.tif
- Figure 3/3C/Quantification.xlsx
- __MACOSX/Figure 3/3C/._Quantification.xlsx
- Figure 3/3C/1-pTyr (PGAM1).tif
- __MACOSX/Figure 3/3C/._1-pTyr (PGAM1).tif
- Figure 3/3D/2-PKM2.tif
- __MACOSX/Figure 3/3D/._2-PKM2.tif
- Figure 3/3D/3-Flag.tif
- __MACOSX/Figure 3/3D/._3-Flag.tif
- Figure 3/3D/Quantification.xlsx
- __MACOSX/Figure 3/3D/._Quantification.xlsx
- Figure 3/3D/1-pTyr (PGAM1).tif
- __MACOSX/Figure 3/3D/._1-pTyr (PGAM1).tif
- Figure 3/3H/1-pY119.tif
- __MACOSX/Figure 3/3H/._1-pY119.tif
- Figure 3/3H/Quantification.xlsx
- __MACOSX/Figure 3/3H/._Quantification.xlsx
- Figure 3/3H/2-PGAM1.tif
- __MACOSX/Figure 3/3H/._2-PGAM1.tif
- Figure 3/3A/4-Flag (PGAM1).tif
- __MACOSX/Figure 3/3A/._4-Flag (PGAM1).tif
- Figure 3/3A/2-PKM2.tif
- __MACOSX/Figure 3/3A/._2-PKM2.tif
- Figure 3/3A/3-3-pHis.tif
- __MACOSX/Figure 3/3A/._3-3-pHis.tif
- Figure 3/3A/5-PKM2.tif
- __MACOSX/Figure 3/3A/._5-PKM2.tif
- Figure 3/3A/Quantification.xlsx
- __MACOSX/Figure 3/3A/._Quantification.xlsx
- Figure 3/3A/6-Flag (PGAM1).tif
- __MACOSX/Figure 3/3A/._6-Flag (PGAM1).tif
- Figure 3/3A/1-pTyr (PGAM1).tif
- __MACOSX/Figure 3/3A/._1-pTyr (PGAM1).tif
- Figure 3/3I/4-Flag.tif
- __MACOSX/Figure 3/3I/._4-Flag.tif
- Figure 3/3I/2-PKM2.tif
- __MACOSX/Figure 3/3I/._2-PKM2.tif
- Figure 3/3I/3-3-pHis.tif
- __MACOSX/Figure 3/3I/._3-3-pHis.tif
- Figure 3/3I/5-PKM2.tif
- __MACOSX/Figure 3/3I/._5-PKM2.tif
- Figure 3/3I/1-pY119.tif
- __MACOSX/Figure 3/3I/._1-pY119.tif
- Figure 3/3I/Quantification.xlsx
- __MACOSX/Figure 3/3I/._Quantification.xlsx
- Figure 3/3I/6-Flag.tif
- __MACOSX/Figure 3/3I/._6-Flag.tif
