# Supplementary material for: PKM2 functions as a histidine kinase to phosphorylate PGAM1 and increase glycolysis shunts in cancer
Source: EMBO J. 2024 May 15;43(12):5. doi: 10.1038/s44318-024-00110-8 (PMC11183095; doi:10.1038/s44318-024-00110-8)
Supplement: Supplementary file 5 — Source data Fig. 3 [file 44318_2024_110_MOESM5_ESM.zip › Figure 3/3B.xlsx]

## Sheet: Proteins
Protein Rank	Description	|Log Prob|	Best score	Total Intensity	# of spectra	Coverage %	# AA's in protein
1	>sp|wy001|	706.4	992.2	1.02485e+11	1049	97.64	254

## Sheet: Spectra
Position	Peptide < ProteinMetrics Confidential >	Modification Type(s)	Observed m/z	z	Observed (M+H)	Calc. mass (M+H)	Mass error (ppm)	Starting position	Score	Protein Name	Scan Time	intensity
11	R.H[+79.966]GESAWNLENR.F	H[+80]	696.79	2	1392.57	1392.57	1.9	11	117.26	>sp|wy001|	48.7721	0
11	R.H[+79.966]GESAWNLENR.F	H[+80]	696.789	2	1392.57	1392.57	1.8	11	124.88	>sp|wy001|	41.4586	75857000
11	R.H[+79.966]GESAWNLENR.F	H[+80]	464.863	3	1392.57	1392.57	2.8	11	144.75	>sp|wy001|	19.8311	0
11	R.H[+79.966]GESAWNLENR.F	H[+80]	696.789	2	1392.57	1392.57	1.2	11	185.63	>sp|wy001|	35.1481	664620000
11	R.H[+79.966]GESAWNLENR.F	H[+80]	464.865	3	1392.58	1392.57	7.1	11	231.05	>sp|wy001|	31.4492	11932000
11	R.H[+79.966]GESAWNLENR.F	H[+80]	696.788	2	1392.57	1392.57	-0.1	11	279.84	>sp|wy001|	27.7086	0
11	R.H[+79.966]GESAWNLENR.F	H[+80]	696.788	2	1392.57	1392.57	0.4	11	281.09	>sp|wy001|	19.5348	0
11	R.H[+79.966]GESAWNLENR.F	H[+80]	1392.58	1	1392.58	1392.57	4.6	11	283.71	>sp|wy001|	34.4244	59912000
11	R.H[+79.966]GESAWNLENR.F	H[+80]	1392.58	1	1392.58	1392.57	4.6	11	304.17	>sp|wy001|	34.0528	84915000
11	R.H[+79.966]GESAWNLENR.F	H[+80]	696.788	2	1392.57	1392.57	-0.8	11	323.95	>sp|wy001|	31.5481	31161000
11	R.H[+79.966]GESAWNLENR.F	H[+80]	1392.57	1	1392.57	1392.57	3.4	11	331	>sp|wy001|	33.8995	84915000
11	R.H[+79.966]GESAWNLENR.F	H[+80]	464.863	3	1392.58	1392.57	4.8	11	337.83	>sp|wy001|	34.027	0
11	R.H[+79.966]GESAWNLENR.F	H[+80]	464.864	3	1392.58	1392.57	5.9	11	352.63	>sp|wy001|	34.5414	0
11	R.H[+79.966]GESAWNLENR.F	H[+80]	464.864	3	1392.58	1392.57	6.6	11	362.93	>sp|wy001|	34.8343	139480000
11	R.H[+79.966]GESAWNLENR.F	H[+80]	464.864	3	1392.58	1392.57	5	11	388.11	>sp|wy001|	34.8071	302650000
11	R.H[+79.966]GESAWNLENR.F	H[+80]	696.789	2	1392.57	1392.57	1.1	11	408.93	>sp|wy001|	34.0753	961590000
11	R.H[+79.966]GESAWNLENR.F	H[+80]	696.789	2	1392.57	1392.57	1.1	11	410.07	>sp|wy001|	34.5798	961590000
11	R.H[+79.966]GESAWNLENR.F	H[+80]	696.788	2	1392.57	1392.57	-0.2	11	412.79	>sp|wy001|	25.6698	50880000
11	R.H[+79.966]GESAWNLENR.F	H[+80]	464.861	3	1392.57	1392.57	0.5	11	419.28	>sp|wy001|	26.5925	0
11	R.H[+79.966]GESAWNLENR.F	H[+80]	696.789	2	1392.57	1392.57	1	11	420.25	>sp|wy001|	33.5607	961590000
11	R.H[+79.966]GESAWNLENR.F	H[+80]	464.864	3	1392.58	1392.57	5.3	11	424.97	>sp|wy001|	33.5144	0
11	R.H[+79.966]GESAWNLENR.F	H[+80]	696.791	2	1392.57	1392.57	3.4	11	437.82	>sp|wy001|	31.3816	71123000
11	R.H[+79.966]GESAWNLENR.F	H[+80]	696.792	2	1392.58	1392.57	5.4	11	448.71	>sp|wy001|	36.1709	30177000
11	R.H[+79.966]GESAWNLENR.F	H[+80]	696.787	2	1392.57	1392.57	-1.6	11	502.38	>sp|wy001|	28.6114	39400000
26	R.FSGWY[+79.966]DADLSPAGHEEAK.R	Y[+80]	687.299	3	2059.88	2059.84	18.6	22	65.83	>sp|wy001|	49.7923	0
26	R.FSGWY[+79.966]DADLSPAGHEEAK.R	Y[+80]	687.291	3	2059.86	2059.84	6.9	22	196.23	>sp|wy001|	59.6989	19374000
26	R.FSGWY[+79.966]DADLSPAGHEEAK.R	Y[+80]	1030.43	2	2059.85	2059.84	3.7	22	196.79	>sp|wy001|	53.2141	60939000
26	R.FSGWY[+79.966]DADLSPAGHEEAK.R	Y[+80]	1030.42	2	2059.84	2059.84	-0.4	22	244.29	>sp|wy001|	57.5166	0
26	R.FSGWY[+79.966]DADLSPAGHEEAK.R	Y[+80]	687.286	3	2059.84	2059.84	0.5	22	256.09	>sp|wy001|	45.8478	76967000
26	R.FSGWY[+79.966]DADLSPAGHEEAK.R	Y[+80]	687.284	3	2059.84	2059.84	-3	22	317.92	>sp|wy001|	49.0407	54166000
26	R.FSGWY[+79.966]DADLSPAGHEEAK.R	Y[+80]	687.286	3	2059.84	2059.84	-0.2	22	330.04	>sp|wy001|	53.6868	0
26	R.FSGWY[+79.966]DADLSPAGHEEAK.R	Y[+80]	687.286	3	2059.84	2059.84	-0.6	22	359.91	>sp|wy001|	53.0773	83432000
26	R.FSGWY[+79.966]DADLSPAGHEEAK.R	Y[+80]	1030.43	2	2059.85	2059.84	3.2	22	379.19	>sp|wy001|	53.6069	120440000
26	R.FSGWY[+79.966]DADLSPAGHEEAK.R	Y[+80]	687.285	3	2059.84	2059.84	-0.9	22	388.46	>sp|wy001|	54.5649	121020000
35	R.FSGWYDADLSPAGH[+79.966]EEAK.R	H[+80]	1030.43	2	2059.85	2059.84	3.6	22	442.53	>sp|wy001|	59.0889	28654000
26	R.FSGWY[+79.966]DADLSPAGHEEAK.R	Y[+80]	687.285	3	2059.84	2059.84	-1.6	22	454.12	>sp|wy001|	54.5095	1893600000
26	R.FSGWY[+79.966]DADLSPAGHEEAK.R	Y[+80]	1030.43	2	2059.85	2059.84	4.5	22	496.82	>sp|wy001|	54.1268	120440000
26	R.FSGWY[+79.966]DADLSPAGHEEAK.R	Y[+80]	1030.43	2	2059.85	2059.84	2.8	22	513.25	>sp|wy001|	49.085	19501000
26	R.FSGWY[+79.966]DADLSPAGHEEAK.R	Y[+80]	1030.43	2	2059.86	2059.84	6.1	22	532.11	>sp|wy001|	58.562	17393000
26	R.FSGWY[+79.966]DADLSPAGHEEAK.R	Y[+80]	687.285	3	2059.84	2059.84	-1	22	577.31	>sp|wy001|	53.6358	0
26	R.FSGWY[+79.966]DADLSPAGHEEAK.R	Y[+80]	1030.43	2	2059.85	2059.84	1.6	22	776.48	>sp|wy001|	54.8174	2516300000
26	R.FSGWY[+79.966]DADLSPAGHEEAKR.G	Y[+80]	1108.48	2	2215.95	2215.94	2.9	22	15.01	>sp|wy001|	52.9405	32280000
26	R.FSGWY[+79.966]DADLSPAGHEEAKR.G	Y[+80]	739.32	3	2215.95	2215.94	0.9	22	86.45	>sp|wy001|	52.8102	65302000
26	R.FSGWY[+79.966]DADLSPAGHEEAKR.G	Y[+80]	1108.48	2	2215.95	2215.94	1.2	22	266.98	>sp|wy001|	47.5279	0
26	R.FSGWY[+79.966]DADLSPAGHEEAKR.G	Y[+80]	739.316	3	2215.93	2215.94	-4.8	22	286.05	>sp|wy001|	52.2	139530000
26	R.FSGWY[+79.966]DADLSPAGHEEAKR.G	Y[+80]	1108.48	2	2215.96	2215.94	5.2	22	288.65	>sp|wy001|	51.3541	0
26	R.FSGWY[+79.966]DADLSPAGHEEAKR.G	Y[+80]	739.318	3	2215.94	2215.94	-2.7	22	348.15	>sp|wy001|	47.4855	34921000
26	R.FSGWY[+79.966]DADLSPAGHEEAKR.G	Y[+80]	739.318	3	2215.94	2215.94	-1.8	22	417.05	>sp|wy001|	49.045	14438000
26	R.FSGWY[+79.966]DADLSPAGHEEAKR.G	Y[+80]	739.321	3	2215.95	2215.94	1.2	22	470.07	>sp|wy001|	48.9124	15692000
26	R.FSGWY[+79.966]DADLSPAGHEEAKR.G	Y[+80]	739.32	3	2215.94	2215.94	0.2	22	480.17	>sp|wy001|	51.9346	0
26	R.FSGWY[+79.966]DADLSPAGHEEAKR.G	Y[+80]	554.742	4	2215.94	2215.94	0.2	22	561.08	>sp|wy001|	50.8338	73174000
26	R.FSGWY[+79.966]DADLSPAGHEEAKR.G	Y[+80]	554.743	4	2215.95	2215.94	3.3	22	643.29	>sp|wy001|	49.7539	113580000
26	R.FSGWY[+79.966]DADLSPAGHEEAKR.G	Y[+80]	1108.48	2	2215.95	2215.94	2.7	22	645.47	>sp|wy001|	50.2017	309830000
26	R.FSGWY[+79.966]DADLSPAGHEEAKR.G	Y[+80]	739.318	3	2215.94	2215.94	-1.7	22	746.63	>sp|wy001|	49.7497	1409100000
26	R.FSGWY[+79.966]DADLSPAGHEEAKR.G	Y[+80]	739.317	3	2215.94	2215.94	-2.9	22	820.17	>sp|wy001|	51.2524	1409100000
26	R.FSGWY[+79.966]DADLSPAGHEEAKR.G	Y[+80]	1108.48	2	2215.94	2215.94	-0.2	22	951.45	>sp|wy001|	50.7381	309830000
26	R.FSGWY[+79.966]DADLSPAGHEEAKR.G	Y[+80]	739.316	3	2215.93	2215.94	-4.9	22	980.14	>sp|wy001|	50.7343	1409100000
50	R.DAGY[+79.966]EFDIC[+57.021]FTSVQK.R	C[+57], Y[+80]	930.379	2	1859.75	1859.76	-2.2	47	523.53	>sp|wy001|	63.0214	0
91	R.H[+79.966]YGGLTGLNK.A	H[+80]	570.265	2	1139.52	1139.52	-0.9	91	115.05	>sp|wy001|	29.1422	5851100
91	R.H[+79.966]YGGLTGLNK.A	H[+80]	380.513	3	1139.53	1139.52	0.5	91	165.68	>sp|wy001|	27.6907	11543000
92	R.HY[+79.966]GGLTGLNK.A	Y[+80]	380.512	3	1139.52	1139.52	-2.9	91	202.2	>sp|wy001|	27.5587	0
92	R.HY[+79.966]GGLTGLNK.A	Y[+80]	570.266	2	1139.53	1139.52	0.9	91	202.67	>sp|wy001|	25.5044	0
92	R.HY[+79.966]GGLTGLNK.A	Y[+80]	380.512	3	1139.52	1139.52	-3.4	91	308.62	>sp|wy001|	25.6776	31315000
92	R.HY[+79.966]GGLTGLNK.A	Y[+80]	380.511	3	1139.52	1139.52	-5.3	91	328.99	>sp|wy001|	27.0804	35059000
91	R.H[+79.966]YGGLTGLNK.A	H[+80]	570.264	2	1139.52	1139.52	-4.2	91	338.58	>sp|wy001|	27.22	53409000
92	R.HY[+79.966]GGLTGLNK.A	Y[+80]	380.511	3	1139.52	1139.52	-6.1	91	376.84	>sp|wy001|	27.044	106010000
92	R.HY[+79.966]GGLTGLNK.A	Y[+80]	570.269	2	1139.53	1139.52	4.6	91	401.28	>sp|wy001|	28.5629	66679000
91	R.H[+79.966]YGGLTGLNK.A	H[+80]	1139.52	1	1139.52	1139.52	-3	91	449.76	>sp|wy001|	27.9679	38747000
92	R.HY[+79.966]GGLTGLNK.A	Y[+80]	570.264	2	1139.52	1139.52	-2.4	91	468.03	>sp|wy001|	27.5452	147620000
92	R.HY[+79.966]GGLTGLNK.A	Y[+80]	570.264	2	1139.52	1139.52	-3.1	91	604.39	>sp|wy001|	27.0427	1551100000
91	R.H[+79.966]YGGLTGLNKAETAAK.H	H[+80]	855.911	2	1710.81	1710.82	-3.8	91	171.74	>sp|wy001|	46.1954	22826000
119	R.RSY[+79.966]DVPPPPMEPDHPFYSNISK.D	Y[+80]	885.078	3	2653.22	2653.18	15.5	117	93.06	>sp|wy001|	61.2825	25305000
133	R.RSYDVPPPPMEPDHPFY[+79.966]SNISK.D	Y[+80]	885.063	3	2653.18	2653.18	-1.3	117	132.27	>sp|wy001|	46.6204	0
130	R.RSYDVPPPPMEPDH[+79.966]PFYSNISK.D	H[+80]	664.048	4	2653.17	2653.18	-3.6	117	149.22	>sp|wy001|	48.5837	0
133	R.RSYDVPPPPMEPDHPFY[+79.966]SNISK.D	Y[+80]	664.049	4	2653.17	2653.18	-1.8	117	267.06	>sp|wy001|	52.2259	92308000
130	R.RSYDVPPPPMEPDH[+79.966]PFYSNISK.D	H[+80]	664.046	4	2653.16	2653.18	-6.6	117	318.27	>sp|wy001|	48.9522	11184000
133	R.RSYDVPPPPMEPDHPFY[+79.966]SNISK.D	Y[+80]	885.063	3	2653.17	2653.18	-2	117	330.83	>sp|wy001|	53.6696	38618000
133	R.RSYDVPPPPMEPDHPFY[+79.966]SNISK.D	Y[+80]	1327.09	2	2653.18	2653.18	1	117	439.92	>sp|wy001|	51.5078	33653000
130	R.RSYDVPPPPMEPDH[+79.966]PFYSNISK.D	H[+80]	885.064	3	2653.18	2653.18	-0.8	117	471.77	>sp|wy001|	52.6098	16284000
133	R.RSYDVPPPPMEPDHPFY[+79.966]SNISK.D	Y[+80]	1327.09	2	2653.18	2653.18	-0.5	117	617.05	>sp|wy001|	52.0226	33653000
133	R.RSYDVPPPPMEPDHPFY[+79.966]SNISK.D	Y[+80]	885.061	3	2653.17	2653.18	-4.5	117	810.05	>sp|wy001|	50.973	27736000
133	R.RSYDVPPPPMEPDHPFY[+79.966]SNISK.D	Y[+80]	885.06	3	2653.17	2653.18	-4.9	117	826.62	>sp|wy001|	51.4857	202100000
133	R.RSYDVPPPPMEPDHPFY[+79.966]SNISK.D	Y[+80]	885.063	3	2653.17	2653.18	-2.1	117	838.36	>sp|wy001|	52.0093	202100000
130	R.SYDVPPPPMEPDH[+79.966]PFYSNISK.D	H[+80]	625.025	4	2497.08	2497.08	0.7	118	8.58	>sp|wy001|	55.3887	0
130	R.SYDVPPPPMEPDH[+79.966]PFYSNISK.D	H[+80]	833.03	3	2497.07	2497.08	-1.5	118	182.39	>sp|wy001|	59.8993	0
133	R.SYDVPPPPMEPDHPFY[+79.966]SNISK.D	Y[+80]	1249.05	2	2497.09	2497.08	3.5	118	209.73	>sp|wy001|	56.9991	0
130	R.SYDVPPPPMEPDH[+79.966]PFYSNISK.D	H[+80]	833.025	3	2497.06	2497.08	-6.5	118	252.76	>sp|wy001|	50.7737	0
130	R.SYDVPPPPMEPDH[+79.966]PFYSNISK.D	H[+80]	1249.05	2	2497.1	2497.08	6.8	118	272.15	>sp|wy001|	58.735	0
133	R.SYDVPPPPMEPDHPFY[+79.966]SNISK.D	Y[+80]	833.025	3	2497.06	2497.08	-7.5	118	341.22	>sp|wy001|	56.7963	0
130	R.SYDVPPPPMEPDH[+79.966]PFYSNISK.D	H[+80]	1249.04	2	2497.07	2497.08	-1.9	118	343.56	>sp|wy001|	59.1785	36190000
130	R.SYDVPPPPMEPDH[+79.966]PFYSNISK.D	H[+80]	1249.04	2	2497.08	2497.08	0.2	118	345.45	>sp|wy001|	59.2382	36190000
130	R.SYDVPPPPMEPDH[+79.966]PFYSNISK.D	H[+80]	833.03	3	2497.07	2497.08	-1.5	118	366.08	>sp|wy001|	59.144	22969000
133	R.SYDVPPPPMEPDHPFY[+79.966]SNISK.D	Y[+80]	1249.03	2	2497.05	2497.08	-9.6	118	417.69	>sp|wy001|	56.3154	0
133	R.SYDVPPPPMEPDHPFY[+79.966]SNISK.D	Y[+80]	833.023	3	2497.05	2497.08	-10	118	423.63	>sp|wy001|	56.2767	0
133	R.SYDVPPPPMEPDHPFY[+79.966]SNISK.D	Y[+80]	1249.05	2	2497.08	2497.08	1.9	118	467.3	>sp|wy001|	54.7673	346220000
133	R.SYDVPPPPMEPDHPFY[+79.966]SNISK.D	Y[+80]	1249.04	2	2497.08	2497.08	0.4	118	494.18	>sp|wy001|	55.7932	346220000
133	R.SYDVPPPPMEPDHPFY[+79.966]SNISK.D	Y[+80]	833.027	3	2497.07	2497.08	-4.5	118	510.99	>sp|wy001|	55.2522	687320000
133	R.SYDVPPPPMEPDHPFY[+79.966]SNISK.D	Y[+80]	833.028	3	2497.07	2497.08	-4	118	519.21	>sp|wy001|	55.7645	687320000
133	R.SYDVPPPPMEPDHPFY[+79.966]SNISK.D	Y[+80]	1249.04	2	2497.07	2497.08	-1.5	118	564.78	>sp|wy001|	55.2849	346220000
142	R.RY[+79.966]ADLTEDQLPSC[+57.021]ESLK.D	C[+57], Y[+80]	1052.98	2	2104.95	2104.93	9.2	141	195.09	>sp|wy001|	48.8807	0
142	R.Y[+79.966]ADLTEDQLPSC[+57.021]ESLK.D	C[+57], Y[+80]	974.917	2	1948.83	1948.82	0.8	142	581.08	>sp|wy001|	51.7088	207150000
142	R.Y[+79.966]ADLTEDQLPSC[+57.021]ESLKDTIAR.A	C[+57], Y[+80]	835.708	3	2505.11	2505.12	-5	142	260.72	>sp|wy001|	58.428	0
142	R.Y[+79.966]ADLTEDQLPSC[+57.021]ESLKDTIAR.A	C[+57], Y[+80]	1253.06	2	2505.12	2505.12	-1.6	142	265.6	>sp|wy001|	58.4323	34892000
142	R.Y[+79.966]ADLTEDQLPSC[+57.021]ESLKDTIAR.A	C[+57], Y[+80]	1253.07	2	2505.13	2505.12	1.5	142	315.87	>sp|wy001|	57.743	10732000
142	R.Y[+79.966]ADLTEDQLPSC[+57.021]ESLKDTIAR.A	C[+57], Y[+80]	1253.07	2	2505.13	2505.12	2.2	142	321.31	>sp|wy001|	57.6544	48427000
142	R.Y[+79.966]ADLTEDQLPSC[+57.021]ESLKDTIAR.A	C[+57], Y[+80]	835.708	3	2505.11	2505.12	-5.1	142	442.91	>sp|wy001|	57.9032	0
142	R.Y[+79.966]ADLTEDQLPSC[+57.021]ESLKDTIAR.A	C[+57], Y[+80]	835.709	3	2505.11	2505.12	-4	142	741.25	>sp|wy001|	57.3916	114120000
186	K.RVLIAAH[+79.966]GNSLR.G	H[+80]	693.871	2	1386.74	1386.74	-0.8	180	129.85	>sp|wy001|	26.7382	0
186	K.RVLIAAH[+79.966]GNSLR.G	H[+80]	462.919	3	1386.74	1386.74	3.7	180	191.07	>sp|wy001|	26.8131	7467400
186	R.VLIAAH[+79.966]GNSLR.G	H[+80]	1230.64	1	1230.64	1230.64	4.9	181	240.21	>sp|wy001|	31.242	15029000
186	R.VLIAAH[+79.966]GNSLR.G	H[+80]	410.884	3	1230.64	1230.64	1.7	181	290.45	>sp|wy001|	29.8356	20347000
186	R.VLIAAH[+79.966]GNSLR.G	H[+80]	615.823	2	1230.64	1230.64	3.6	181	315.62	>sp|wy001|	30.6167	0
186	R.VLIAAH[+79.966]GNSLR.G	H[+80]	615.823	2	1230.64	1230.64	3.5	181	342.53	>sp|wy001|	31.1288	103960000
186	R.VLIAAH[+79.966]GNSLR.G	H[+80]	615.822	2	1230.64	1230.64	0.3	181	372.06	>sp|wy001|	30.1104	0
	K.LVLIR.H		307.222	2	613.437	613.44	-3.7	6	42.91	>sp|wy001|	50.7549	4209000
	K.LVLIR.H		307.223	2	613.438	613.44	-3.1	6	94.8	>sp|wy001|	38.0635	0
	K.LVLIR.H		307.221	2	613.435	613.44	-7.6	6	117.23	>sp|wy001|	43.2438	0
	K.LVLIR.H		307.221	2	613.435	613.44	-7.6	6	155.31	>sp|wy001|	42.6924	4460300
	K.LVLIR.H		613.439	1	613.439	613.44	-0.9	6	171.33	>sp|wy001|	47.0242	18058000
	K.LVLIR.H		613.44	1	613.44	613.44	0.3	6	172.8	>sp|wy001|	34.7664	0
	K.LVLIR.H		307.222	2	613.437	613.44	-4.8	6	185.44	>sp|wy001|	40.6259	31575000
	K.LVLIR.H		613.438	1	613.438	613.44	-2.4	6	187.55	>sp|wy001|	41.6934	62525000
	K.LVLIR.H		613.439	1	613.439	613.44	-1.5	6	192.29	>sp|wy001|	46.917	29924000
	K.LVLIR.H		307.222	2	613.438	613.44	-3.4	6	201.12	>sp|wy001|	39.6032	52633000
	K.LVLIR.H		307.222	2	613.437	613.44	-3.9	6	218.71	>sp|wy001|	40.1164	52633000
	K.LVLIR.H		307.222	2	613.436	613.44	-5.5	6	227.27	>sp|wy001|	46.988	5027500
	K.LVLIR.H		613.438	1	613.438	613.44	-2.7	6	236.26	>sp|wy001|	40.9017	0
	K.LVLIR.H		307.222	2	613.437	613.44	-3.8	6	240.34	>sp|wy001|	39.0977	52281000
	K.LVLIR.H		307.223	2	613.438	613.44	-2.9	6	243.86	>sp|wy001|	38.5903	50704000
	K.LVLIR.H		307.222	2	613.437	613.44	-3.9	6	283.38	>sp|wy001|	38.6103	6437300000
	K.LVLIR.H		307.222	2	613.436	613.44	-5.2	6	287.4	>sp|wy001|	41.1379	1881400000
	K.LVLIR.H		307.222	2	613.437	613.44	-4	6	299.35	>sp|wy001|	40.1247	1881400000
	K.LVLIR.H		307.222	2	613.437	613.44	-4	6	339.31	>sp|wy001|	37.1024	6116200000
	K.LVLIR.H		307.222	2	613.436	613.44	-5.8	6	339.54	>sp|wy001|	42.1738	223510000
	K.LVLIR.H		307.222	2	613.437	613.44	-4.8	6	343.19	>sp|wy001|	40.6335	1881400000
	K.LVLIR.H		307.222	2	613.437	613.44	-4	6	343.97	>sp|wy001|	39.6172	1881400000
	K.LVLIR.H		307.222	2	613.438	613.44	-3.4	6	346.49	>sp|wy001|	38.1054	8452900000
	K.LVLIR.H		307.222	2	613.437	613.44	-3.8	6	355.18	>sp|wy001|	39.1117	6437300000
	K.LVLIR.H		307.222	2	613.437	613.44	-4.6	6	358.37	>sp|wy001|	37.6032	6116200000
	K.LVLIR.H		613.439	1	613.439	613.44	-1.1	6	373.78	>sp|wy001|	40.164	0
	R.HGESAWNLENR.F		656.801	2	1312.59	1312.6	-6.1	11	128.74	>sp|wy001|	44.557	8019500
	R.HGESAWNLENR.F		656.803	2	1312.6	1312.6	-3.2	11	206.52	>sp|wy001|	49.3925	56947000
	R.HGESAWNLENR.F		656.802	2	1312.6	1312.6	-4.6	11	263.3	>sp|wy001|	62.0117	86294000
	R.HGESAWNLENR.F		656.803	2	1312.6	1312.6	-3.7	11	306.12	>sp|wy001|	32.1223	315840000
	R.HGESAWNLENR.F		656.801	2	1312.6	1312.6	-5.8	11	345.02	>sp|wy001|	45.5116	7720100
	R.HGESAWNLENR.F		656.8	2	1312.59	1312.6	-7.2	11	392.38	>sp|wy001|	41.01	1083700000
	R.HGESAWNLENR.F		656.799	2	1312.59	1312.6	-8.5	11	426.08	>sp|wy001|	62.6364	0
	R.HGESAWNLENR.F		656.804	2	1312.6	1312.6	-1.7	11	443.22	>sp|wy001|	61.8451	1300800000
	R.HGESAWNLENR.F		656.801	2	1312.59	1312.6	-6.5	11	449.49	>sp|wy001|	41.2694	156780000
	R.HGESAWNLENR.F		438.206	3	1312.6	1312.6	0.4	11	507.18	>sp|wy001|	34.4592	1661400000
	R.HGESAWNLENR.F		656.807	2	1312.61	1312.6	2.8	11	510.6	>sp|wy001|	61.6366	12806000
	R.HGESAWNLENR.F		656.803	2	1312.6	1312.6	-3.9	11	520.06	>sp|wy001|	41.5117	45503000
	R.HGESAWNLENR.F		438.206	3	1312.6	1312.6	0.2	11	521.15	>sp|wy001|	34.9719	1509800000
	R.HGESAWNLENR.F		656.804	2	1312.6	1312.6	-1.7	11	528.11	>sp|wy001|	61.8519	40103000
	R.HGESAWNLENR.F		438.206	3	1312.6	1312.6	-0.4	11	547.64	>sp|wy001|	33.9514	3251000000
	R.HGESAWNLENR.F		438.205	3	1312.6	1312.6	-1.1	11	553.31	>sp|wy001|	33.4462	3251000000
	R.HGESAWNLENR.F		656.804	2	1312.6	1312.6	-1.1	11	566.25	>sp|wy001|	61.172	246110000
	R.HGESAWNLENR.F		656.805	2	1312.6	1312.6	-0.6	11	579.33	>sp|wy001|	35.3732	120330000
	R.HGESAWNLENR.F		656.804	2	1312.6	1312.6	-2.2	11	592.56	>sp|wy001|	26.4547	631720000
	R.HGESAWNLENR.F		656.802	2	1312.6	1312.6	-4.2	11	620.9	>sp|wy001|	25.5936	59952000
	R.HGESAWNLENR.F		656.802	2	1312.6	1312.6	-4.8	11	650.06	>sp|wy001|	62.351	1300800000
	R.HGESAWNLENR.F		656.804	2	1312.6	1312.6	-1.3	11	705.13	>sp|wy001|	35.2984	7178300000
	R.HGESAWNLENR.F		656.802	2	1312.6	1312.6	-5.2	11	776.35	>sp|wy001|	62.8755	727420000
	R.HGESAWNLENR.F		656.802	2	1312.6	1312.6	-4.5	11	835.03	>sp|wy001|	62.3603	28518000
	R.HGESAWNLENR.F		656.805	2	1312.6	1312.6	-0.6	11	868.86	>sp|wy001|	34.2643	9899700000
	R.HGESAWNLENR.F		656.804	2	1312.6	1312.6	-1	11	888.62	>sp|wy001|	34.7842	8441200000
	R.HGESAWNLENR.F		656.805	2	1312.6	1312.6	-0.4	11	901.03	>sp|wy001|	33.7552	17120000000
	R.FSGWYDADLSPAGHEEAK.R		660.625	3	1979.86	1979.88	-7.6	22	34.95	>sp|wy001|	57.7222	22863000
	R.FSGWYDADLSPAGHEEAK.R		660.63	3	1979.88	1979.88	-1	22	43.87	>sp|wy001|	62.2139	1473100000
	R.FSGWYDADLSPAGHEEAK.R		990.438	2	1979.87	1979.88	-3.7	22	99.06	>sp|wy001|	51.6135	0
	R.FSGWYDADLSPAGHEEAK.R		660.627	3	1979.87	1979.88	-5.8	22	197.86	>sp|wy001|	57.7836	152020000
	R.FSGWYDADLSPAGHEEAK.R		495.727	4	1979.88	1979.88	3.8	22	244.14	>sp|wy001|	49.0892	65654000
	R.FSGWYDADLSPAGHEEAK.R		660.627	3	1979.87	1979.88	-5.3	22	269.15	>sp|wy001|	56.551	8406800
	R.FSGWYDADLSPAGHEEAK.R		990.442	2	1979.88	1979.88	-0.3	22	316.53	>sp|wy001|	65.4933	0
	R.FSGWYDADLSPAGHEEAK.R		660.629	3	1979.87	1979.88	-1.8	22	325.38	>sp|wy001|	49.5784	554670000
	R.FSGWYDADLSPAGHEEAK.R		660.629	3	1979.87	1979.88	-1.7	22	369.29	>sp|wy001|	58.3317	152020000
	R.FSGWYDADLSPAGHEEAK.R		660.631	3	1979.88	1979.88	0.1	22	388.45	>sp|wy001|	49.0694	554670000
	R.FSGWYDADLSPAGHEEAK.R		660.63	3	1979.88	1979.88	-0.8	22	395.16	>sp|wy001|	60.6258	82399000
	R.FSGWYDADLSPAGHEEAK.R		660.628	3	1979.87	1979.88	-3.3	22	399.28	>sp|wy001|	52.0197	104040000
	R.FSGWYDADLSPAGHEEAK.R		990.445	2	1979.88	1979.88	2.6	22	458.01	>sp|wy001|	66.0012	0
	R.FSGWYDADLSPAGHEEAK.R		660.625	3	1979.86	1979.88	-7.6	22	461.39	>sp|wy001|	61.9844	0
	R.FSGWYDADLSPAGHEEAK.R		990.436	2	1979.86	1979.88	-6.2	22	480.24	>sp|wy001|	60.4719	11880000
	R.FSGWYDADLSPAGHEEAK.R		660.631	3	1979.88	1979.88	0.5	22	482.4	>sp|wy001|	58.8587	135970000
	R.FSGWYDADLSPAGHEEAK.R		990.442	2	1979.88	1979.88	0.1	22	494.41	>sp|wy001|	57.3702	0
	R.FSGWYDADLSPAGHEEAK.R		660.632	3	1979.88	1979.88	1.9	22	511.36	>sp|wy001|	52.5691	78499000
	R.FSGWYDADLSPAGHEEAK.R		660.628	3	1979.87	1979.88	-3.9	22	512.63	>sp|wy001|	51.8438	91171000
	R.FSGWYDADLSPAGHEEAK.R		660.628	3	1979.87	1979.88	-4.6	22	519.46	>sp|wy001|	63.0364	0
	R.FSGWYDADLSPAGHEEAK.R		660.628	3	1979.87	1979.88	-4.4	22	523.77	>sp|wy001|	56.0196	0
	R.FSGWYDADLSPAGHEEAK.R		660.63	3	1979.87	1979.88	-1.1	22	527.82	>sp|wy001|	60.0844	82399000
	R.FSGWYDADLSPAGHEEAK.R		990.439	2	1979.87	1979.88	-3.3	22	566.44	>sp|wy001|	49.0478	192140000
	R.FSGWYDADLSPAGHEEAK.R		660.628	3	1979.87	1979.88	-4.2	22	567.62	>sp|wy001|	62.5159	97214000
	R.FSGWYDADLSPAGHEEAK.R		990.44	2	1979.87	1979.88	-2.5	22	569.16	>sp|wy001|	55.7217	0
	R.FSGWYDADLSPAGHEEAK.R		990.444	2	1979.88	1979.88	1.8	22	573.35	>sp|wy001|	49.577	192140000
	R.FSGWYDADLSPAGHEEAK.R		990.437	2	1979.87	1979.88	-5.6	22	581.45	>sp|wy001|	63.0664	52196000
	R.FSGWYDADLSPAGHEEAK.R		990.442	2	1979.88	1979.88	0.1	22	588.73	>sp|wy001|	60.4115	0
	R.FSGWYDADLSPAGHEEAK.R		660.63	3	1979.88	1979.88	-0.9	22	598.28	>sp|wy001|	50.093	42048000
	R.FSGWYDADLSPAGHEEAK.R		990.438	2	1979.87	1979.88	-3.7	22	604.95	>sp|wy001|	51.6278	35752000
	R.FSGWYDADLSPAGHEEAK.R		660.628	3	1979.87	1979.88	-3.3	22	609.62	>sp|wy001|	50.2881	389110000
	R.FSGWYDADLSPAGHEEAK.R		660.629	3	1979.87	1979.88	-2.7	22	626.19	>sp|wy001|	53.0936	13091000000
	R.FSGWYDADLSPAGHEEAK.R		660.629	3	1979.87	1979.88	-2.2	22	630.34	>sp|wy001|	53.5984	13091000000
	R.FSGWYDADLSPAGHEEAK.R		990.444	2	1979.88	1979.88	1.7	22	659.6	>sp|wy001|	58.8963	48554000
	R.FSGWYDADLSPAGHEEAK.R		990.437	2	1979.87	1979.88	-5.6	22	671.75	>sp|wy001|	62.5616	52196000
	R.FSGWYDADLSPAGHEEAK.R		990.442	2	1979.88	1979.88	-0.4	22	673.06	>sp|wy001|	52.2565	35752000
	R.FSGWYDADLSPAGHEEAK.R		990.441	2	1979.87	1979.88	-1.1	22	702.57	>sp|wy001|	53.284	7402200000
	R.FSGWYDADLSPAGHEEAK.R		660.629	3	1979.87	1979.88	-1.7	22	708.63	>sp|wy001|	54.12	13091000000
	R.FSGWYDADLSPAGHEEAK.R		990.441	2	1979.88	1979.88	-0.9	22	715.01	>sp|wy001|	52.7773	7402200000
	R.FSGWYDADLSPAGHEEAK.R		660.629	3	1979.87	1979.88	-1.8	22	716.87	>sp|wy001|	54.6257	13091000000
	R.FSGWYDADLSPAGHEEAK.R		990.442	2	1979.88	1979.88	-0.1	22	717.9	>sp|wy001|	54.3004	7402200000
	R.FSGWYDADLSPAGHEEAK.R		990.443	2	1979.88	1979.88	1.1	22	718.84	>sp|wy001|	54.8187	7402200000
	R.FSGWYDADLSPAGHEEAK.R		990.442	2	1979.88	1979.88	-0.3	22	729.51	>sp|wy001|	53.7907	7402200000
	R.FSGWYDADLSPAGHEEAK.R		990.444	2	1979.88	1979.88	1.9	22	730.34	>sp|wy001|	58.2622	58321000
	R.FSGWYDADLSPAGHEEAKR.G		428	5	2135.97	2135.98	-2.8	22	3.93	>sp|wy001|	47.9559	46061000
	R.FSGWYDADLSPAGHEEAKR.G		428.001	5	2135.98	2135.98	-1.1	22	157.62	>sp|wy001|	48.1907	18740000
	R.FSGWYDADLSPAGHEEAKR.G		534.75	4	2135.98	2135.98	0.3	22	163.84	>sp|wy001|	51.4922	35004000
	R.FSGWYDADLSPAGHEEAKR.G		712.661	3	2135.97	2135.98	-4.6	22	201.78	>sp|wy001|	48.348	188580000
	R.FSGWYDADLSPAGHEEAKR.G		534.753	4	2135.99	2135.98	4.9	22	252.42	>sp|wy001|	49.1303	1289800000
	R.FSGWYDADLSPAGHEEAKR.G		1068.49	2	2135.98	2135.98	2	22	275.38	>sp|wy001|	51.6027	3963800000
	R.FSGWYDADLSPAGHEEAKR.G		712.661	3	2135.97	2135.98	-4.2	22	423.86	>sp|wy001|	49.6128	9865900000
	R.FSGWYDADLSPAGHEEAKR.G		712.661	3	2135.97	2135.98	-4.2	22	474.59	>sp|wy001|	51.3688	655440000
	R.FSGWYDADLSPAGHEEAKR.G		1068.49	2	2135.98	2135.98	-0.5	22	482.93	>sp|wy001|	49.5548	3963800000
	R.FSGWYDADLSPAGHEEAKR.G		534.749	4	2135.97	2135.98	-2.8	22	501.64	>sp|wy001|	48.2315	7346900
	R.FSGWYDADLSPAGHEEAKR.G		534.751	4	2135.98	2135.98	2.6	22	504.99	>sp|wy001|	49.6417	1289800000
	R.FSGWYDADLSPAGHEEAKR.G		1068.49	2	2135.97	2135.98	-1.6	22	543.06	>sp|wy001|	47.9252	42800000
	R.FSGWYDADLSPAGHEEAKR.G		534.749	4	2135.97	2135.98	-1.6	22	567.13	>sp|wy001|	48.2906	37338000
	R.FSGWYDADLSPAGHEEAKR.G		712.661	3	2135.97	2135.98	-5.1	22	615.27	>sp|wy001|	62.5701	0
	R.FSGWYDADLSPAGHEEAKR.G		534.751	4	2135.98	2135.98	2.2	22	678.57	>sp|wy001|	49.6789	2257400000
	R.FSGWYDADLSPAGHEEAKR.G		712.659	3	2135.96	2135.98	-7.3	22	678.99	>sp|wy001|	62.3617	32864000
	R.FSGWYDADLSPAGHEEAKR.G		534.75	4	2135.98	2135.98	0.3	22	713.74	>sp|wy001|	50.7035	2257400000
	R.FSGWYDADLSPAGHEEAKR.G		712.661	3	2135.97	2135.98	-5.1	22	804.04	>sp|wy001|	48.3149	189920000
	R.FSGWYDADLSPAGHEEAKR.G		534.75	4	2135.98	2135.98	0	22	812.9	>sp|wy001|	51.214	2257400000
	R.FSGWYDADLSPAGHEEAKR.G		534.75	4	2135.98	2135.98	0.8	22	840.78	>sp|wy001|	50.1883	2257400000
	R.FSGWYDADLSPAGHEEAKR.G		712.661	3	2135.97	2135.98	-4.7	22	853.53	>sp|wy001|	51.1401	9865900000
	R.FSGWYDADLSPAGHEEAKR.G		1068.49	2	2135.98	2135.98	0.1	22	892.83	>sp|wy001|	50.5689	3963800000
	R.FSGWYDADLSPAGHEEAKR.G		712.661	3	2135.97	2135.98	-4.1	22	929.71	>sp|wy001|	50.1199	9865900000
	R.FSGWYDADLSPAGHEEAKR.G		1068.49	2	2135.98	2135.98	0.1	22	934.14	>sp|wy001|	51.0767	3963800000
	R.FSGWYDADLSPAGHEEAKR.G		712.662	3	2135.97	2135.98	-3.4	22	943.62	>sp|wy001|	50.6365	9865900000
	R.FSGWYDADLSPAGHEEAKR.G		1068.49	2	2135.98	2135.98	-0.5	22	951.33	>sp|wy001|	50.0609	3963800000
	R.FSGWYDADLSPAGHEEAKR.G		712.662	3	2135.97	2135.98	-3.6	22	992.2	>sp|wy001|	50.6101	655440000
	K.RGGQALR.D		379.223	2	757.438	757.443	-6.5	40	367.58	>sp|wy001|	12.9589	338080000
	K.RGGQALR.D		379.224	2	757.44	757.443	-3.6	40	380.33	>sp|wy001|	13.4705	338080000
	R.GGQALRDAGYEFDIC[+57.021]FTSVQK.R	C[+57]	1181.56	2	2362.12	2362.11	1.6	41	215.1	>sp|wy001|	62.5552	0
	R.GGQALRDAGYEFDIC[+57.021]FTSVQKRAIR.T	C[+57]	715.364	4	2858.43	2858.44	-0.6	41	144.2	>sp|wy001|	62.0662	114900000
	R.DAGYEFDIC[+57.021]FTSVQK.R	C[+57]	593.937	3	1779.8	1779.79	3.4	47	57.46	>sp|wy001|	59.6645	207220000
	R.DAGYEFDIC[+57.021]FTSVQK.R	C[+57]	593.935	3	1779.79	1779.79	0.7	47	61.36	>sp|wy001|	59.2751	750190000
	R.DAGYEFDIC[+57.021]FTSVQK.R	C[+57]	890.388	2	1779.77	1779.79	-11.6	47	83.41	>sp|wy001|	58.5147	80715000
	R.DAGYEFDIC[+57.021]FTSVQK.R	C[+57]	890.383	2	1779.76	1779.79	-17.4	47	196.07	>sp|wy001|	58.9962	203870000
	R.DAGYEFDIC[+57.021]FTSVQK.R	C[+57]	593.935	3	1779.79	1779.79	-0.2	47	278.28	>sp|wy001|	60.2934	1807200000
	R.DAGYEFDIC[+57.021]FTSVQK.R	C[+57]	593.933	3	1779.78	1779.79	-2.5	47	310.1	>sp|wy001|	62.8129	209750000
	R.DAGYEFDIC[+57.021]FTSVQK.R	C[+57]	593.935	3	1779.79	1779.79	0.4	47	389.98	>sp|wy001|	59.0611	207220000
	R.DAGYEFDIC[+57.021]FTSVQK.R	C[+57]	890.399	2	1779.79	1779.79	0.3	47	399.79	>sp|wy001|	60.0297	0
	R.DAGYEFDIC[+57.021]FTSVQK.R	C[+57]	890.395	2	1779.78	1779.79	-4.2	47	420.1	>sp|wy001|	63.5942	113850000
	R.DAGYEFDIC[+57.021]FTSVQK.R	C[+57]	593.934	3	1779.79	1779.79	-1.4	47	430.46	>sp|wy001|	61.358	0
	R.DAGYEFDIC[+57.021]FTSVQK.R	C[+57]	890.396	2	1779.78	1779.79	-2.7	47	464.31	>sp|wy001|	60.5663	352590000
	R.DAGYEFDIC[+57.021]FTSVQK.R	C[+57]	890.396	2	1779.79	1779.79	-2.5	47	516.21	>sp|wy001|	61.1759	221570000
	R.DAGYEFDIC[+57.021]FTSVQK.R	C[+57]	890.396	2	1779.78	1779.79	-2.7	47	534.39	>sp|wy001|	61.4604	125030000
	R.DAGYEFDIC[+57.021]FTSVQK.R	C[+57]	890.396	2	1779.78	1779.79	-2.7	47	551.51	>sp|wy001|	60.5568	0
	R.DAGYEFDIC[+57.021]FTSVQK.R	C[+57]	593.933	3	1779.78	1779.79	-3.4	47	557.7	>sp|wy001|	62.3066	209750000
	R.DAGYEFDIC[+57.021]FTSVQK.R	C[+57]	890.395	2	1779.78	1779.79	-3.6	47	571.68	>sp|wy001|	62.013	37978000
	R.DAGYEFDIC[+57.021]FTSVQK.R	C[+57]	593.937	3	1779.8	1779.79	3.9	47	586.54	>sp|wy001|	63.3447	209750000
	R.DAGYEFDIC[+57.021]FTSVQK.R	C[+57]	890.397	2	1779.79	1779.79	-1.9	47	587.98	>sp|wy001|	59.1357	0
	R.DAGYEFDIC[+57.021]FTSVQK.R	C[+57]	890.397	2	1779.79	1779.79	-1.1	47	640.53	>sp|wy001|	64.1708	0
	R.DAGYEFDIC[+57.021]FTSVQK.R	C[+57]	890.397	2	1779.79	1779.79	-2	47	664.38	>sp|wy001|	65.2066	0
	R.DAGYEFDIC[+57.021]FTSVQK.R	C[+57]	890.398	2	1779.79	1779.79	0	47	667.34	>sp|wy001|	61.0674	0
	R.DAGYEFDIC[+57.021]FTSVQK.R	C[+57]	890.398	2	1779.79	1779.79	-0.4	47	685.15	>sp|wy001|	64.6944	0
	R.DAGYEFDIC[+57.021]FTSVQK.R	C[+57]	890.397	2	1779.79	1779.79	-1.1	47	695.86	>sp|wy001|	65.7171	0
	R.DAGYEFDIC[+57.021]FTSVQK.R	C[+57]	890.396	2	1779.78	1779.79	-2.7	47	696.56	>sp|wy001|	63.6358	0
	R.DAGYEFDIC[+57.021]FTSVQK.R	C[+57]	890.394	2	1779.78	1779.79	-4.4	47	708.46	>sp|wy001|	62.0782	0
	R.DAGYEFDIC[+57.021]FTSVQK.R	C[+57]	890.395	2	1779.78	1779.79	-4.2	47	721.5	>sp|wy001|	62.5937	0
	R.DAGYEFDIC[+57.021]FTSVQK.R	C[+57]	890.395	2	1779.78	1779.79	-3.3	47	733.67	>sp|wy001|	63.1086	0
	R.DAGYEFDIC[+57.021]FTSVQK.R	C[+57]	1779.79	1	1779.79	1779.79	-1.2	47	834.14	>sp|wy001|	63.1981	238470000
	R.DAGYEFDIC[+57.021]FTSVQK.R	C[+57]	1779.79	1	1779.79	1779.79	-1.7	47	835.31	>sp|wy001|	62.6114	238470000
	R.DAGYEFDIC[+57.021]FTSVQKR.A	C[+57]	968.45	2	1935.89	1935.89	1.4	47	94.11	>sp|wy001|	61.2094	37092000
	R.DAGYEFDIC[+57.021]FTSVQKR.A	C[+57]	645.973	3	1935.9	1935.89	7.5	47	162.52	>sp|wy001|	61.5875	22964000
	R.DAGYEFDIC[+57.021]FTSVQKR.A	C[+57]	645.963	3	1935.88	1935.89	-7.7	47	235.48	>sp|wy001|	61.5193	393880000
	R.DAGYEFDIC[+57.021]FTSVQKR.A	C[+57]	645.961	3	1935.87	1935.89	-11.1	47	262.47	>sp|wy001|	63.2166	35331000
	R.DAGYEFDIC[+57.021]FTSVQKR.A	C[+57]	968.446	2	1935.88	1935.89	-3.5	47	365.52	>sp|wy001|	61.4004	181090000
	R.DAGYEFDIC[+57.021]FTSVQKR.A	C[+57]	968.442	2	1935.88	1935.89	-7.6	47	518.88	>sp|wy001|	63.0121	0
	R.DAGYEFDIC[+57.021]FTSVQKR.A	C[+57]	645.968	3	1935.89	1935.89	-0.6	47	718.57	>sp|wy001|	61.0005	393880000
	R.AIR.T		359.239	1	359.239	359.24	-2.3	63	77.21	>sp|wy001|	36.0552	18288000
	R.TLWTVLDAIDQMWLPVVR.T		719.388	3	2156.15	2156.16	-4.2	66	429.2	>sp|wy001|	63.9003	0
	R.TLWTVLDAIDQMWLPVVR.T		539.794	4	2156.16	2156.16	-0.5	66	464.7	>sp|wy001|	63.8769	19527000
	R.TLWTVLDAIDQMWLPVVR.T		1078.58	2	2156.16	2156.16	2.1	66	547.72	>sp|wy001|	64.3386	0
	R.TLWTVLDAIDQMWLPVVR.T		1078.59	2	2156.17	2156.16	4.8	66	573.55	>sp|wy001|	65.3881	0
	R.TLWTVLDAIDQMWLPVVR.T		1078.59	2	2156.16	2156.16	3	66	574.23	>sp|wy001|	65.8912	0
	R.TLWTVLDAIDQMWLPVVR.T		1078.59	2	2156.17	2156.16	4.6	66	591.47	>sp|wy001|	64.8762	0
	R.TLWTVLDAIDQM[+15.995]WLPVVR.T	M[+16]	1086.59	2	2172.17	2172.15	9.2	66	343.79	>sp|wy001|	65.6642	0
	R.TLWTVLDAIDQM[+15.995]WLPVVR.T	M[+16]	1086.58	2	2172.16	2172.15	3.8	66	344.16	>sp|wy001|	65.0479	0
	R.TLWTVLDAIDQM[+15.995]WLPVVR.T	M[+16]	1086.59	2	2172.17	2172.15	6.1	66	399.58	>sp|wy001|	65.56	0
	R.TLWTVLDAIDQM[+15.995]WLPVVR.T	M[+16]	1086.58	2	2172.15	2172.15	0.1	66	438.81	>sp|wy001|	64.8176	0
	R.TLWTVLDAIDQM[+15.995]WLPVVR.T	M[+16]	724.719	3	2172.14	2172.15	-3.9	66	627.73	>sp|wy001|	63.6493	0
	R.TLWTVLDAIDQM[+15.995]WLPVVR.T	M[+16]	1086.58	2	2172.15	2172.15	-0.1	66	651.38	>sp|wy001|	63.6265	1828600000
	R.TLWTVLDAIDQM[+15.995]WLPVVRTWR.L	M[+16]	1308.19	2	2615.37	2615.38	-4.7	66	77.06	>sp|wy001|	63.8036	0
	R.TWR.L		462.245	1	462.245	462.246	-0.9	84	55.73	>sp|wy001|	59.961	21735000
	R.LNERHYGGLTGLNK.A		786.415	2	1571.82	1571.83	-3.5	87	329	>sp|wy001|	31.6133	63159000
	R.LNERHYGGLTGLNK.A		786.415	2	1571.82	1571.83	-4.2	87	409.39	>sp|wy001|	32.121	63159000
	R.HYGGLTGLNK.A		353.856	3	1059.55	1059.56	-5.1	91	128.96	>sp|wy001|	28.7975	3373100000
	R.HYGGLTGLNK.A		353.854	3	1059.55	1059.56	-9.5	91	157.97	>sp|wy001|	29.5544	0
	R.HYGGLTGLNK.A		353.856	3	1059.55	1059.56	-3.4	91	195.31	>sp|wy001|	31.4125	272220000
	R.HYGGLTGLNK.A		353.856	3	1059.55	1059.56	-4.1	91	199.97	>sp|wy001|	27.0777	18523000
	R.HYGGLTGLNK.A		353.856	3	1059.55	1059.56	-5.5	91	229.26	>sp|wy001|	29.3348	26623000
	R.HYGGLTGLNK.A		353.856	3	1059.55	1059.56	-5.5	91	338.13	>sp|wy001|	28.2924	3373100000
	R.HYGGLTGLNK.A		353.856	3	1059.55	1059.56	-5.8	91	362.37	>sp|wy001|	27.2777	3373100000
	R.HYGGLTGLNK.A		353.856	3	1059.55	1059.56	-5.6	91	395.14	>sp|wy001|	26.3425	1095300000
	R.HYGGLTGLNK.A		353.856	3	1059.55	1059.56	-5.6	91	400.21	>sp|wy001|	27.7809	3373100000
	R.HYGGLTGLNK.A		530.283	2	1059.56	1059.56	-0.1	91	436.48	>sp|wy001|	28.8588	270130000
	R.HYGGLTGLNK.A		530.275	2	1059.54	1059.56	-14.3	91	453.41	>sp|wy001|	26.8586	53470000
	R.HYGGLTGLNK.A		530.282	2	1059.56	1059.56	-2.1	91	551.47	>sp|wy001|	29.3891	30180000
	R.HYGGLTGLNK.A		530.282	2	1059.56	1059.56	-1.1	91	563.83	>sp|wy001|	26.345	698850000
	R.HYGGLTGLNK.A		530.274	2	1059.54	1059.56	-16.1	91	576.15	>sp|wy001|	26.8729	0
	R.HYGGLTGLNK.A		530.282	2	1059.56	1059.56	-0.9	91	601.96	>sp|wy001|	31.355	52886000
	R.HYGGLTGLNK.A		530.282	2	1059.56	1059.56	-1.4	91	613.66	>sp|wy001|	28.4146	9527600000
	R.HYGGLTGLNK.A		530.281	2	1059.55	1059.56	-3.5	91	636.71	>sp|wy001|	30.4786	16399000
	R.HYGGLTGLNK.A		530.282	2	1059.56	1059.56	-0.6	91	648.17	>sp|wy001|	31.8742	0
	R.HYGGLTGLNK.A		530.282	2	1059.56	1059.56	-1.9	91	649.09	>sp|wy001|	32.6279	25410000
	R.HYGGLTGLNK.A		530.281	2	1059.56	1059.56	-3	91	655.3	>sp|wy001|	29.9644	82827000
	R.HYGGLTGLNK.A		530.282	2	1059.56	1059.56	-0.9	91	659.87	>sp|wy001|	27.9012	9527600000
	R.HYGGLTGLNK.A		530.281	2	1059.55	1059.56	-3.4	91	667.17	>sp|wy001|	29.432	82827000
	R.HYGGLTGLNK.A		530.282	2	1059.56	1059.56	-1.3	91	697.96	>sp|wy001|	28.9211	4623800000
	R.HYGGLTGLNK.A		530.282	2	1059.56	1059.56	-1.2	91	730.19	>sp|wy001|	27.3864	9527600000
	R.HYGGLTGLNKAETAAK.H		544.291	3	1630.86	1630.85	2.6	91	81.06	>sp|wy001|	35.1573	16945000
	R.HYGGLTGLNKAETAAK.H		408.467	4	1630.85	1630.85	-5.3	91	110.76	>sp|wy001|	26.4723	28227000
	R.HYGGLTGLNKAETAAK.H		408.469	4	1630.85	1630.85	-1.6	91	121.67	>sp|wy001|	31.5494	11379000
	R.HYGGLTGLNKAETAAK.H		408.468	4	1630.85	1630.85	-2.4	91	166.34	>sp|wy001|	31.6252	37072000
	R.HYGGLTGLNKAETAAK.H		815.921	2	1630.84	1630.85	-11.7	91	221.77	>sp|wy001|	26.3234	0
	R.HYGGLTGLNKAETAAK.H		544.29	3	1630.86	1630.85	0.4	91	248.6	>sp|wy001|	31.4705	118110000
	R.HYGGLTGLNKAETAAK.H		815.927	2	1630.85	1630.85	-4.5	91	447.22	>sp|wy001|	35.0975	0
	R.HYGGLTGLNKAETAAK.H		815.926	2	1630.84	1630.85	-6.5	91	614.22	>sp|wy001|	32.9551	139330000
	R.HYGGLTGLNKAETAAK.H		544.29	3	1630.86	1630.85	1.1	91	695.9	>sp|wy001|	31.437	228890000
	R.HYGGLTGLNKAETAAK.H		544.29	3	1630.85	1630.85	0.1	91	787.33	>sp|wy001|	32.8202	90071000
	R.HYGGLTGLNKAETAAK.H		544.289	3	1630.85	1630.85	-0.5	91	816.63	>sp|wy001|	31.9429	228890000
	R.HYGGLTGLNKAETAAK.H		815.927	2	1630.85	1630.85	-4.7	91	863.28	>sp|wy001|	31.9218	465950000
	R.HYGGLTGLNKAETAAK.H		815.928	2	1630.85	1630.85	-3	91	873.65	>sp|wy001|	31.4072	465950000
	K.AETAAKHGEAQVK.I		670.347	2	1339.69	1339.7	-6.5	101	52.01	>sp|wy001|	12.8789	0
	K.AETAAKHGEAQVK.I		670.347	2	1339.69	1339.7	-6.5	101	69.11	>sp|wy001|	13.8686	777300
	K.AETAAKHGEAQVK.I		335.677	4	1339.69	1339.7	-8	101	115.33	>sp|wy001|	12.5995	97814000
	K.AETAAKHGEAQVK.I		335.678	4	1339.69	1339.7	-6.3	101	216.17	>sp|wy001|	13.6031	1249600
	K.AETAAKHGEAQVK.I		447.235	3	1339.69	1339.7	-4	101	336.86	>sp|wy001|	12.9143	256140000
	K.AETAAKHGEAQVK.I		335.677	4	1339.69	1339.7	-6.5	101	432.93	>sp|wy001|	13.1054	97814000
	K.AETAAKHGEAQVK.I		670.348	2	1339.69	1339.7	-5.7	101	459.72	>sp|wy001|	13.5393	392760000
	K.AETAAKHGEAQVK.I		447.235	3	1339.69	1339.7	-3.9	101	562.82	>sp|wy001|	12.8147	288220000
	K.AETAAKHGEAQVK.I		670.348	2	1339.69	1339.7	-5.9	101	971.01	>sp|wy001|	13.0297	392760000
	K.HGEAQVKIWR.R		612.335	2	1223.66	1223.66	-1.3	107	235.23	>sp|wy001|	29.2733	4407400
	R.RSYDVPPPPMEPDHPFYSNISK.D		858.406	3	2573.2	2573.21	-3.2	117	136.57	>sp|wy001|	49.1649	787100000
	R.RSYDVPPPPMEPDHPFYSNISK.D		858.4	3	2573.19	2573.21	-10.2	117	188.06	>sp|wy001|	58.1082	0
	R.RSYDVPPPPMEPDHPFYSNISK.D		858.4	3	2573.19	2573.21	-10.2	117	204.1	>sp|wy001|	58.1025	55993000
	R.RSYDVPPPPMEPDHPFYSNISK.D		858.405	3	2573.2	2573.21	-4.9	117	208.57	>sp|wy001|	47.0427	25123000
	R.RSYDVPPPPMEPDHPFYSNISK.D		858.402	3	2573.19	2573.21	-9	117	223.13	>sp|wy001|	58.8644	1319200000
	R.RSYDVPPPPMEPDHPFYSNISK.D		858.408	3	2573.21	2573.21	-1.9	117	270.1	>sp|wy001|	47.0321	56620000
	R.RSYDVPPPPMEPDHPFYSNISK.D		644.056	4	2573.2	2573.21	-5	117	300.21	>sp|wy001|	48.7735	51498000
	R.RSYDVPPPPMEPDHPFYSNISK.D		644.057	4	2573.21	2573.21	-2.6	117	327.09	>sp|wy001|	47.3302	22137000
	R.RSYDVPPPPMEPDHPFYSNISK.D		644.055	4	2573.2	2573.21	-6.3	117	352.39	>sp|wy001|	54.9263	450460000
	R.RSYDVPPPPMEPDHPFYSNISK.D		1287.1	2	2573.2	2573.21	-4.6	117	431.78	>sp|wy001|	54.7852	89335000
	R.RSYDVPPPPMEPDHPFYSNISK.D		644.058	4	2573.21	2573.21	-1.2	117	462.74	>sp|wy001|	52.8019	2049200000
	R.RSYDVPPPPMEPDHPFYSNISK.D		644.058	4	2573.21	2573.21	-0.7	117	466.35	>sp|wy001|	51.771	6220000000
	R.RSYDVPPPPMEPDHPFYSNISK.D		1287.11	2	2573.22	2573.21	3.3	117	485.75	>sp|wy001|	51.6909	1092500000
	R.RSYDVPPPPMEPDHPFYSNISK.D		644.058	4	2573.21	2573.21	-1.2	117	514.17	>sp|wy001|	53.8419	2049200000
	R.RSYDVPPPPMEPDHPFYSNISK.D		644.057	4	2573.21	2573.21	-2.5	117	548.05	>sp|wy001|	54.3581	2049200000
	R.RSYDVPPPPMEPDHPFYSNISK.D		858.401	3	2573.19	2573.21	-9.5	117	566.68	>sp|wy001|	47.2515	20258000
	R.RSYDVPPPPMEPDHPFYSNISK.D		644.058	4	2573.21	2573.21	-1.2	117	610.02	>sp|wy001|	53.3267	2049200000
	R.RSYDVPPPPMEPDHPFYSNISK.D		858.408	3	2573.21	2573.21	-1.9	117	612.06	>sp|wy001|	49.0059	0
	R.RSYDVPPPPMEPDHPFYSNISK.D		644.058	4	2573.21	2573.21	-0.9	117	648.79	>sp|wy001|	52.2827	6220000000
	R.RSYDVPPPPMEPDHPFYSNISK.D		1287.11	2	2573.21	2573.21	-1.9	117	668.22	>sp|wy001|	54.2755	89335000
	R.RSYDVPPPPMEPDHPFYSNISK.D		858.405	3	2573.2	2573.21	-4.6	117	681.59	>sp|wy001|	51.4977	5893000000
	R.RSYDVPPPPMEPDHPFYSNISK.D		1287.11	2	2573.21	2573.21	-0.3	117	739.02	>sp|wy001|	52.2162	1092500000
	R.RSYDVPPPPMEPDHPFYSNISK.D		1287.11	2	2573.21	2573.21	-2.1	117	744.11	>sp|wy001|	53.7579	404150000
	R.RSYDVPPPPMEPDHPFYSNISK.D		1287.11	2	2573.21	2573.21	-1.1	117	784.58	>sp|wy001|	52.7344	1092500000
	R.RSYDVPPPPMEPDHPFYSNISK.D		858.405	3	2573.2	2573.21	-5	117	787.17	>sp|wy001|	54.5661	1816000000
	R.RSYDVPPPPMEPDHPFYSNISK.D		1287.11	2	2573.21	2573.21	-2.2	117	787.37	>sp|wy001|	53.2391	404150000
	R.RSYDVPPPPMEPDHPFYSNISK.D		858.406	3	2573.2	2573.21	-3.3	117	854.47	>sp|wy001|	52.5145	5893000000
	R.RSYDVPPPPMEPDHPFYSNISK.D		858.406	3	2573.2	2573.21	-3.8	117	874.37	>sp|wy001|	54.0459	1816000000
	R.RSYDVPPPPMEPDHPFYSNISK.D		858.407	3	2573.21	2573.21	-3	117	901.68	>sp|wy001|	53.5307	1816000000
	R.RSYDVPPPPMEPDHPFYSNISK.D		858.407	3	2573.21	2573.21	-2.9	117	914.04	>sp|wy001|	52.0078	5893000000
	R.RSYDVPPPPMEPDHPFYSNISK.D		858.407	3	2573.21	2573.21	-2.8	117	916.86	>sp|wy001|	53.0193	1816000000
	R.RSYDVPPPPM[+15.995]EPDHPFYSNISK.D	M[+16]	863.737	3	2589.2	2589.21	-3.8	117	6.76	>sp|wy001|	58.2135	0
	R.RSYDVPPPPM[+15.995]EPDHPFYSNISK.D	M[+16]	863.738	3	2589.2	2589.21	-3	117	49.77	>sp|wy001|	58.8659	79504000
	R.RSYDVPPPPM[+15.995]EPDHPFYSNISK.D	M[+16]	863.731	3	2589.18	2589.21	-11.5	117	75.69	>sp|wy001|	58.3036	79504000
	R.RSYDVPPPPM[+15.995]EPDHPFYSNISK.D	M[+16]	863.74	3	2589.21	2589.21	-0.5	117	196.2	>sp|wy001|	47.4666	5613000
	R.RSYDVPPPPM[+15.995]EPDHPFYSNISK.D	M[+16]	1295.1	2	2589.19	2589.21	-7	117	211.96	>sp|wy001|	54.0921	0
	R.RSYDVPPPPM[+15.995]EPDHPFYSNISK.D	M[+16]	1295.11	2	2589.21	2589.21	-0.3	117	221.62	>sp|wy001|	53.1912	0
	R.RSYDVPPPPM[+15.995]EPDHPFYSNISK.D	M[+16]	648.055	4	2589.2	2589.21	-4.2	117	239.6	>sp|wy001|	50.006	49615000
	R.RSYDVPPPPM[+15.995]EPDHPFYSNISK.D	M[+16]	648.061	4	2589.22	2589.21	5.5	117	256.65	>sp|wy001|	47.2039	36288000
	R.RSYDVPPPPM[+15.995]EPDHPFYSNISK.D	M[+16]	648.057	4	2589.21	2589.21	-1.1	117	291.53	>sp|wy001|	46.5414	27266000
	R.RSYDVPPPPM[+15.995]EPDHPFYSNISK.D	M[+16]	1295.11	2	2589.21	2589.21	-0.5	117	298.34	>sp|wy001|	48.5189	0
	R.RSYDVPPPPM[+15.995]EPDHPFYSNISK.D	M[+16]	863.738	3	2589.2	2589.21	-3.2	117	298.52	>sp|wy001|	54.0158	0
	R.RSYDVPPPPM[+15.995]EPDHPFYSNISK.D	M[+16]	863.737	3	2589.2	2589.21	-4.8	117	322.81	>sp|wy001|	50.9182	0
	R.RSYDVPPPPM[+15.995]EPDHPFYSNISK.D	M[+16]	648.052	4	2589.19	2589.21	-8.3	117	364.87	>sp|wy001|	49.4961	2936300000
	R.RSYDVPPPPM[+15.995]EPDHPFYSNISK.D	M[+16]	648.056	4	2589.2	2589.21	-1.7	117	365.24	>sp|wy001|	47.9026	0
	R.RSYDVPPPPM[+15.995]EPDHPFYSNISK.D	M[+16]	648.056	4	2589.2	2589.21	-2.3	117	372.15	>sp|wy001|	52.3489	3174400000
	R.RSYDVPPPPM[+15.995]EPDHPFYSNISK.D	M[+16]	1295.11	2	2589.2	2589.21	-2	117	376.56	>sp|wy001|	48.5674	0
	R.RSYDVPPPPM[+15.995]EPDHPFYSNISK.D	M[+16]	648.056	4	2589.2	2589.21	-2	117	383.76	>sp|wy001|	51.8397	3174400000
	R.RSYDVPPPPM[+15.995]EPDHPFYSNISK.D	M[+16]	863.737	3	2589.2	2589.21	-4.3	117	414.32	>sp|wy001|	51.125	2062500000
	R.RSYDVPPPPM[+15.995]EPDHPFYSNISK.D	M[+16]	648.057	4	2589.2	2589.21	-1.3	117	416.66	>sp|wy001|	48.9218	2936300000
	R.RSYDVPPPPM[+15.995]EPDHPFYSNISK.D	M[+16]	1295.11	2	2589.21	2589.21	-0.8	117	422.43	>sp|wy001|	52.2677	31599000
	R.RSYDVPPPPM[+15.995]EPDHPFYSNISK.D	M[+16]	863.737	3	2589.2	2589.21	-4	117	437.12	>sp|wy001|	46.5607	15715000
	R.RSYDVPPPPM[+15.995]EPDHPFYSNISK.D	M[+16]	863.738	3	2589.2	2589.21	-3.1	117	447.73	>sp|wy001|	50.2976	13908000
	R.RSYDVPPPPM[+15.995]EPDHPFYSNISK.D	M[+16]	863.742	3	2589.21	2589.21	0.9	117	497.81	>sp|wy001|	47.82	0
	R.RSYDVPPPPM[+15.995]EPDHPFYSNISK.D	M[+16]	648.055	4	2589.2	2589.21	-4.3	117	505.63	>sp|wy001|	54.3844	1297500000
	R.RSYDVPPPPM[+15.995]EPDHPFYSNISK.D	M[+16]	1295.11	2	2589.22	2589.21	3	117	525.92	>sp|wy001|	54.3682	30407000
	R.RSYDVPPPPM[+15.995]EPDHPFYSNISK.D	M[+16]	648.057	4	2589.21	2589.21	-0.4	117	549.51	>sp|wy001|	53.8789	1297500000
	R.RSYDVPPPPM[+15.995]EPDHPFYSNISK.D	M[+16]	1295.11	2	2589.2	2589.21	-1.3	117	554.41	>sp|wy001|	48.259	318130000
	R.RSYDVPPPPM[+15.995]EPDHPFYSNISK.D	M[+16]	648.055	4	2589.2	2589.21	-3.6	117	554.5	>sp|wy001|	48.4143	2936300000
	R.RSYDVPPPPM[+15.995]EPDHPFYSNISK.D	M[+16]	648.056	4	2589.2	2589.21	-2.4	117	556.29	>sp|wy001|	52.8572	1297500000
	R.RSYDVPPPPM[+15.995]EPDHPFYSNISK.D	M[+16]	863.735	3	2589.19	2589.21	-6.7	117	567.15	>sp|wy001|	49.3884	2470600000
	R.RSYDVPPPPM[+15.995]EPDHPFYSNISK.D	M[+16]	1295.11	2	2589.21	2589.21	0.6	117	574.01	>sp|wy001|	53.8459	166890000
	R.RSYDVPPPPM[+15.995]EPDHPFYSNISK.D	M[+16]	1295.11	2	2589.21	2589.21	-0.9	117	583.84	>sp|wy001|	51.7517	349010000
	R.RSYDVPPPPM[+15.995]EPDHPFYSNISK.D	M[+16]	648.056	4	2589.2	2589.21	-1.6	117	602.06	>sp|wy001|	53.3636	1297500000
	R.RSYDVPPPPM[+15.995]EPDHPFYSNISK.D	M[+16]	863.738	3	2589.2	2589.21	-3.2	117	631.11	>sp|wy001|	51.7815	113040000
	R.RSYDVPPPPM[+15.995]EPDHPFYSNISK.D	M[+16]	1295.11	2	2589.21	2589.21	-0.8	117	724.31	>sp|wy001|	48.7857	318130000
	R.RSYDVPPPPM[+15.995]EPDHPFYSNISK.D	M[+16]	1295.11	2	2589.21	2589.21	0.7	117	726.2	>sp|wy001|	53.3281	166890000
	R.RSYDVPPPPM[+15.995]EPDHPFYSNISK.D	M[+16]	1295.11	2	2589.21	2589.21	-0.7	117	727.86	>sp|wy001|	52.8047	0
	R.RSYDVPPPPM[+15.995]EPDHPFYSNISK.D	M[+16]	1295.11	2	2589.2	2589.21	-1.1	117	731.91	>sp|wy001|	52.2853	349010000
	R.RSYDVPPPPM[+15.995]EPDHPFYSNISK.D	M[+16]	863.736	3	2589.19	2589.21	-6.1	117	739.28	>sp|wy001|	54.423	105090000
	R.RSYDVPPPPM[+15.995]EPDHPFYSNISK.D	M[+16]	863.738	3	2589.2	2589.21	-3.4	117	811.56	>sp|wy001|	51.8164	2062500000
	R.RSYDVPPPPM[+15.995]EPDHPFYSNISK.D	M[+16]	863.738	3	2589.2	2589.21	-3.7	117	873.45	>sp|wy001|	53.3927	1008400000
	R.RSYDVPPPPM[+15.995]EPDHPFYSNISK.D	M[+16]	863.738	3	2589.2	2589.21	-3.2	117	880.05	>sp|wy001|	52.3501	2062500000
	R.RSYDVPPPPM[+15.995]EPDHPFYSNISK.D	M[+16]	863.738	3	2589.2	2589.21	-3	117	881.48	>sp|wy001|	53.9141	1008400000
	R.RSYDVPPPPM[+15.995]EPDHPFYSNISK.D	M[+16]	863.738	3	2589.2	2589.21	-3	117	890.4	>sp|wy001|	48.8549	2470600000
	R.RSYDVPPPPM[+15.995]EPDHPFYSNISK.D	M[+16]	863.737	3	2589.2	2589.21	-4.7	117	902.34	>sp|wy001|	48.3468	2470600000
	R.RSYDVPPPPM[+15.995]EPDHPFYSNISK.D	M[+16]	863.738	3	2589.2	2589.21	-3.2	117	911.48	>sp|wy001|	52.8598	1008400000
	R.SYDVPPPPMEPDHPFYSNISK.D		605.033	4	2417.11	2417.11	-1.1	118	2.44	>sp|wy001|	51.1941	294140000
	R.SYDVPPPPMEPDHPFYSNISK.D		605.029	4	2417.1	2417.11	-6.5	118	42.68	>sp|wy001|	58.9062	23340000
	R.SYDVPPPPMEPDHPFYSNISK.D		605.033	4	2417.11	2417.11	0	118	53.18	>sp|wy001|	56.2308	252940000
	R.SYDVPPPPMEPDHPFYSNISK.D		806.364	3	2417.08	2417.11	-14.4	118	139.6	>sp|wy001|	51.0659	0
	R.SYDVPPPPMEPDHPFYSNISK.D		806.365	3	2417.08	2417.11	-12.6	118	174.76	>sp|wy001|	51.0259	23927000
	R.SYDVPPPPMEPDHPFYSNISK.D		806.376	3	2417.11	2417.11	0.6	118	189.38	>sp|wy001|	52.6837	0
	R.SYDVPPPPMEPDHPFYSNISK.D		605.034	4	2417.11	2417.11	0.3	118	233.51	>sp|wy001|	51.7074	294140000
	R.SYDVPPPPMEPDHPFYSNISK.D		806.371	3	2417.1	2417.11	-5.1	118	275.15	>sp|wy001|	65.5235	0
	R.SYDVPPPPMEPDHPFYSNISK.D		806.388	3	2417.15	2417.11	16.1	118	295.29	>sp|wy001|	54.6558	1244800000
	R.SYDVPPPPMEPDHPFYSNISK.D		1209.05	2	2417.09	2417.11	-7.3	118	299.54	>sp|wy001|	53.6968	29890000
	R.SYDVPPPPMEPDHPFYSNISK.D		806.366	3	2417.09	2417.11	-11.1	118	312.2	>sp|wy001|	53.5449	88086000
	R.SYDVPPPPMEPDHPFYSNISK.D		605.028	4	2417.09	2417.11	-9.1	118	339.51	>sp|wy001|	48.4186	0
	R.SYDVPPPPMEPDHPFYSNISK.D		605.033	4	2417.11	2417.11	-1.3	118	350.18	>sp|wy001|	55.185	252940000
	R.SYDVPPPPMEPDHPFYSNISK.D		1209.06	2	2417.11	2417.11	-2.6	118	375.11	>sp|wy001|	52.3063	38266000
	R.SYDVPPPPMEPDHPFYSNISK.D		806.372	3	2417.1	2417.11	-3.8	118	389.27	>sp|wy001|	62.4332	18356000
	R.SYDVPPPPMEPDHPFYSNISK.D		806.38	3	2417.12	2417.11	5.4	118	420.65	>sp|wy001|	49.0101	0
	R.SYDVPPPPMEPDHPFYSNISK.D		806.37	3	2417.09	2417.11	-7.3	118	455.26	>sp|wy001|	62.9416	26103000
	R.SYDVPPPPMEPDHPFYSNISK.D		1209.05	2	2417.09	2417.11	-9.2	118	460.26	>sp|wy001|	51.2364	82179000
	R.SYDVPPPPMEPDHPFYSNISK.D		1209.06	2	2417.11	2417.11	0.8	118	461.37	>sp|wy001|	51.7238	82179000
	R.SYDVPPPPMEPDHPFYSNISK.D		1209.06	2	2417.1	2417.11	-3.5	118	472.73	>sp|wy001|	59.3031	1333900000
	R.SYDVPPPPMEPDHPFYSNISK.D		806.374	3	2417.11	2417.11	-2.2	118	476.94	>sp|wy001|	58.7487	1953200000
	R.SYDVPPPPMEPDHPFYSNISK.D		1209.05	2	2417.09	2417.11	-9.2	118	514.45	>sp|wy001|	51.2279	82179000
	R.SYDVPPPPMEPDHPFYSNISK.D		1209.06	2	2417.1	2417.11	-3.2	118	529.4	>sp|wy001|	58.778	1333900000
	R.SYDVPPPPMEPDHPFYSNISK.D		806.374	3	2417.11	2417.11	-1.6	118	532.88	>sp|wy001|	52.1133	100820000
	R.SYDVPPPPMEPDHPFYSNISK.D		806.376	3	2417.11	2417.11	0.8	118	550	>sp|wy001|	57.2056	14520000000
	R.SYDVPPPPMEPDHPFYSNISK.D		605.032	4	2417.11	2417.11	-1.8	118	557.29	>sp|wy001|	54.5109	148110000
	R.SYDVPPPPMEPDHPFYSNISK.D		806.373	3	2417.1	2417.11	-3.5	118	559.05	>sp|wy001|	51.5762	579980000
	R.SYDVPPPPMEPDHPFYSNISK.D		806.373	3	2417.11	2417.11	-2.7	118	563.45	>sp|wy001|	56.1911	14520000000
	R.SYDVPPPPMEPDHPFYSNISK.D		1209.06	2	2417.11	2417.11	0.6	118	577.79	>sp|wy001|	57.245	4754600000
	R.SYDVPPPPMEPDHPFYSNISK.D		605.033	4	2417.11	2417.11	-0.8	118	578.67	>sp|wy001|	55.7053	252940000
	R.SYDVPPPPMEPDHPFYSNISK.D		806.372	3	2417.1	2417.11	-4.1	118	583.42	>sp|wy001|	48.6979	107370000
	R.SYDVPPPPMEPDHPFYSNISK.D		806.374	3	2417.11	2417.11	-1.7	118	593.92	>sp|wy001|	58.2315	3522400000
	R.SYDVPPPPMEPDHPFYSNISK.D		1209.06	2	2417.12	2417.11	4.4	118	596.63	>sp|wy001|	51.79	38266000
	R.SYDVPPPPMEPDHPFYSNISK.D		806.373	3	2417.11	2417.11	-2.7	118	601.42	>sp|wy001|	55.1824	14520000000
	R.SYDVPPPPMEPDHPFYSNISK.D		806.375	3	2417.11	2417.11	-0.8	118	602.68	>sp|wy001|	57.71	3522400000
	R.SYDVPPPPMEPDHPFYSNISK.D		806.373	3	2417.1	2417.11	-3.3	118	604.37	>sp|wy001|	55.6889	14520000000
	R.SYDVPPPPMEPDHPFYSNISK.D		1209.06	2	2417.11	2417.11	-0.6	118	609.72	>sp|wy001|	55.704	4754600000
	R.SYDVPPPPMEPDHPFYSNISK.D		806.376	3	2417.11	2417.11	0.5	118	612.41	>sp|wy001|	56.6988	14520000000
	R.SYDVPPPPMEPDHPFYSNISK.D		1209.06	2	2417.11	2417.11	0.2	118	630.86	>sp|wy001|	56.7401	4754600000
	R.SYDVPPPPMEPDHPFYSNISK.D		1209.06	2	2417.12	2417.11	1.8	118	631.23	>sp|wy001|	48.7461	0
	R.SYDVPPPPMEPDHPFYSNISK.D		1209.06	2	2417.11	2417.11	-0.2	118	636.13	>sp|wy001|	55.1837	4754600000
	R.SYDVPPPPMEPDHPFYSNISK.D		1209.06	2	2417.11	2417.11	0	118	653.46	>sp|wy001|	56.2295	4754600000
	R.SYDVPPPPMEPDHPFYSNISK.D		1209.06	2	2417.11	2417.11	-1.1	118	664.69	>sp|wy001|	57.7551	1333900000
	R.SYDVPPPPMEPDHPFYSNISK.D		1209.06	2	2417.11	2417.11	0	118	667.82	>sp|wy001|	58.2608	1333900000
	R.SYDVPPPPM[+15.995]EPDHPFYSNISK.D	M[+16]	609.031	4	2433.1	2433.11	-2.1	118	46.35	>sp|wy001|	51.2703	324700000
	R.SYDVPPPPM[+15.995]EPDHPFYSNISK.D	M[+16]	811.719	3	2433.14	2433.11	15.2	118	267.16	>sp|wy001|	61.7093	0
	R.SYDVPPPPM[+15.995]EPDHPFYSNISK.D	M[+16]	811.704	3	2433.1	2433.11	-4.3	118	276.38	>sp|wy001|	52.5187	10234000000
	R.SYDVPPPPM[+15.995]EPDHPFYSNISK.D	M[+16]	609.032	4	2433.1	2433.11	-0.9	118	287.99	>sp|wy001|	47.8321	133950000
	R.SYDVPPPPM[+15.995]EPDHPFYSNISK.D	M[+16]	811.7	3	2433.09	2433.11	-8.8	118	304.32	>sp|wy001|	49.9575	10234000000
	R.SYDVPPPPM[+15.995]EPDHPFYSNISK.D	M[+16]	811.703	3	2433.1	2433.11	-4.8	118	309.46	>sp|wy001|	48.8257	123860000
	R.SYDVPPPPM[+15.995]EPDHPFYSNISK.D	M[+16]	811.704	3	2433.1	2433.11	-3.3	118	310.24	>sp|wy001|	49.9177	9785800
	R.SYDVPPPPM[+15.995]EPDHPFYSNISK.D	M[+16]	609.032	4	2433.11	2433.11	0.4	118	325.53	>sp|wy001|	54.2797	49708000
	R.SYDVPPPPM[+15.995]EPDHPFYSNISK.D	M[+16]	609.033	4	2433.11	2433.11	1	118	344.48	>sp|wy001|	54.857	166650000
	R.SYDVPPPPM[+15.995]EPDHPFYSNISK.D	M[+16]	811.721	3	2433.15	2433.11	16.5	118	349.28	>sp|wy001|	61.4431	184460000
	R.SYDVPPPPM[+15.995]EPDHPFYSNISK.D	M[+16]	1217.06	2	2433.1	2433.11	-1.6	118	355.5	>sp|wy001|	50.1015	0
	R.SYDVPPPPM[+15.995]EPDHPFYSNISK.D	M[+16]	811.699	3	2433.08	2433.11	-10.1	118	371.38	>sp|wy001|	53.1613	434040000
	R.SYDVPPPPM[+15.995]EPDHPFYSNISK.D	M[+16]	811.7	3	2433.09	2433.11	-8.5	118	372.4	>sp|wy001|	57.2895	2952000000
	R.SYDVPPPPM[+15.995]EPDHPFYSNISK.D	M[+16]	811.702	3	2433.09	2433.11	-5.9	118	397.13	>sp|wy001|	48.319	336690000
	R.SYDVPPPPM[+15.995]EPDHPFYSNISK.D	M[+16]	811.699	3	2433.08	2433.11	-9.5	118	397.88	>sp|wy001|	53.6789	434040000
	R.SYDVPPPPM[+15.995]EPDHPFYSNISK.D	M[+16]	811.699	3	2433.08	2433.11	-9.5	118	399.14	>sp|wy001|	57.7959	801850000
	R.SYDVPPPPM[+15.995]EPDHPFYSNISK.D	M[+16]	1217.05	2	2433.09	2433.11	-4.9	118	400.52	>sp|wy001|	48.0424	35211000
	R.SYDVPPPPM[+15.995]EPDHPFYSNISK.D	M[+16]	811.702	3	2433.09	2433.11	-6.3	118	402.78	>sp|wy001|	55.8919	0
	R.SYDVPPPPM[+15.995]EPDHPFYSNISK.D	M[+16]	1217.05	2	2433.08	2433.11	-9.1	118	417.68	>sp|wy001|	60.5777	64052000
	R.SYDVPPPPM[+15.995]EPDHPFYSNISK.D	M[+16]	811.701	3	2433.09	2433.11	-7.3	118	427.47	>sp|wy001|	54.1845	4578800000
	R.SYDVPPPPM[+15.995]EPDHPFYSNISK.D	M[+16]	811.7	3	2433.08	2433.11	-9.2	118	434.91	>sp|wy001|	56.7692	2952000000
	R.SYDVPPPPM[+15.995]EPDHPFYSNISK.D	M[+16]	609.031	4	2433.1	2433.11	-1.3	118	453.93	>sp|wy001|	55.8855	155590000
	R.SYDVPPPPM[+15.995]EPDHPFYSNISK.D	M[+16]	811.702	3	2433.09	2433.11	-5.9	118	455.33	>sp|wy001|	47.8684	137160000
	R.SYDVPPPPM[+15.995]EPDHPFYSNISK.D	M[+16]	1217.05	2	2433.1	2433.11	-1.9	118	458.77	>sp|wy001|	49.0642	15236000
	R.SYDVPPPPM[+15.995]EPDHPFYSNISK.D	M[+16]	811.704	3	2433.1	2433.11	-3.7	118	458.77	>sp|wy001|	49.3551	123860000
	R.SYDVPPPPM[+15.995]EPDHPFYSNISK.D	M[+16]	811.703	3	2433.1	2433.11	-4.6	118	465.85	>sp|wy001|	61.1054	87658000
	R.SYDVPPPPM[+15.995]EPDHPFYSNISK.D	M[+16]	1217.06	2	2433.1	2433.11	-1.2	118	469.44	>sp|wy001|	57.8758	274810000
	R.SYDVPPPPM[+15.995]EPDHPFYSNISK.D	M[+16]	811.704	3	2433.1	2433.11	-3.7	118	481.95	>sp|wy001|	50.0944	10234000000
	R.SYDVPPPPM[+15.995]EPDHPFYSNISK.D	M[+16]	811.701	3	2433.09	2433.11	-7.3	118	497.55	>sp|wy001|	60.3083	639940000
	R.SYDVPPPPM[+15.995]EPDHPFYSNISK.D	M[+16]	1217.05	2	2433.1	2433.11	-3.4	118	497.94	>sp|wy001|	58.9324	274810000
	R.SYDVPPPPM[+15.995]EPDHPFYSNISK.D	M[+16]	1217.05	2	2433.1	2433.11	-2.5	118	505.96	>sp|wy001|	54.2882	948900000
	R.SYDVPPPPM[+15.995]EPDHPFYSNISK.D	M[+16]	1217.06	2	2433.1	2433.11	-1.6	118	507.68	>sp|wy001|	58.3895	274810000
	R.SYDVPPPPM[+15.995]EPDHPFYSNISK.D	M[+16]	609.031	4	2433.1	2433.11	-1.2	118	507.83	>sp|wy001|	55.3723	235450000
	R.SYDVPPPPM[+15.995]EPDHPFYSNISK.D	M[+16]	811.704	3	2433.1	2433.11	-4.3	118	511.1	>sp|wy001|	50.606	10234000000
	R.SYDVPPPPM[+15.995]EPDHPFYSNISK.D	M[+16]	1217.06	2	2433.1	2433.11	-1.6	118	519.48	>sp|wy001|	52.7153	2633900000
	R.SYDVPPPPM[+15.995]EPDHPFYSNISK.D	M[+16]	811.707	3	2433.11	2433.11	0	118	524.8	>sp|wy001|	59.6848	639940000
	R.SYDVPPPPM[+15.995]EPDHPFYSNISK.D	M[+16]	811.705	3	2433.1	2433.11	-2.7	118	530.45	>sp|wy001|	52.1433	10234000000
	R.SYDVPPPPM[+15.995]EPDHPFYSNISK.D	M[+16]	811.704	3	2433.1	2433.11	-3.7	118	532.2	>sp|wy001|	51.6358	10234000000
	R.SYDVPPPPM[+15.995]EPDHPFYSNISK.D	M[+16]	811.703	3	2433.1	2433.11	-4.5	118	534.72	>sp|wy001|	52.6453	10234000000
	R.SYDVPPPPM[+15.995]EPDHPFYSNISK.D	M[+16]	1217.06	2	2433.1	2433.11	-1	118	542.72	>sp|wy001|	56.8646	843690000
	R.SYDVPPPPM[+15.995]EPDHPFYSNISK.D	M[+16]	811.702	3	2433.09	2433.11	-5.9	118	547.34	>sp|wy001|	55.2509	4578800000
	R.SYDVPPPPM[+15.995]EPDHPFYSNISK.D	M[+16]	1217.06	2	2433.11	2433.11	0.4	118	556.96	>sp|wy001|	54.8266	948900000
	R.SYDVPPPPM[+15.995]EPDHPFYSNISK.D	M[+16]	811.704	3	2433.1	2433.11	-4.2	118	560.16	>sp|wy001|	54.7182	4578800000
	R.SYDVPPPPM[+15.995]EPDHPFYSNISK.D	M[+16]	1217.06	2	2433.1	2433.11	-1.7	118	560.93	>sp|wy001|	57.3674	843690000
	R.SYDVPPPPM[+15.995]EPDHPFYSNISK.D	M[+16]	1217.06	2	2433.1	2433.11	-1.3	118	562.97	>sp|wy001|	51.1563	2633900000
	R.SYDVPPPPM[+15.995]EPDHPFYSNISK.D	M[+16]	811.703	3	2433.1	2433.11	-4.6	118	569.02	>sp|wy001|	51.111	10234000000
	R.SYDVPPPPM[+15.995]EPDHPFYSNISK.D	M[+16]	1217.06	2	2433.1	2433.11	-0.8	118	572.06	>sp|wy001|	50.6416	2633900000
	R.SYDVPPPPM[+15.995]EPDHPFYSNISK.D	M[+16]	1217.06	2	2433.1	2433.11	-0.9	118	577.47	>sp|wy001|	55.8374	843690000
	R.SYDVPPPPM[+15.995]EPDHPFYSNISK.D	M[+16]	1217.06	2	2433.11	2433.11	0.1	118	577.89	>sp|wy001|	52.1831	2633900000
	R.SYDVPPPPM[+15.995]EPDHPFYSNISK.D	M[+16]	1217.06	2	2433.1	2433.11	-0.9	118	582.42	>sp|wy001|	56.3426	843690000
	R.SYDVPPPPM[+15.995]EPDHPFYSNISK.D	M[+16]	1217.06	2	2433.1	2433.11	-1	118	582.56	>sp|wy001|	55.334	1341700000
	R.SYDVPPPPM[+15.995]EPDHPFYSNISK.D	M[+16]	811.703	3	2433.09	2433.11	-5.3	118	589.21	>sp|wy001|	55.7616	2952000000
	R.SYDVPPPPM[+15.995]EPDHPFYSNISK.D	M[+16]	1217.06	2	2433.11	2433.11	0.1	118	629.49	>sp|wy001|	51.6782	2633900000
	R.SYDVPPPPM[+15.995]EPDHPFYSNISK.D	M[+16]	1217.05	2	2433.1	2433.11	-2.2	118	633.33	>sp|wy001|	48.5496	32179000
	R.SYDVPPPPMEPDHPFYSNISKDR.R		672.811	4	2688.22	2688.24	-6.8	118	17.88	>sp|wy001|	47.9545	14330000
	R.SYDVPPPPMEPDHPFYSNISKDR.R		1344.62	2	2688.23	2688.24	-2.7	118	399.85	>sp|wy001|	54.2383	29676000
	R.SYDVPPPPMEPDHPFYSNISKDR.R		672.813	4	2688.23	2688.24	-4.1	118	504.69	>sp|wy001|	54.2353	140430000
	R.SYDVPPPPMEPDHPFYSNISKDR.R		896.749	3	2688.23	2688.24	-3	118	690.42	>sp|wy001|	54.259	78700000
	R.SYDVPPPPM[+15.995]EPDHPFYSNISKDR.R	M[+16]	676.813	4	2704.23	2704.23	-1.4	118	307.06	>sp|wy001|	49.1025	477630000
	R.SYDVPPPPM[+15.995]EPDHPFYSNISKDR.R	M[+16]	902.084	3	2704.24	2704.23	1	118	529.81	>sp|wy001|	49.0764	30880000
	R.SYDVPPPPMEPDHPFYSNISKDRR.Y		569.673	5	2844.34	2844.34	-1.4	118	328.12	>sp|wy001|	51.4094	28233000
	R.RYADLTEDQLPSC[+57.021]ESLK.D	C[+57]	1012.98	2	2024.96	2024.96	0.4	141	68.04	>sp|wy001|	48.9784	9915400
	R.RYADLTEDQLPSC[+57.021]ESLK.D	C[+57]	675.657	3	2024.96	2024.96	-2	141	69.43	>sp|wy001|	47.4001	18390000
	R.RYADLTEDQLPSC[+57.021]ESLK.D	C[+57]	675.655	3	2024.95	2024.96	-3.6	141	148.72	>sp|wy001|	47.4539	1668500000
	R.RYADLTEDQLPSC[+57.021]ESLK.D	C[+57]	675.653	3	2024.95	2024.96	-6.8	141	171.12	>sp|wy001|	46.6424	13775000
	R.RYADLTEDQLPSC[+57.021]ESLK.D	C[+57]	675.654	3	2024.95	2024.96	-5.3	141	252.78	>sp|wy001|	47.9724	1668500000
	R.RYADLTEDQLPSC[+57.021]ESLK.D	C[+57]	675.65	3	2024.94	2024.96	-11.5	141	253.99	>sp|wy001|	48.3302	0
	R.RYADLTEDQLPSC[+57.021]ESLK.D	C[+57]	675.658	3	2024.96	2024.96	-0.7	141	262.37	>sp|wy001|	49.1025	477630000
	R.RYADLTEDQLPSC[+57.021]ESLK.D	C[+57]	1012.98	2	2024.96	2024.96	1.2	141	375.57	>sp|wy001|	49.0736	112240000
	R.RYADLTEDQLPSC[+57.021]ESLK.D	C[+57]	1012.98	2	2024.95	2024.96	-5.2	141	422.58	>sp|wy001|	48.007	24216000
	R.RYADLTEDQLPSC[+57.021]ESLK.D	C[+57]	675.655	3	2024.95	2024.96	-4.5	141	516.96	>sp|wy001|	48.6301	6079400000
	R.RYADLTEDQLPSC[+57.021]ESLK.D	C[+57]	1012.98	2	2024.95	2024.96	-3.5	141	635.17	>sp|wy001|	46.9059	22172000
	R.RYADLTEDQLPSC[+57.021]ESLK.D	C[+57]	1012.98	2	2024.96	2024.96	-1.3	141	675.56	>sp|wy001|	48.6072	3021100000
	R.RYADLTEDQLPSC[+57.021]ESLKDTIAR.A	C[+57]	646.068	4	2581.25	2581.26	-1.6	141	65.21	>sp|wy001|	47.9026	0
	R.RYADLTEDQLPSC[+57.021]ESLKDTIAR.A	C[+57]	646.067	4	2581.25	2581.26	-3.9	141	436.67	>sp|wy001|	47.773	94973000
	R.RYADLTEDQLPSC[+57.021]ESLKDTIAR.A	C[+57]	1291.13	2	2581.26	2581.26	0.6	141	448.92	>sp|wy001|	54.4552	622560000
	R.RYADLTEDQLPSC[+57.021]ESLKDTIAR.A	C[+57]	861.093	3	2581.26	2581.26	2.9	141	542.5	>sp|wy001|	47.8392	40275000
	R.RYADLTEDQLPSC[+57.021]ESLKDTIAR.A	C[+57]	861.088	3	2581.25	2581.26	-3.1	141	679.6	>sp|wy001|	54.6834	4861900000
	R.RYADLTEDQLPSC[+57.021]ESLKDTIAR.A	C[+57]	646.07	4	2581.26	2581.26	0.5	141	770.27	>sp|wy001|	54.4742	4140400000
	R.YADLTEDQLPSC[+57.021]ESLK.D	C[+57]	934.939	2	1868.87	1868.86	6.7	142	118.58	>sp|wy001|	64.9	0
	R.YADLTEDQLPSC[+57.021]ESLK.D	C[+57]	623.622	3	1868.85	1868.86	-4	142	164.02	>sp|wy001|	53.0016	0
	R.YADLTEDQLPSC[+57.021]ESLK.D	C[+57]	934.931	2	1868.85	1868.86	-1.9	142	164.5	>sp|wy001|	59.4694	27298000
	R.YADLTEDQLPSC[+57.021]ESLK.D	C[+57]	623.624	3	1868.86	1868.86	-0.3	142	165.78	>sp|wy001|	52.0634	0
	R.YADLTEDQLPSC[+57.021]ESLK.D	C[+57]	623.624	3	1868.86	1868.86	-1.2	142	182.96	>sp|wy001|	46.3439	33148000
	R.YADLTEDQLPSC[+57.021]ESLK.D	C[+57]	623.623	3	1868.85	1868.86	-2.2	142	188.69	>sp|wy001|	50.5423	1991600000
	R.YADLTEDQLPSC[+57.021]ESLK.D	C[+57]	934.929	2	1868.85	1868.86	-4.4	142	219.41	>sp|wy001|	41.3062	9862500
	R.YADLTEDQLPSC[+57.021]ESLK.D	C[+57]	623.618	3	1868.84	1868.86	-10	142	235.86	>sp|wy001|	47.1153	0
	R.YADLTEDQLPSC[+57.021]ESLK.D	C[+57]	623.62	3	1868.84	1868.86	-7.4	142	305.08	>sp|wy001|	50.0366	49424000
	R.YADLTEDQLPSC[+57.021]ESLK.D	C[+57]	934.931	2	1868.85	1868.86	-1.9	142	319.65	>sp|wy001|	58.6351	0
	R.YADLTEDQLPSC[+57.021]ESLK.D	C[+57]	623.623	3	1868.85	1868.86	-2	142	321.96	>sp|wy001|	51.0452	1991600000
	R.YADLTEDQLPSC[+57.021]ESLK.D	C[+57]	623.623	3	1868.85	1868.86	-2.6	142	383.65	>sp|wy001|	47.9395	1392300000
	R.YADLTEDQLPSC[+57.021]ESLK.D	C[+57]	623.625	3	1868.86	1868.86	0.7	142	425.98	>sp|wy001|	52.0811	1991600000
	R.YADLTEDQLPSC[+57.021]ESLK.D	C[+57]	623.624	3	1868.86	1868.86	-1	142	437.85	>sp|wy001|	51.5515	1991600000
	R.YADLTEDQLPSC[+57.021]ESLK.D	C[+57]	934.925	2	1868.84	1868.86	-7.9	142	458.43	>sp|wy001|	54.8309	3047100000
	R.YADLTEDQLPSC[+57.021]ESLK.D	C[+57]	623.623	3	1868.85	1868.86	-2	142	475.83	>sp|wy001|	46.1215	1057900000
	R.YADLTEDQLPSC[+57.021]ESLK.D	C[+57]	934.93	2	1868.85	1868.86	-3.3	142	574.53	>sp|wy001|	47.9408	1216900000
	R.YADLTEDQLPSC[+57.021]ESLK.D	C[+57]	934.929	2	1868.85	1868.86	-4	142	608.43	>sp|wy001|	48.4516	1216900000
	R.YADLTEDQLPSC[+57.021]ESLK.D	C[+57]	934.925	2	1868.84	1868.86	-7.9	142	634.23	>sp|wy001|	53.7829	4329400000
	R.YADLTEDQLPSC[+57.021]ESLK.D	C[+57]	934.932	2	1868.86	1868.86	-0.8	142	693.55	>sp|wy001|	52.2175	19480000000
	R.YADLTEDQLPSC[+57.021]ESLK.D	C[+57]	934.931	2	1868.85	1868.86	-2.3	142	695.55	>sp|wy001|	51.1769	19480000000
	R.YADLTEDQLPSC[+57.021]ESLK.D	C[+57]	934.931	2	1868.85	1868.86	-1.8	142	700.51	>sp|wy001|	50.6702	19480000000
	R.YADLTEDQLPSC[+57.021]ESLK.D	C[+57]	934.932	2	1868.86	1868.86	-1.3	142	700.73	>sp|wy001|	49.6802	353350000
	R.YADLTEDQLPSC[+57.021]ESLK.D	C[+57]	934.932	2	1868.86	1868.86	-1	142	713.83	>sp|wy001|	51.706	19480000000
	R.YADLTEDQLPSC[+57.021]ESLKDTIAR.A	C[+57]	1213.09	2	2425.17	2425.16	8.1	142	72.06	>sp|wy001|	65.568	0
	R.YADLTEDQLPSC[+57.021]ESLKDTIAR.A	C[+57]	809.053	3	2425.14	2425.16	-4.4	142	72.37	>sp|wy001|	65.3516	0
	R.YADLTEDQLPSC[+57.021]ESLKDTIAR.A	C[+57]	607.046	4	2425.16	2425.16	2.5	142	97.96	>sp|wy001|	47.4553	17026000
	R.YADLTEDQLPSC[+57.021]ESLKDTIAR.A	C[+57]	607.045	4	2425.16	2425.16	0.9	142	105.79	>sp|wy001|	52.2865	215310000
	R.YADLTEDQLPSC[+57.021]ESLKDTIAR.A	C[+57]	607.042	4	2425.15	2425.16	-3.6	142	151.63	>sp|wy001|	58.3964	145040000
	R.YADLTEDQLPSC[+57.021]ESLKDTIAR.A	C[+57]	809.056	3	2425.15	2425.16	-1.3	142	162.16	>sp|wy001|	61.4264	153390000
	R.YADLTEDQLPSC[+57.021]ESLKDTIAR.A	C[+57]	809.055	3	2425.15	2425.16	-2.4	142	188.01	>sp|wy001|	65.586	0
	R.YADLTEDQLPSC[+57.021]ESLKDTIAR.A	C[+57]	607.044	4	2425.15	2425.16	-0.8	142	198.45	>sp|wy001|	56.5316	155590000
	R.YADLTEDQLPSC[+57.021]ESLKDTIAR.A	C[+57]	809.054	3	2425.15	2425.16	-3.3	142	245.74	>sp|wy001|	48.8257	123860000
	R.YADLTEDQLPSC[+57.021]ESLKDTIAR.A	C[+57]	607.044	4	2425.15	2425.16	-0.5	142	249.9	>sp|wy001|	57.9817	0
	R.YADLTEDQLPSC[+57.021]ESLKDTIAR.A	C[+57]	809.054	3	2425.15	2425.16	-3.3	142	254.84	>sp|wy001|	57.2895	2952000000
	R.YADLTEDQLPSC[+57.021]ESLKDTIAR.A	C[+57]	809.052	3	2425.14	2425.16	-5.2	142	281.06	>sp|wy001|	65.1958	0
	R.YADLTEDQLPSC[+57.021]ESLKDTIAR.A	C[+57]	809.053	3	2425.14	2425.16	-4.6	142	294.25	>sp|wy001|	48.285	336690000
	R.YADLTEDQLPSC[+57.021]ESLKDTIAR.A	C[+57]	607.044	4	2425.15	2425.16	-0.4	142	303.04	>sp|wy001|	57.2974	476970000
	R.YADLTEDQLPSC[+57.021]ESLKDTIAR.A	C[+57]	607.044	4	2425.15	2425.16	-0.5	142	315.68	>sp|wy001|	57.464	0
	R.YADLTEDQLPSC[+57.021]ESLKDTIAR.A	C[+57]	607.044	4	2425.15	2425.16	-0.4	142	329.53	>sp|wy001|	57.805	381110000
	R.YADLTEDQLPSC[+57.021]ESLKDTIAR.A	C[+57]	607.044	4	2425.15	2425.16	-1	142	340.6	>sp|wy001|	56.2753	476970000
	R.YADLTEDQLPSC[+57.021]ESLKDTIAR.A	C[+57]	607.044	4	2425.15	2425.16	-0.6	142	364.94	>sp|wy001|	56.787	476970000
	R.YADLTEDQLPSC[+57.021]ESLKDTIAR.A	C[+57]	607.044	4	2425.16	2425.16	-0.1	142	461.23	>sp|wy001|	54.2797	49708000
	R.YADLTEDQLPSC[+57.021]ESLKDTIAR.A	C[+57]	809.053	3	2425.15	2425.16	-4	142	464.01	>sp|wy001|	53.3105	73244000
	R.YADLTEDQLPSC[+57.021]ESLKDTIAR.A	C[+57]	809.048	3	2425.13	2425.16	-11	142	506.08	>sp|wy001|	47.8613	19230000
	R.YADLTEDQLPSC[+57.021]ESLKDTIAR.A	C[+57]	607.044	4	2425.15	2425.16	-0.9	142	549.78	>sp|wy001|	54.2074	1288700000
	R.YADLTEDQLPSC[+57.021]ESLKDTIAR.A	C[+57]	809.05	3	2425.14	2425.16	-8	142	565.48	>sp|wy001|	60.3138	1369900000
	R.YADLTEDQLPSC[+57.021]ESLKDTIAR.A	C[+57]	607.045	4	2425.16	2425.16	1.1	142	578.02	>sp|wy001|	48.6722	1327700000
	R.YADLTEDQLPSC[+57.021]ESLKDTIAR.A	C[+57]	1213.08	2	2425.15	2425.16	-0.5	142	599.81	>sp|wy001|	48.5973	254750000
	R.YADLTEDQLPSC[+57.021]ESLKDTIAR.A	C[+57]	1213.07	2	2425.14	2425.16	-6.9	142	604.67	>sp|wy001|	54.1694	529340000
	R.YADLTEDQLPSC[+57.021]ESLKDTIAR.A	C[+57]	809.053	3	2425.15	2425.16	-3.8	142	605.22	>sp|wy001|	62.1479	0
	R.YADLTEDQLPSC[+57.021]ESLKDTIAR.A	C[+57]	809.054	3	2425.15	2425.16	-3.4	142	627.94	>sp|wy001|	48.795	1252800000
	R.YADLTEDQLPSC[+57.021]ESLKDTIAR.A	C[+57]	1213.07	2	2425.14	2425.16	-5.4	142	672.72	>sp|wy001|	54.6849	529340000
	R.YADLTEDQLPSC[+57.021]ESLKDTIAR.A	C[+57]	607.043	4	2425.15	2425.16	-1.8	142	686.78	>sp|wy001|	48.151	437340000
	R.YADLTEDQLPSC[+57.021]ESLKDTIAR.A	C[+57]	809.055	3	2425.15	2425.16	-2.2	142	742.14	>sp|wy001|	52.0853	325780000
	R.YADLTEDQLPSC[+57.021]ESLKDTIAR.A	C[+57]	1213.07	2	2425.13	2425.16	-8.3	142	748.03	>sp|wy001|	59.0242	1565800000
	R.YADLTEDQLPSC[+57.021]ESLKDTIAR.A	C[+57]	809.055	3	2425.15	2425.16	-1.5	142	766.76	>sp|wy001|	58.3359	4576100000
	R.YADLTEDQLPSC[+57.021]ESLKDTIAR.A	C[+57]	809.053	3	2425.15	2425.16	-3.9	142	794.22	>sp|wy001|	54.3832	1482600000
	R.YADLTEDQLPSC[+57.021]ESLKDTIAR.A	C[+57]	809.054	3	2425.15	2425.16	-3.2	142	803.55	>sp|wy001|	56.7719	12886000000
	R.YADLTEDQLPSC[+57.021]ESLKDTIAR.A	C[+57]	809.054	3	2425.15	2425.16	-3.3	142	838.19	>sp|wy001|	57.2883	12886000000
	R.YADLTEDQLPSC[+57.021]ESLKDTIAR.A	C[+57]	809.054	3	2425.15	2425.16	-3.6	142	839.06	>sp|wy001|	57.7971	12607000000
	R.YADLTEDQLPSC[+57.021]ESLKDTIAR.A	C[+57]	809.053	3	2425.14	2425.16	-4.2	142	879.24	>sp|wy001|	56.2527	12886000000
	R.YADLTEDQLPSC[+57.021]ESLKDTIAR.A	C[+57]	1213.08	2	2425.15	2425.16	-0.3	142	895.03	>sp|wy001|	57.9925	5896700000
	R.YADLTEDQLPSC[+57.021]ESLKDTIAR.A	C[+57]	1213.08	2	2425.15	2425.16	-0.8	142	895.71	>sp|wy001|	56.4668	5896700000
	R.YADLTEDQLPSC[+57.021]ESLKDTIAR.A	C[+57]	1213.08	2	2425.15	2425.16	-0.3	142	907.41	>sp|wy001|	56.9734	5896700000
	R.YADLTEDQLPSC[+57.021]ESLKDTIAR.A	C[+57]	1213.08	2	2425.15	2425.16	-0.3	142	912.34	>sp|wy001|	57.4761	5896700000
	R.ALPFWNEEIVPQIK.E		842.457	2	1683.91	1683.91	-1.6	163	35.43	>sp|wy001|	64.1309	0
	R.ALPFWNEEIVPQIK.E		842.457	2	1683.91	1683.91	-2.5	163	135.56	>sp|wy001|	64.6422	0
	R.ALPFWNEEIVPQIK.E		842.456	2	1683.9	1683.91	-3.3	163	150.71	>sp|wy001|	65.1915	0
	R.ALPFWNEEIVPQIK.E		842.457	2	1683.91	1683.91	-2.2	163	189.69	>sp|wy001|	63.8213	0
	R.ALPFWNEEIVPQIK.E		561.973	3	1683.91	1683.91	-2.7	163	204.27	>sp|wy001|	63.5579	0
	R.ALPFWNEEIVPQIK.E		842.457	2	1683.91	1683.91	-2.6	163	305.08	>sp|wy001|	65.17	0
	R.ALPFWNEEIVPQIK.E		842.456	2	1683.91	1683.91	-3.1	163	346.86	>sp|wy001|	65.732	0
	R.ALPFWNEEIVPQIK.E		842.457	2	1683.91	1683.91	-2.7	163	486.69	>sp|wy001|	65.1052	0
	R.ALPFWNEEIVPQIK.E		842.457	2	1683.91	1683.91	-2.6	163	518.9	>sp|wy001|	64.5914	0
	R.ALPFWNEEIVPQIK.E		842.457	2	1683.91	1683.91	-1.8	163	532.01	>sp|wy001|	65.6118	0
	R.ALPFWNEEIVPQIK.E		842.456	2	1683.91	1683.91	-3.1	163	560.67	>sp|wy001|	65.7277	0
	R.ALPFWNEEIVPQIK.E		842.458	2	1683.91	1683.91	-1.3	163	587.85	>sp|wy001|	64.072	0
	R.ALPFWNEEIVPQIKEGK.R		666.692	3	1998.06	1998.07	-4.7	163	262.35	>sp|wy001|	63.5072	99770000
	R.ALPFWNEEIVPQIKEGK.R		999.536	2	1998.06	1998.07	-2.5	163	348.83	>sp|wy001|	63.5288	0
	R.ALPFWNEEIVPQIKEGK.R		666.692	3	1998.06	1998.07	-4.7	163	505.2	>sp|wy001|	63.5137	138040000
	R.ALPFWNEEIVPQIKEGKR.V		718.726	3	2154.16	2154.17	-3.9	163	383.84	>sp|wy001|	62.7641	104760000
	R.ALPFWNEEIVPQIKEGKR.V		1077.59	2	2154.17	2154.17	1.2	163	494.55	>sp|wy001|	62.8564	0
	R.ALPFWNEEIVPQIKEGKR.V		718.725	3	2154.16	2154.17	-5.2	163	502.15	>sp|wy001|	63.3771	29771000
	R.ALPFWNEEIVPQIKEGKR.V		539.298	4	2154.17	2154.17	-0.1	163	619.72	>sp|wy001|	62.8386	11836000
	R.ALPFWNEEIVPQIKEGKR.V		718.725	3	2154.16	2154.17	-4.5	163	718.51	>sp|wy001|	62.8493	94968000
	R.ALPFWNEEIVPQIKEGKRVLIAAHGNSLR.G		657.97	5	3285.82	3285.82	-0.5	163	12.37	>sp|wy001|	63.3537	25688000
	K.RVLIAAHGNSLR.G		327.446	4	1306.76	1306.77	-5	180	150.64	>sp|wy001|	26.2662	1647400000
	K.RVLIAAHGNSLR.G		327.445	4	1306.76	1306.77	-8.5	180	179.79	>sp|wy001|	27.2962	13912000
	K.RVLIAAHGNSLR.G		436.259	3	1306.76	1306.77	-6.9	180	230.17	>sp|wy001|	28.0151	15688000
	K.RVLIAAHGNSLR.G		653.885	2	1306.76	1306.77	-5.9	180	265.24	>sp|wy001|	28.1184	0
	K.RVLIAAHGNSLR.G		653.884	2	1306.76	1306.77	-7.9	180	268.98	>sp|wy001|	28.3354	16720000
	K.RVLIAAHGNSLR.G		653.884	2	1306.76	1306.77	-8	180	275.22	>sp|wy001|	27.5044	0
	K.RVLIAAHGNSLR.G		653.885	2	1306.76	1306.77	-5.2	180	311.25	>sp|wy001|	28.5008	0
	K.RVLIAAHGNSLR.G		327.446	4	1306.76	1306.77	-5.3	180	338.25	>sp|wy001|	26.7864	1647400000
	K.RVLIAAHGNSLR.G		1306.77	1	1306.77	1306.77	-2	180	343.6	>sp|wy001|	26.6243	86087000
	K.RVLIAAHGNSLR.G		653.884	2	1306.76	1306.77	-7.8	180	343.84	>sp|wy001|	27.5573	0
	K.RVLIAAHGNSLR.G		436.255	3	1306.75	1306.77	-14.4	180	381.1	>sp|wy001|	28.0903	0
	K.RVLIAAHGNSLR.G		653.886	2	1306.76	1306.77	-4.9	180	405.07	>sp|wy001|	26.0136	77690000
	K.RVLIAAHGNSLR.G		436.262	3	1306.77	1306.77	-0.1	180	434.1	>sp|wy001|	26.5587	191260000
	K.RVLIAAHGNSLR.G		436.261	3	1306.77	1306.77	-2.1	180	526.81	>sp|wy001|	27.5801	21421000
	K.RVLIAAHGNSLR.G		653.886	2	1306.76	1306.77	-4.8	180	531.28	>sp|wy001|	26.8186	0
	K.RVLIAAHGNSLR.G		436.262	3	1306.77	1306.77	-0.1	180	538.15	>sp|wy001|	26.5533	9457000000
	K.RVLIAAHGNSLR.G		436.26	3	1306.77	1306.77	-3.4	180	551.26	>sp|wy001|	27.0722	9457000000
	K.RVLIAAHGNSLR.G		653.885	2	1306.76	1306.77	-6	180	589.47	>sp|wy001|	27.0454	6368900000
	K.RVLIAAHGNSLR.G		653.886	2	1306.77	1306.77	-4	180	717.23	>sp|wy001|	26.5319	6368900000
	R.VLIAAHGNSLR.G		384.226	3	1150.66	1150.67	-4.3	181	137.23	>sp|wy001|	29.6564	20333000000
	R.VLIAAHGNSLR.G		575.845	2	1150.68	1150.67	11.9	181	187.96	>sp|wy001|	46.8271	31313000
	R.VLIAAHGNSLR.G		384.227	3	1150.67	1150.67	-2.7	181	208.02	>sp|wy001|	25.7544	25657000
	R.VLIAAHGNSLR.G		384.225	3	1150.66	1150.67	-6.5	181	251.49	>sp|wy001|	26.198	654340000
	R.VLIAAHGNSLR.G		384.228	3	1150.67	1150.67	0.8	181	279.92	>sp|wy001|	31.1835	16790000000
	R.VLIAAHGNSLR.G		575.84	2	1150.67	1150.67	3.6	181	289.83	>sp|wy001|	35.3348	0
	R.VLIAAHGNSLR.G		575.837	2	1150.67	1150.67	-2.8	181	294.53	>sp|wy001|	30.9849	0
	R.VLIAAHGNSLR.G		575.84	2	1150.67	1150.67	3.8	181	322.31	>sp|wy001|	34.203	0
	R.VLIAAHGNSLR.G		575.838	2	1150.67	1150.67	0.3	181	326.27	>sp|wy001|	29.1449	16754000000
	R.VLIAAHGNSLR.G		575.839	2	1150.67	1150.67	0.6	181	328.41	>sp|wy001|	34.3903	0
	R.VLIAAHGNSLR.G		575.838	2	1150.67	1150.67	0.3	181	354.42	>sp|wy001|	31.4531	16231000000
	R.VLIAAHGNSLR.G		575.837	2	1150.67	1150.67	-1.4	181	389.96	>sp|wy001|	30.2551	7562900
	R.VLIAAHGNSLR.G		575.837	2	1150.67	1150.67	-1.4	181	435.48	>sp|wy001|	26.0685	809030000
	R.VLIAAHGNSLR.G		384.225	3	1150.66	1150.67	-6.8	181	448.04	>sp|wy001|	26.1194	654340000
	R.VLIAAHGNSLR.G		384.227	3	1150.67	1150.67	-1.7	181	504.69	>sp|wy001|	30.1633	20333000000
	R.VLIAAHGNSLR.G		384.228	3	1150.67	1150.67	1.2	181	504.73	>sp|wy001|	30.6758	0
	R.VLIAAHGNSLR.G		575.837	2	1150.67	1150.67	-1.4	181	517.69	>sp|wy001|	31.56	16231000000
	R.VLIAAHGNSLR.G		575.838	2	1150.67	1150.67	-0.9	181	577.61	>sp|wy001|	25.7837	798410000
	R.VLIAAHGNSLR.G		575.837	2	1150.67	1150.67	-1.6	181	609.41	>sp|wy001|	31.0562	16231000000
	R.VLIAAHGNSLR.G		575.837	2	1150.67	1150.67	-2.3	181	615.81	>sp|wy001|	30.7168	12795000000
	R.VLIAAHGNSLR.G		575.838	2	1150.67	1150.67	-1	181	625.15	>sp|wy001|	30.5484	16754000000
	R.VLIAAHGNSLR.G		575.837	2	1150.67	1150.67	-2.4	181	626.21	>sp|wy001|	29.6551	16754000000
	R.VLIAAHGNSLR.G		575.836	2	1150.67	1150.67	-3.1	181	692.26	>sp|wy001|	30.0329	16754000000
	R.GIVKHLEGLSEEAIMELNLPTGIPIVYELDK.N		855.962	4	3420.83	3420.83	-1.6	192	60.78	>sp|wy001|	63.8427	0
	K.HLEGLSEEAIMELNLPTGIPIVYELDK.N		1512.28	2	3023.56	3023.56	-1.2	196	806.93	>sp|wy001|	64.6164	0
	K.HLEGLSEEAIMELNLPTGIPIVYELDK.N		1512.29	2	3023.56	3023.56	-0.2	196	818.41	>sp|wy001|	65.6421	0
	K.HLEGLSEEAIMELNLPTGIPIVYELDK.N		1008.53	3	3023.57	3023.56	1.8	196	824.21	>sp|wy001|	64.0762	0
	K.HLEGLSEEAIMELNLPTGIPIVYELDK.N		1008.53	3	3023.57	3023.56	0.7	196	828.41	>sp|wy001|	65.1064	0
	K.HLEGLSEEAIMELNLPTGIPIVYELDK.N		1008.53	3	3023.57	3023.56	1.7	196	833.08	>sp|wy001|	65.6131	0
	K.HLEGLSEEAIMELNLPTGIPIVYELDK.N		1008.53	3	3023.57	3023.56	0.5	196	835.48	>sp|wy001|	64.5928	0
	K.HLEGLSEEAIMELNLPTGIPIVYELDK.N		1008.52	3	3023.56	3023.56	-2	196	838	>sp|wy001|	63.5536	0
	K.HLEGLSEEAIMELNLPTGIPIVYELDK.N		1512.29	2	3023.56	3023.56	-0.2	196	885.54	>sp|wy001|	64.096	0
	K.HLEGLSEEAIMELNLPTGIPIVYELDK.N		1512.29	2	3023.57	3023.56	0.2	196	901.2	>sp|wy001|	65.1329	0
	K.HLEGLSEEAIMELNLPTGIPIVYELDK.N		1512.28	2	3023.55	3023.56	-3.7	196	958.71	>sp|wy001|	63.5435	0
	K.HLEGLSEEAIM[+15.995]ELNLPTGIPIVYELDK.N	M[+16]	1013.86	3	3039.56	3039.56	1.2	196	8.05	>sp|wy001|	64.7488	0
	K.HLEGLSEEAIM[+15.995]ELNLPTGIPIVYELDK.N	M[+16]	1520.29	2	3039.56	3039.56	1.3	196	181.82	>sp|wy001|	65.305	0
	K.HLEGLSEEAIM[+15.995]ELNLPTGIPIVYELDK.N	M[+16]	1520.28	2	3039.55	3039.56	-3.2	196	401.26	>sp|wy001|	63.5479	390830000
	K.HLEGLSEEAIM[+15.995]ELNLPTGIPIVYELDK.N	M[+16]	1013.86	3	3039.56	3039.56	0	196	454.8	>sp|wy001|	65.1986	0
	K.HLEGLSEEAIM[+15.995]ELNLPTGIPIVYELDK.N	M[+16]	1013.86	3	3039.55	3039.56	-2	196	487.09	>sp|wy001|	63.5565	28240000
	K.HLEGLSEEAIM[+15.995]ELNLPTGIPIVYELDK.N	M[+16]	1013.86	3	3039.56	3039.56	-0.3	196	624.23	>sp|wy001|	64.638	0
	K.HLEGLSEEAIM[+15.995]ELNLPTGIPIVYELDK.N	M[+16]	1013.86	3	3039.56	3039.56	1	196	635.07	>sp|wy001|	64.1237	0
	K.HLEGLSEEAIM[+15.995]ELNLPTGIPIVYELDK.N	M[+16]	1013.86	3	3039.56	3039.56	0.3	196	641.78	>sp|wy001|	65.2696	0
	K.HLEGLSEEAIM[+15.995]ELNLPTGIPIVYELDK.N	M[+16]	1013.86	3	3039.56	3039.56	-0.1	196	688.49	>sp|wy001|	65.1507	0
	K.HLEGLSEEAIM[+15.995]ELNLPTGIPIVYELDK.N	M[+16]	1013.86	3	3039.56	3039.56	1.1	196	743.81	>sp|wy001|	65.6586	0
	K.NLKPIKPMQFLGDEETVR.K		705.707	3	2115.11	2115.13	-9.7	223	64.26	>sp|wy001|	51.8251	0
	K.NLKPIKPMQFLGDEETVR.K		423.83	5	2115.12	2115.13	-3.1	223	102.24	>sp|wy001|	54.1431	0
	K.NLKPIKPMQFLGDEETVR.K		423.828	5	2115.11	2115.13	-6.8	223	120.37	>sp|wy001|	54.8516	144930000
	K.NLKPIKPMQFLGDEETVR.K		1058.07	2	2115.13	2115.13	1	223	226.29	>sp|wy001|	58.119	0
	K.NLKPIKPMQFLGDEETVR.K		529.538	4	2115.13	2115.13	1	223	245.64	>sp|wy001|	53.9227	14966000
	K.NLKPIKPMQFLGDEETVR.K		705.707	3	2115.11	2115.13	-9.1	223	277.74	>sp|wy001|	47.9531	14197000
	K.NLKPIKPMQFLGDEETVR.K		705.708	3	2115.11	2115.13	-8.1	223	304.56	>sp|wy001|	52.2621	30865000
	K.NLKPIKPMQFLGDEETVR.K		1058.07	2	2115.13	2115.13	1.9	223	307.5	>sp|wy001|	54.1902	57174000
	K.NLKPIKPMQFLGDEETVR.K		529.537	4	2115.13	2115.13	-0.3	223	308.47	>sp|wy001|	54.4451	183710000
	K.NLKPIKPMQFLGDEETVR.K		705.712	3	2115.12	2115.13	-3	223	309.43	>sp|wy001|	58.0918	4479300000
	K.NLKPIKPMQFLGDEETVR.K		529.539	4	2115.13	2115.13	3.1	223	326.56	>sp|wy001|	59.6483	173030000
	K.NLKPIKPMQFLGDEETVR.K		529.537	4	2115.13	2115.13	0	223	332.48	>sp|wy001|	57.6148	708050000
	K.NLKPIKPMQFLGDEETVR.K		529.537	4	2115.13	2115.13	0.6	223	354.91	>sp|wy001|	58.6252	0
	K.NLKPIKPMQFLGDEETVR.K		705.711	3	2115.12	2115.13	-3.3	223	361.43	>sp|wy001|	53.5035	0
	K.NLKPIKPMQFLGDEETVR.K		705.708	3	2115.11	2115.13	-8	223	374.58	>sp|wy001|	47.9067	14197000
	K.NLKPIKPMQFLGDEETVR.K		529.538	4	2115.13	2115.13	0.9	223	401.29	>sp|wy001|	55.0695	708050000
	K.NLKPIKPMQFLGDEETVR.K		529.538	4	2115.13	2115.13	1.8	223	402.91	>sp|wy001|	59.1316	173030000
	K.NLKPIKPMQFLGDEETVR.K		1058.06	2	2115.11	2115.13	-8.9	223	403.09	>sp|wy001|	49.3636	27265000
	K.NLKPIKPMQFLGDEETVR.K		1058.07	2	2115.13	2115.13	1	223	405.96	>sp|wy001|	53.9401	15307000
	K.NLKPIKPMQFLGDEETVR.K		529.537	4	2115.13	2115.13	0.2	223	412.98	>sp|wy001|	56.5973	708050000
	K.NLKPIKPMQFLGDEETVR.K		529.537	4	2115.13	2115.13	-0.7	223	416.7	>sp|wy001|	55.5813	708050000
	K.NLKPIKPMQFLGDEETVR.K		529.538	4	2115.13	2115.13	1.2	223	422.03	>sp|wy001|	58.1175	708050000
	K.NLKPIKPMQFLGDEETVR.K		705.71	3	2115.12	2115.13	-5.2	223	436.57	>sp|wy001|	54.0222	1481800000
	K.NLKPIKPMQFLGDEETVR.K		705.712	3	2115.12	2115.13	-3.1	223	438.87	>sp|wy001|	57.5768	12145000000
	K.NLKPIKPMQFLGDEETVR.K		1058.06	2	2115.1	2115.13	-10.5	223	447.6	>sp|wy001|	47.1773	0
	K.NLKPIKPMQFLGDEETVR.K		529.537	4	2115.13	2115.13	0.3	223	452.02	>sp|wy001|	57.1103	708050000
	K.NLKPIKPMQFLGDEETVR.K		1058.07	2	2115.13	2115.13	1.3	223	469.01	>sp|wy001|	54.4125	260840000
	K.NLKPIKPMQFLGDEETVR.K		529.537	4	2115.13	2115.13	0.3	223	475.11	>sp|wy001|	56.0931	708050000
	K.NLKPIKPMQFLGDEETVR.K		705.713	3	2115.12	2115.13	-1.3	223	503.43	>sp|wy001|	59.6057	0
	K.NLKPIKPMQFLGDEETVR.K		1058.07	2	2115.13	2115.13	0.1	223	543.49	>sp|wy001|	54.4729	260840000
	K.NLKPIKPMQFLGDEETVR.K		1058.06	2	2115.11	2115.13	-9.7	223	551.76	>sp|wy001|	47.0637	20065000
	K.NLKPIKPMQFLGDEETVR.K		705.712	3	2115.12	2115.13	-2.6	223	559.75	>sp|wy001|	58.5942	4479300000
	K.NLKPIKPMQFLGDEETVR.K		1058.06	2	2115.12	2115.13	-2.8	223	587.17	>sp|wy001|	47.4967	0
	K.NLKPIKPMQFLGDEETVR.K		705.711	3	2115.12	2115.13	-3.9	223	588	>sp|wy001|	54.5346	1481800000
	K.NLKPIKPMQFLGDEETVR.K		705.712	3	2115.12	2115.13	-3.2	223	600.55	>sp|wy001|	57.0724	12145000000
	K.NLKPIKPMQFLGDEETVR.K		705.71	3	2115.11	2115.13	-5.8	223	617.64	>sp|wy001|	47.756	51983000
	K.NLKPIKPMQFLGDEETVR.K		705.709	3	2115.11	2115.13	-7.1	223	626.54	>sp|wy001|	47.243	81381000
	K.NLKPIKPMQFLGDEETVR.K		705.712	3	2115.12	2115.13	-2.7	223	650.44	>sp|wy001|	56.5674	12145000000
	K.NLKPIKPMQFLGDEETVR.K		705.711	3	2115.12	2115.13	-3.6	223	683.44	>sp|wy001|	55.0531	12145000000
	K.NLKPIKPMQFLGDEETVR.K		705.713	3	2115.12	2115.13	-1.4	223	686.83	>sp|wy001|	59.0982	4479300000
	K.NLKPIKPMQFLGDEETVR.K		705.712	3	2115.12	2115.13	-3.2	223	690.61	>sp|wy001|	56.0646	12145000000
	K.NLKPIKPMQFLGDEETVR.K		705.711	3	2115.12	2115.13	-3.5	223	696.44	>sp|wy001|	55.5584	12145000000
	K.NLKPIKPMQFLGDEETVR.K		705.711	3	2115.12	2115.13	-3.6	223	743.76	>sp|wy001|	55.049	12145000000
	K.NLKPIKPMQFLGDEETVR.K		1058.07	2	2115.13	2115.13	0	223	743.78	>sp|wy001|	55.002	1693500000
	K.NLKPIKPMQFLGDEETVR.K		1058.07	2	2115.13	2115.13	0.4	223	745.5	>sp|wy001|	56.5275	1693500000
	K.NLKPIKPMQFLGDEETVR.K		1058.07	2	2115.13	2115.13	0.5	223	757.74	>sp|wy001|	55.5092	1693500000
	K.NLKPIKPMQFLGDEETVR.K		1058.07	2	2115.13	2115.13	0	223	760.05	>sp|wy001|	56.0167	1693500000
	K.NLKPIKPMQFLGDEETVR.K		1058.07	2	2115.13	2115.13	2.3	223	760.99	>sp|wy001|	59.607	521660000
	K.NLKPIKPMQFLGDEETVR.K		1058.07	2	2115.13	2115.13	0.4	223	768.72	>sp|wy001|	57.0509	1693500000
	K.NLKPIKPMQFLGDEETVR.K		1058.07	2	2115.13	2115.13	2.2	223	774.2	>sp|wy001|	59.0995	521660000
	K.NLKPIKPMQFLGDEETVR.K		1058.07	2	2115.13	2115.13	1.7	223	778.7	>sp|wy001|	58.5863	1693500000
	K.NLKPIKPMQFLGDEETVR.K		1058.07	2	2115.13	2115.13	0.8	223	790.5	>sp|wy001|	57.5646	1693500000
	K.NLKPIKPMQFLGDEETVR.K		1058.07	2	2115.13	2115.13	0.9	223	792.18	>sp|wy001|	58.0782	1693500000
	K.NLKPIKPM[+15.995]QFLGDEETVR.K	M[+16]	427.029	5	2131.12	2131.12	-2.2	223	49.06	>sp|wy001|	48.1907	18740000
	K.NLKPIKPM[+15.995]QFLGDEETVR.K	M[+16]	1066.07	2	2131.12	2131.12	0.9	223	59.95	>sp|wy001|	58.5713	0
	K.NLKPIKPM[+15.995]QFLGDEETVR.K	M[+16]	1066.06	2	2131.11	2131.12	-3.8	223	129.1	>sp|wy001|	54.9434	0
	K.NLKPIKPM[+15.995]QFLGDEETVR.K	M[+16]	427.03	5	2131.12	2131.12	-0.3	223	142.74	>sp|wy001|	54.667	26131000
	K.NLKPIKPM[+15.995]QFLGDEETVR.K	M[+16]	533.536	4	2131.12	2131.12	0.3	223	143.47	>sp|wy001|	48.2906	37338000
	K.NLKPIKPM[+15.995]QFLGDEETVR.K	M[+16]	711.038	3	2131.1	2131.12	-9.9	223	205.58	>sp|wy001|	61.3228	84763000
	K.NLKPIKPM[+15.995]QFLGDEETVR.K	M[+16]	533.536	4	2131.12	2131.12	0.8	223	211.1	>sp|wy001|	55.2205	200290000
	K.NLKPIKPM[+15.995]QFLGDEETVR.K	M[+16]	533.537	4	2131.13	2131.12	2.3	223	220.29	>sp|wy001|	48.6015	35785000
	K.NLKPIKPM[+15.995]QFLGDEETVR.K	M[+16]	533.536	4	2131.12	2131.12	-0.4	223	223.71	>sp|wy001|	58.3065	0
	K.NLKPIKPM[+15.995]QFLGDEETVR.K	M[+16]	711.042	3	2131.11	2131.12	-4.2	223	225.26	>sp|wy001|	54.5401	88503000
	K.NLKPIKPM[+15.995]QFLGDEETVR.K	M[+16]	533.533	4	2131.11	2131.12	-4.6	223	227.82	>sp|wy001|	54.3278	124520000
	K.NLKPIKPM[+15.995]QFLGDEETVR.K	M[+16]	533.538	4	2131.13	2131.12	3.5	223	234.34	>sp|wy001|	49.6417	1289800000
	K.NLKPIKPM[+15.995]QFLGDEETVR.K	M[+16]	1066.06	2	2131.12	2131.12	0.1	223	237.73	>sp|wy001|	55.4892	9721800
	K.NLKPIKPM[+15.995]QFLGDEETVR.K	M[+16]	533.536	4	2131.12	2131.12	0.8	223	272.74	>sp|wy001|	58.8203	47804000
	K.NLKPIKPM[+15.995]QFLGDEETVR.K	M[+16]	533.536	4	2131.12	2131.12	0.7	223	285.39	>sp|wy001|	59.3307	47804000
	K.NLKPIKPM[+15.995]QFLGDEETVR.K	M[+16]	1066.06	2	2131.12	2131.12	-0.9	223	289.58	>sp|wy001|	57.8816	0
	K.NLKPIKPM[+15.995]QFLGDEETVR.K	M[+16]	533.532	4	2131.11	2131.12	-7	223	291.65	>sp|wy001|	46.9683	0
	K.NLKPIKPM[+15.995]QFLGDEETVR.K	M[+16]	1066.06	2	2131.12	2131.12	0.3	223	307.21	>sp|wy001|	49.5548	3963800000
	K.NLKPIKPM[+15.995]QFLGDEETVR.K	M[+16]	533.536	4	2131.12	2131.12	-0.1	223	311.18	>sp|wy001|	57.269	153850000
	K.NLKPIKPM[+15.995]QFLGDEETVR.K	M[+16]	533.532	4	2131.11	2131.12	-7	223	322.14	>sp|wy001|	46.9852	0
	K.NLKPIKPM[+15.995]QFLGDEETVR.K	M[+16]	711.043	3	2131.11	2131.12	-3.6	223	330.15	>sp|wy001|	57.6664	2730500000
	K.NLKPIKPM[+15.995]QFLGDEETVR.K	M[+16]	533.536	4	2131.12	2131.12	0.1	223	334.73	>sp|wy001|	56.7555	153850000
	K.NLKPIKPM[+15.995]QFLGDEETVR.K	M[+16]	711.041	3	2131.11	2131.12	-6.8	223	346.27	>sp|wy001|	54.8323	57560000
	K.NLKPIKPM[+15.995]QFLGDEETVR.K	M[+16]	711.043	3	2131.11	2131.12	-3.9	223	346.49	>sp|wy001|	59.511	71703000
	K.NLKPIKPM[+15.995]QFLGDEETVR.K	M[+16]	533.536	4	2131.12	2131.12	-0.1	223	349.69	>sp|wy001|	57.7822	153850000
	K.NLKPIKPM[+15.995]QFLGDEETVR.K	M[+16]	533.537	4	2131.12	2131.12	1.2	223	350.48	>sp|wy001|	56.2487	153850000
	K.NLKPIKPM[+15.995]QFLGDEETVR.K	M[+16]	1066.07	2	2131.13	2131.12	2.8	223	356.76	>sp|wy001|	49.1124	30096000
	K.NLKPIKPM[+15.995]QFLGDEETVR.K	M[+16]	711.043	3	2131.11	2131.12	-3.2	223	383.46	>sp|wy001|	59.34	560450000
	K.NLKPIKPM[+15.995]QFLGDEETVR.K	M[+16]	711.044	3	2131.12	2131.12	-1.9	223	388.68	>sp|wy001|	47.6957	10028000
	K.NLKPIKPM[+15.995]QFLGDEETVR.K	M[+16]	711.043	3	2131.11	2131.12	-3.3	223	391.14	>sp|wy001|	58.1706	2730500000
	K.NLKPIKPM[+15.995]QFLGDEETVR.K	M[+16]	533.538	4	2131.13	2131.12	3.9	223	401.07	>sp|wy001|	49.1303	1289800000
	K.NLKPIKPM[+15.995]QFLGDEETVR.K	M[+16]	711.04	3	2131.11	2131.12	-7.1	223	421.86	>sp|wy001|	52.6919	33086000
	K.NLKPIKPM[+15.995]QFLGDEETVR.K	M[+16]	533.535	4	2131.12	2131.12	-2.1	223	427.06	>sp|wy001|	55.7308	0
	K.NLKPIKPM[+15.995]QFLGDEETVR.K	M[+16]	1066.06	2	2131.12	2131.12	-1.9	223	455.8	>sp|wy001|	48.405	53157000
	K.NLKPIKPM[+15.995]QFLGDEETVR.K	M[+16]	711.038	3	2131.1	2131.12	-9.7	223	458.9	>sp|wy001|	60.7489	344610000
	K.NLKPIKPM[+15.995]QFLGDEETVR.K	M[+16]	1066.07	2	2131.12	2131.12	0.7	223	462.71	>sp|wy001|	48.3731	53157000
	K.NLKPIKPM[+15.995]QFLGDEETVR.K	M[+16]	711.043	3	2131.11	2131.12	-3.3	223	463.49	>sp|wy001|	58.6744	2730500000
	K.NLKPIKPM[+15.995]QFLGDEETVR.K	M[+16]	711.041	3	2131.11	2131.12	-6.1	223	468.89	>sp|wy001|	54.0935	0
	K.NLKPIKPM[+15.995]QFLGDEETVR.K	M[+16]	1066.07	2	2131.12	2131.12	0.7	223	470.34	>sp|wy001|	59.3414	84676000
	K.NLKPIKPM[+15.995]QFLGDEETVR.K	M[+16]	711.042	3	2131.11	2131.12	-4.9	223	473.03	>sp|wy001|	56.6603	2730500000
	K.NLKPIKPM[+15.995]QFLGDEETVR.K	M[+16]	711.042	3	2131.11	2131.12	-5.1	223	480.11	>sp|wy001|	48.348	188580000
	K.NLKPIKPM[+15.995]QFLGDEETVR.K	M[+16]	711.042	3	2131.11	2131.12	-4.7	223	489.35	>sp|wy001|	46.7196	84655000
	K.NLKPIKPM[+15.995]QFLGDEETVR.K	M[+16]	711.043	3	2131.12	2131.12	-2.8	223	521.24	>sp|wy001|	49.6128	9865900000
	K.NLKPIKPM[+15.995]QFLGDEETVR.K	M[+16]	711.042	3	2131.11	2131.12	-4.3	223	527.24	>sp|wy001|	54.627	0
	K.NLKPIKPM[+15.995]QFLGDEETVR.K	M[+16]	711.042	3	2131.11	2131.12	-4.7	223	530.26	>sp|wy001|	57.1646	2730500000
	K.NLKPIKPM[+15.995]QFLGDEETVR.K	M[+16]	1066.06	2	2131.11	2131.12	-6.9	223	534.75	>sp|wy001|	52.2203	54952000
	K.NLKPIKPM[+15.995]QFLGDEETVR.K	M[+16]	711.043	3	2131.11	2131.12	-3.5	223	538.01	>sp|wy001|	59.1979	2730500000
	K.NLKPIKPM[+15.995]QFLGDEETVR.K	M[+16]	1066.06	2	2131.12	2131.12	-2.8	223	555.54	>sp|wy001|	54.361	25048000
	K.NLKPIKPM[+15.995]QFLGDEETVR.K	M[+16]	1066.06	2	2131.12	2131.12	-0.5	223	563.95	>sp|wy001|	47.3701	0
	K.NLKPIKPM[+15.995]QFLGDEETVR.K	M[+16]	1066.07	2	2131.13	2131.12	3.1	223	574.94	>sp|wy001|	46.8575	13767000
	K.NLKPIKPM[+15.995]QFLGDEETVR.K	M[+16]	711.042	3	2131.11	2131.12	-4.7	223	580.14	>sp|wy001|	55.6447	2730500000
	K.NLKPIKPM[+15.995]QFLGDEETVR.K	M[+16]	711.043	3	2131.11	2131.12	-3.9	223	584.85	>sp|wy001|	59.714	2730500000
	K.NLKPIKPM[+15.995]QFLGDEETVR.K	M[+16]	1066.06	2	2131.11	2131.12	-5.8	223	594.57	>sp|wy001|	54.9069	431520000
	K.NLKPIKPM[+15.995]QFLGDEETVR.K	M[+16]	711.042	3	2131.11	2131.12	-4.6	223	607.34	>sp|wy001|	55.1414	4058100000
	K.NLKPIKPM[+15.995]QFLGDEETVR.K	M[+16]	711.042	3	2131.11	2131.12	-5.3	223	611.81	>sp|wy001|	56.1521	2730500000
	K.NLKPIKPM[+15.995]QFLGDEETVR.K	M[+16]	711.043	3	2131.11	2131.12	-3.4	223	627.09	>sp|wy001|	49.387	12802000000
	K.NLKPIKPM[+15.995]QFLGDEETVR.K	M[+16]	711.042	3	2131.11	2131.12	-5.5	223	641.74	>sp|wy001|	47.2444	84655000
	K.NLKPIKPM[+15.995]QFLGDEETVR.K	M[+16]	1066.07	2	2131.12	2131.12	0.5	223	645.78	>sp|wy001|	56.4339	265940000
	K.NLKPIKPM[+15.995]QFLGDEETVR.K	M[+16]	1066.07	2	2131.12	2131.12	0.6	223	646.04	>sp|wy001|	49.0379	3123000000
	K.NLKPIKPM[+15.995]QFLGDEETVR.K	M[+16]	1066.07	2	2131.13	2131.12	2.1	223	654.4	>sp|wy001|	59.5052	80894000
	K.NLKPIKPM[+15.995]QFLGDEETVR.K	M[+16]	1066.07	2	2131.13	2131.12	1.8	223	654.65	>sp|wy001|	58.4833	106400000
	K.NLKPIKPM[+15.995]QFLGDEETVR.K	M[+16]	1066.07	2	2131.13	2131.12	1.9	223	660.57	>sp|wy001|	58.9895	106400000
	K.NLKPIKPM[+15.995]QFLGDEETVR.K	M[+16]	1066.06	2	2131.12	2131.12	-0.1	223	667.41	>sp|wy001|	55.9313	265940000
	K.NLKPIKPM[+15.995]QFLGDEETVR.K	M[+16]	1066.06	2	2131.12	2131.12	-0.6	223	673.56	>sp|wy001|	57.9534	265940000
	K.NLKPIKPM[+15.995]QFLGDEETVR.K	M[+16]	1066.06	2	2131.12	2131.12	0.3	223	674.27	>sp|wy001|	49.5455	3123000000
	K.NLKPIKPM[+15.995]QFLGDEETVR.K	M[+16]	1066.06	2	2131.12	2131.12	-0.2	223	674.85	>sp|wy001|	55.4272	431520000
	K.NLKPIKPM[+15.995]QFLGDEETVR.K	M[+16]	1066.06	2	2131.12	2131.12	-0.1	223	680.45	>sp|wy001|	57.4461	265940000
	K.NLKPIKPM[+15.995]QFLGDEETVR.K	M[+16]	1066.06	2	2131.12	2131.12	0.3	223	681.64	>sp|wy001|	56.9413	265940000
	K.NLKPIKPM[+15.995]QFLGDEETVR.K	M[+16]	1066.07	2	2131.13	2131.12	1.9	223	683.73	>sp|wy001|	61.9234	74868000
	K.NLKPIKPMQFLGDEETVRK.A		449.45	5	2243.22	2243.22	0.1	223	2.1	>sp|wy001|	54.6599	34204000
	K.NLKPIKPMQFLGDEETVRK.A		449.45	5	2243.22	2243.22	-0.4	223	8.56	>sp|wy001|	54.08	1257600000
	K.NLKPIKPMQFLGDEETVRK.A		748.401	3	2243.19	2243.22	-14.4	223	53.1	>sp|wy001|	48.4668	0
	K.NLKPIKPMQFLGDEETVRK.A		449.45	5	2243.22	2243.22	0.1	223	130.98	>sp|wy001|	52.0106	85429000
	K.NLKPIKPMQFLGDEETVRK.A		561.562	4	2243.23	2243.22	2.2	223	131.42	>sp|wy001|	60.4938	8739100
	K.NLKPIKPMQFLGDEETVRK.A		748.407	3	2243.21	2243.22	-7.1	223	167.95	>sp|wy001|	50.8688	170110000
	K.NLKPIKPMQFLGDEETVRK.A		1122.11	2	2243.22	2243.22	-1.9	223	206.81	>sp|wy001|	51.5642	0
	K.NLKPIKPMQFLGDEETVRK.A		748.409	3	2243.21	2243.22	-3.9	223	222.16	>sp|wy001|	59.3486	23369000
	K.NLKPIKPMQFLGDEETVRK.A		449.45	5	2243.22	2243.22	-0.4	223	270.4	>sp|wy001|	53.5643	1257600000
	K.NLKPIKPMQFLGDEETVRK.A		748.409	3	2243.21	2243.22	-4.1	223	276.14	>sp|wy001|	51.5804	81443000
	K.NLKPIKPMQFLGDEETVRK.A		748.409	3	2243.21	2243.22	-4.1	223	288.1	>sp|wy001|	51.7266	13367000
	K.NLKPIKPMQFLGDEETVRK.A		449.45	5	2243.22	2243.22	-0.4	223	319.89	>sp|wy001|	52.5379	1257600000
	K.NLKPIKPMQFLGDEETVRK.A		449.45	5	2243.22	2243.22	-0.1	223	350.38	>sp|wy001|	53.0428	1257600000
	K.NLKPIKPMQFLGDEETVRK.A		1122.11	2	2243.21	2243.22	-3.1	223	362.82	>sp|wy001|	51.5063	0
	K.NLKPIKPMQFLGDEETVRK.A		561.554	4	2243.19	2243.22	-12.9	223	365.28	>sp|wy001|	47.9517	184910000
	K.NLKPIKPMQFLGDEETVRK.A		449.45	5	2243.22	2243.22	0.2	223	368.71	>sp|wy001|	54.5952	1257600000
	K.NLKPIKPMQFLGDEETVRK.A		1122.12	2	2243.22	2243.22	0.7	223	416.3	>sp|wy001|	52.0398	999020000
	K.NLKPIKPMQFLGDEETVRK.A		561.561	4	2243.22	2243.22	0.2	223	523.18	>sp|wy001|	53.8406	4476900000
	K.NLKPIKPMQFLGDEETVRK.A		748.409	3	2243.21	2243.22	-4.1	223	552.42	>sp|wy001|	51.4009	170110000
	K.NLKPIKPMQFLGDEETVRK.A		748.41	3	2243.21	2243.22	-3	223	591.11	>sp|wy001|	51.9218	170110000
	K.NLKPIKPMQFLGDEETVRK.A		1122.11	2	2243.22	2243.22	-1.8	223	667.28	>sp|wy001|	54.6533	202830000
	K.NLKPIKPMQFLGDEETVRK.A		561.561	4	2243.22	2243.22	0.6	223	709.38	>sp|wy001|	54.3541	4476900000
	K.NLKPIKPMQFLGDEETVRK.A		1122.12	2	2243.22	2243.22	0.8	223	710.96	>sp|wy001|	54.1214	999020000
	K.NLKPIKPMQFLGDEETVRK.A		1122.12	2	2243.22	2243.22	0.6	223	713.36	>sp|wy001|	53.5892	999020000
	K.NLKPIKPMQFLGDEETVRK.A		748.409	3	2243.21	2243.22	-4.5	223	746.17	>sp|wy001|	53.9537	6139800000
	K.NLKPIKPMQFLGDEETVRK.A		1122.11	2	2243.22	2243.22	0.3	223	761.31	>sp|wy001|	52.5556	999020000
	K.NLKPIKPMQFLGDEETVRK.A		1122.11	2	2243.22	2243.22	0	223	768.54	>sp|wy001|	53.0734	999020000
	K.NLKPIKPMQFLGDEETVRK.A		748.409	3	2243.21	2243.22	-4	223	773.5	>sp|wy001|	52.9312	6139800000
	K.NLKPIKPMQFLGDEETVRK.A		561.561	4	2243.22	2243.22	0.4	223	786.56	>sp|wy001|	52.284	4476900000
	K.NLKPIKPMQFLGDEETVRK.A		748.409	3	2243.21	2243.22	-4.2	223	788.34	>sp|wy001|	53.4347	6139800000
	K.NLKPIKPMQFLGDEETVRK.A		561.561	4	2243.22	2243.22	0.9	223	797.89	>sp|wy001|	53.3254	4476900000
	K.NLKPIKPMQFLGDEETVRK.A		748.41	3	2243.21	2243.22	-3.3	223	834.48	>sp|wy001|	52.4278	6139800000
	K.NLKPIKPMQFLGDEETVRK.A		561.562	4	2243.23	2243.22	2	223	841.59	>sp|wy001|	52.8007	4476900000
	K.NLKPIKPMQFLGDEETVRK.A		748.409	3	2243.21	2243.22	-4.3	223	851.78	>sp|wy001|	54.4715	6139800000
	K.NLKPIKPM[+15.995]QFLGDEETVRK.A	M[+16]	753.74	3	2259.21	2259.22	-4.8	223	22.95	>sp|wy001|	50.8846	0
	K.NLKPIKPM[+15.995]QFLGDEETVRK.A	M[+16]	452.65	5	2259.22	2259.22	1.3	223	38.81	>sp|wy001|	47.629	1319300000
	K.NLKPIKPM[+15.995]QFLGDEETVRK.A	M[+16]	753.739	3	2259.2	2259.22	-6.4	223	65.02	>sp|wy001|	49.5895	35690000
	K.NLKPIKPM[+15.995]QFLGDEETVRK.A	M[+16]	565.559	4	2259.21	2259.22	-0.8	223	81.56	>sp|wy001|	51.4331	111400000
	K.NLKPIKPM[+15.995]QFLGDEETVRK.A	M[+16]	753.74	3	2259.2	2259.22	-5.3	223	183.7	>sp|wy001|	60.9135	13046000
	K.NLKPIKPM[+15.995]QFLGDEETVRK.A	M[+16]	753.739	3	2259.2	2259.22	-6.6	223	201.09	>sp|wy001|	50.0102	26215000
	K.NLKPIKPM[+15.995]QFLGDEETVRK.A	M[+16]	565.559	4	2259.22	2259.22	-0.4	223	202.67	>sp|wy001|	53.9881	3287900000
	K.NLKPIKPM[+15.995]QFLGDEETVRK.A	M[+16]	753.742	3	2259.21	2259.22	-2.8	223	205.59	>sp|wy001|	61.0552	12648000
	K.NLKPIKPM[+15.995]QFLGDEETVRK.A	M[+16]	753.74	3	2259.21	2259.22	-4.2	223	219.69	>sp|wy001|	51.0038	77538000
	K.NLKPIKPM[+15.995]QFLGDEETVRK.A	M[+16]	565.559	4	2259.22	2259.22	-0.3	223	228.31	>sp|wy001|	53.4686	3287900000
	K.NLKPIKPM[+15.995]QFLGDEETVRK.A	M[+16]	452.647	5	2259.21	2259.22	-4.6	223	275.44	>sp|wy001|	54.677	101120000
	K.NLKPIKPM[+15.995]QFLGDEETVRK.A	M[+16]	1130.11	2	2259.21	2259.22	-1	223	285.88	>sp|wy001|	51.9153	5526000
	K.NLKPIKPM[+15.995]QFLGDEETVRK.A	M[+16]	452.649	5	2259.21	2259.22	-1	223	287.44	>sp|wy001|	52.5392	984670000
	K.NLKPIKPM[+15.995]QFLGDEETVRK.A	M[+16]	565.559	4	2259.21	2259.22	-1	223	299.36	>sp|wy001|	52.9611	3287900000
	K.NLKPIKPM[+15.995]QFLGDEETVRK.A	M[+16]	452.649	5	2259.21	2259.22	-1.2	223	302.94	>sp|wy001|	53.0721	984670000
	K.NLKPIKPM[+15.995]QFLGDEETVRK.A	M[+16]	452.649	5	2259.21	2259.22	-1.1	223	305.26	>sp|wy001|	53.5905	984670000
	K.NLKPIKPM[+15.995]QFLGDEETVRK.A	M[+16]	753.738	3	2259.2	2259.22	-7.5	223	315.4	>sp|wy001|	42.7361	16428000
	K.NLKPIKPM[+15.995]QFLGDEETVRK.A	M[+16]	1130.11	2	2259.22	2259.22	0.2	223	343.54	>sp|wy001|	53.1325	28857000
	K.NLKPIKPM[+15.995]QFLGDEETVRK.A	M[+16]	753.74	3	2259.21	2259.22	-4.2	223	349.5	>sp|wy001|	60.5734	26366000
	K.NLKPIKPM[+15.995]QFLGDEETVRK.A	M[+16]	753.74	3	2259.21	2259.22	-4.3	223	383.92	>sp|wy001|	42.1319	9068100
	K.NLKPIKPM[+15.995]QFLGDEETVRK.A	M[+16]	565.56	4	2259.22	2259.22	0.3	223	391.08	>sp|wy001|	47.6248	5832500000
	K.NLKPIKPM[+15.995]QFLGDEETVRK.A	M[+16]	1130.11	2	2259.22	2259.22	0.2	223	410.76	>sp|wy001|	52.4724	28857000
	K.NLKPIKPM[+15.995]QFLGDEETVRK.A	M[+16]	753.741	3	2259.21	2259.22	-3.8	223	434.41	>sp|wy001|	51.5157	77538000
	K.NLKPIKPM[+15.995]QFLGDEETVRK.A	M[+16]	1130.1	2	2259.2	2259.22	-6.8	223	468.9	>sp|wy001|	47.6085	576430000
	K.NLKPIKPM[+15.995]QFLGDEETVRK.A	M[+16]	565.56	4	2259.22	2259.22	0.3	223	491.11	>sp|wy001|	54.4948	3287900000
	K.NLKPIKPM[+15.995]QFLGDEETVRK.A	M[+16]	1130.11	2	2259.22	2259.22	2.4	223	498.88	>sp|wy001|	54.3696	12872000
	K.NLKPIKPM[+15.995]QFLGDEETVRK.A	M[+16]	452.649	5	2259.22	2259.22	-0.7	223	508.09	>sp|wy001|	48.1483	1319300000
	K.NLKPIKPM[+15.995]QFLGDEETVRK.A	M[+16]	753.74	3	2259.2	2259.22	-5.3	223	511.89	>sp|wy001|	49.2684	0
	K.NLKPIKPM[+15.995]QFLGDEETVRK.A	M[+16]	753.74	3	2259.2	2259.22	-5.2	223	565.04	>sp|wy001|	52.1872	3614300000
	K.NLKPIKPM[+15.995]QFLGDEETVRK.A	M[+16]	753.74	3	2259.21	2259.22	-4.7	223	622.01	>sp|wy001|	52.7083	3614300000
	K.NLKPIKPM[+15.995]QFLGDEETVRK.A	M[+16]	565.559	4	2259.22	2259.22	-0.1	223	623.08	>sp|wy001|	52.4548	3287900000
	K.NLKPIKPM[+15.995]QFLGDEETVRK.A	M[+16]	753.739	3	2259.2	2259.22	-5.9	223	630.52	>sp|wy001|	48.3056	4873600000
	K.NLKPIKPM[+15.995]QFLGDEETVRK.A	M[+16]	753.74	3	2259.2	2259.22	-5.3	223	644.54	>sp|wy001|	53.2112	3614300000
	K.NLKPIKPM[+15.995]QFLGDEETVRK.A	M[+16]	1130.11	2	2259.21	2259.22	-1.7	223	654.43	>sp|wy001|	48.1137	576430000
	K.NLKPIKPM[+15.995]QFLGDEETVRK.A	M[+16]	1130.11	2	2259.22	2259.22	0.7	223	657.46	>sp|wy001|	53.4593	681190000
	K.NLKPIKPM[+15.995]QFLGDEETVRK.A	M[+16]	1130.11	2	2259.22	2259.22	1.4	223	662.41	>sp|wy001|	52.4291	681190000
	K.NLKPIKPM[+15.995]QFLGDEETVRK.A	M[+16]	1130.11	2	2259.22	2259.22	-0.2	223	667.33	>sp|wy001|	53.9645	681190000
	K.NLKPIKPM[+15.995]QFLGDEETVRK.A	M[+16]	1130.11	2	2259.22	2259.22	0.5	223	674.6	>sp|wy001|	52.939	681190000
	K.NLKPIKPM[+15.995]QFLGDEETVRK.A	M[+16]	753.74	3	2259.21	2259.22	-4.7	223	675.51	>sp|wy001|	53.7163	3614300000
	K.NLKPIKPM[+15.995]QFLGDEETVRK.A	M[+16]	753.74	3	2259.2	2259.22	-5.3	223	684.88	>sp|wy001|	47.7838	4873600000
	K.NLKPIKPM[+15.995]QFLGDEETVRK.A	M[+16]	753.741	3	2259.21	2259.22	-4.1	223	690.79	>sp|wy001|	54.2311	3614300000
	K.NLKPIKPM[+15.995]QFLGDEETVRK.A	M[+16]	565.559	4	2259.22	2259.22	-0.2	223	798.15	>sp|wy001|	48.147	5832500000
	K.PIKPMQFLGDEETVR.K		587.316	3	1759.93	1759.9	16.6	226	54.29	>sp|wy001|	59.6577	0
	K.PIKPMQFLGDEETVR.K		880.45	2	1759.89	1759.9	-7.2	226	54.39	>sp|wy001|	61.4785	42032000
	K.PIKPMQFLGDEETVR.K		880.453	2	1759.9	1759.9	-2.9	226	84.68	>sp|wy001|	57.9605	0
	K.PIKPMQFLGDEETVR.K		587.306	3	1759.9	1759.9	-0.1	226	85.73	>sp|wy001|	57.6054	60379000
	K.PIKPMQFLGDEETVR.K		587.306	3	1759.9	1759.9	-0.9	226	122.59	>sp|wy001|	57.4682	72013000
	K.PIKPMQFLGDEETVR.K		587.306	3	1759.9	1759.9	-0.6	226	131.28	>sp|wy001|	57.6571	60379000
	K.PIKPMQFLGDEETVR.K		587.306	3	1759.9	1759.9	-1.4	226	138.12	>sp|wy001|	52.4412	0
	K.PIKPMQFLGDEETVR.K		880.455	2	1759.9	1759.9	-1.3	226	227.29	>sp|wy001|	59.2175	0
	K.PIKPMQFLGDEETVR.K		587.306	3	1759.9	1759.9	-0.3	226	279.75	>sp|wy001|	57.9761	0
	K.PIKPMQFLGDEETVR.K		587.306	3	1759.9	1759.9	-1.3	226	286	>sp|wy001|	56.9426	72013000
	K.PIKPMQFLGDEETVR.K		587.307	3	1759.91	1759.9	0.6	226	316.03	>sp|wy001|	58.4847	77332000
	K.PIKPMQFLGDEETVR.K		587.306	3	1759.9	1759.9	-1.4	226	325.49	>sp|wy001|	56.4353	72013000
	K.PIKPMQFLGDEETVR.K		880.456	2	1759.9	1759.9	-0.3	226	325.97	>sp|wy001|	61.0231	21801000
	K.PIKPMQFLGDEETVR.K		587.307	3	1759.91	1759.9	1.2	226	347.08	>sp|wy001|	59.0282	77332000
	K.PIKPMQFLGDEETVR.K		880.45	2	1759.89	1759.9	-6.6	226	347.91	>sp|wy001|	55.1976	0
	K.PIKPMQFLGDEETVR.K		880.454	2	1759.9	1759.9	-1.9	226	350.05	>sp|wy001|	55.7351	0
	K.PIKPMQFLGDEETVR.K		880.453	2	1759.9	1759.9	-3.8	226	380.86	>sp|wy001|	58.8687	0
	K.PIKPMQFLGDEETVR.K		880.454	2	1759.9	1759.9	-2.6	226	399.56	>sp|wy001|	58.066	55877000
	K.PIKPMQFLGDEETVR.K		880.452	2	1759.9	1759.9	-4.8	226	508.8	>sp|wy001|	56.2581	57365000
	K.PIKPMQFLGDEETVR.K		880.456	2	1759.9	1759.9	-0.6	226	514.03	>sp|wy001|	58.8978	44590000
	K.PIKPMQFLGDEETVR.K		880.453	2	1759.9	1759.9	-3.1	226	521.72	>sp|wy001|	58.3346	44590000
	K.PIKPMQFLGDEETVR.K		880.454	2	1759.9	1759.9	-2.6	226	538.47	>sp|wy001|	57.8079	28391000
	K.PIKPMQFLGDEETVR.K		880.454	2	1759.9	1759.9	-2.6	226	570.86	>sp|wy001|	57.2909	57365000
	K.PIKPMQFLGDEETVR.K		880.454	2	1759.9	1759.9	-2.1	226	597.75	>sp|wy001|	56.7706	57365000
	K.PIKPM[+15.995]QFLGDEETVR.K	M[+16]	592.638	3	1775.9	1775.9	-0.5	226	39.28	>sp|wy001|	57.0179	19889000
	K.PIKPM[+15.995]QFLGDEETVR.K	M[+16]	592.639	3	1775.9	1775.9	2.5	226	54.23	>sp|wy001|	59.0062	0
	K.PIKPM[+15.995]QFLGDEETVR.K	M[+16]	888.455	2	1775.9	1775.9	1.5	226	89.26	>sp|wy001|	50.2548	10894000
	K.PIKPM[+15.995]QFLGDEETVR.K	M[+16]	888.456	2	1775.9	1775.9	2.4	226	103.37	>sp|wy001|	58.8715	28185000
	K.PIKPM[+15.995]QFLGDEETVR.K	M[+16]	592.637	3	1775.9	1775.9	-1.3	226	103.42	>sp|wy001|	56.501	0
	K.PIKPM[+15.995]QFLGDEETVR.K	M[+16]	592.637	3	1775.9	1775.9	-1.1	226	105.66	>sp|wy001|	58.7571	26333000
	K.PIKPM[+15.995]QFLGDEETVR.K	M[+16]	592.638	3	1775.9	1775.9	-0.1	226	119.38	>sp|wy001|	57.7265	14341000
	K.PIKPM[+15.995]QFLGDEETVR.K	M[+16]	888.453	2	1775.9	1775.9	-0.4	226	228.33	>sp|wy001|	58.101	0
	K.PIKPM[+15.995]QFLGDEETVR.K	M[+16]	888.452	2	1775.9	1775.9	-1.3	226	236.52	>sp|wy001|	57.6722	0
	K.PIKPM[+15.995]QFLGDEETVR.K	M[+16]	592.64	3	1775.91	1775.9	3.4	226	242.53	>sp|wy001|	49.0668	2941000000
	K.PIKPM[+15.995]QFLGDEETVR.K	M[+16]	888.45	2	1775.89	1775.9	-3.4	226	342.88	>sp|wy001|	48.5852	0
	K.PIKPM[+15.995]QFLGDEETVR.K	M[+16]	888.45	2	1775.89	1775.9	-3.5	226	389.41	>sp|wy001|	56.5864	0
	K.PIKPM[+15.995]QFLGDEETVR.K	M[+16]	888.453	2	1775.9	1775.9	-0.5	226	424.25	>sp|wy001|	58.2786	0
	K.PIKPM[+15.995]QFLGDEETVR.K	M[+16]	888.45	2	1775.89	1775.9	-3.7	226	487.86	>sp|wy001|	57.1025	0
	K.PIKPM[+15.995]QFLGDEETVR.K	M[+16]	888.453	2	1775.9	1775.9	-0.9	226	515.76	>sp|wy001|	49.1053	184770000
	K.PIKPMQFLGDEETVRK.A		630.002	3	1887.99	1888	-3.8	226	0.68	>sp|wy001|	53.8019	0
	K.PIKPMQFLGDEETVRK.A		630.005	3	1888	1888	0.9	226	90.34	>sp|wy001|	51.9826	234600000
	K.PIKPMQFLGDEETVRK.A		630.004	3	1888	1888	-2	226	104.2	>sp|wy001|	52.3799	113260000
	K.PIKPMQFLGDEETVRK.A		629.997	3	1887.98	1888	-11.7	226	210.81	>sp|wy001|	53.827	0
	K.PIKPMQFLGDEETVRK.A		630.007	3	1888.01	1888	4.1	226	244.06	>sp|wy001|	53.0801	0
	K.PIKPMQFLGDEETVRK.A		630.007	3	1888.01	1888	4.2	226	278.76	>sp|wy001|	53.3062	47969000
	K.PIKPMQFLGDEETVRK.A		630.005	3	1888	1888	1.1	226	290.59	>sp|wy001|	52.4979	234600000
	K.PIKPMQFLGDEETVRK.A		944.505	2	1888	1888	1.1	226	454.87	>sp|wy001|	52.1914	47196000
	K.PIKPMQFLGDEETVRK.A		944.505	2	1888	1888	1.1	226	465.76	>sp|wy001|	52.1752	370100000
	K.PIKPM[+15.995]QFLGDEETVRK.A	M[+16]	635.337	3	1904	1903.99	1.6	226	73.15	>sp|wy001|	52.0171	143490000
	K.PIKPM[+15.995]QFLGDEETVRK.A	M[+16]	952.5	2	1903.99	1903.99	-1.1	226	141.83	>sp|wy001|	52.1368	0
	K.PIKPM[+15.995]QFLGDEETVRK.A	M[+16]	635.335	3	1903.99	1903.99	-1.9	226	166.6	>sp|wy001|	52.5434	34992000
	K.PIKPM[+15.995]QFLGDEETVRK.A	M[+16]	476.755	4	1904	1903.99	1.9	226	203.31	>sp|wy001|	46.5785	43330000
	K.PIKPM[+15.995]QFLGDEETVRK.A	M[+16]	635.335	3	1903.99	1903.99	-2.7	226	224.58	>sp|wy001|	47.9767	30365000
	K.PIKPM[+15.995]QFLGDEETVRK.A	M[+16]	635.336	3	1903.99	1903.99	-0.8	226	230.52	>sp|wy001|	53.1042	34992000
	K.PIKPM[+15.995]QFLGDEETVRK.A	M[+16]	635.336	3	1903.99	1903.99	0	226	283.37	>sp|wy001|	46.7485	412800000
	K.PIKPM[+15.995]QFLGDEETVRK.A	M[+16]	952.496	2	1903.98	1903.99	-5.1	226	360.22	>sp|wy001|	46.5622	8594200
	K.PIKPM[+15.995]QFLGDEETVRK.A	M[+16]	952.497	2	1903.99	1903.99	-4.5	226	371.22	>sp|wy001|	52.2978	26344000
	K.PIKPM[+15.995]QFLGDEETVRK.A	M[+16]	952.5	2	1903.99	1903.99	-0.9	226	391.56	>sp|wy001|	52.1859	20323000
	K.PIKPM[+15.995]QFLGDEETVRK.A	M[+16]	635.335	3	1903.99	1903.99	-2.5	226	392.75	>sp|wy001|	47.9503	89159000
	K.PIKPM[+15.995]QFLGDEETVRK.A	M[+16]	635.335	3	1903.99	1903.99	-2	226	432.34	>sp|wy001|	46.5316	50156000
	K.PIKPM[+15.995]QFLGDEETVRK.A	M[+16]	635.335	3	1903.99	1903.99	-2.7	226	527.86	>sp|wy001|	46.587	0
	K.PMQFLGDEETVR.K		474.563	3	1421.67	1421.67	0.1	229	202.05	>sp|wy001|	47.1816	7099200
	K.PMQFLGDEETVR.K		711.336	2	1421.67	1421.67	-5.4	229	400.22	>sp|wy001|	47.2444	84655000
	K.PMQFLGDEETVR.K		711.339	2	1421.67	1421.67	-2.1	229	613.37	>sp|wy001|	51.9813	1216500000
	K.PMQFLGDEETVR.K		711.338	2	1421.67	1421.67	-3	229	618.41	>sp|wy001|	52.4924	1216500000
	K.PM[+15.995]QFLGDEETVR.K	M[+16]	719.336	2	1437.66	1437.67	-2.1	229	210.1	>sp|wy001|	43.8276	0
	K.PM[+15.995]QFLGDEETVR.K	M[+16]	719.335	2	1437.66	1437.67	-3.7	229	334.33	>sp|wy001|	51.929	0
	K.PM[+15.995]QFLGDEETVR.K	M[+16]	719.33	2	1437.65	1437.67	-10.3	229	430.07	>sp|wy001|	47.0072	59856000
	K.PM[+15.995]QFLGDEETVR.K	M[+16]	719.333	2	1437.66	1437.67	-6.4	229	447.05	>sp|wy001|	45.885	11119000
	K.PM[+15.995]QFLGDEETVR.K	M[+16]	719.334	2	1437.66	1437.67	-5.2	229	608.05	>sp|wy001|	45.3604	141160000
	K.PM[+15.995]QFLGDEETVR.K	M[+16]	719.333	2	1437.66	1437.67	-6.2	229	611.61	>sp|wy001|	44.3425	141160000
	K.PM[+15.995]QFLGDEETVR.K	M[+16]	719.332	2	1437.66	1437.67	-7	229	652.59	>sp|wy001|	44.8507	141160000
	K.PM[+15.995]QFLGDEETVR.K	M[+16]	719.335	2	1437.66	1437.67	-3.9	229	656.47	>sp|wy001|	51.7152	557030000
	K.PM[+15.995]QFLGDEETVR.K	M[+16]	719.335	2	1437.66	1437.67	-3.6	229	658	>sp|wy001|	52.2494	557030000
	K.PMQFLGDEETVRK.A		775.384	2	1549.76	1549.77	-5.3	229	666.75	>sp|wy001|	47.1675	1072700000
	K.PMQFLGDEETVRK.A		775.383	2	1549.76	1549.77	-5.5	229	675.94	>sp|wy001|	47.6793	1072700000
	K.PM[+15.995]QFLGDEETVRK.A	M[+16]	783.379	2	1565.75	1565.76	-7.8	229	281.99	>sp|wy001|	49.3692	15686000
	K.PM[+15.995]QFLGDEETVRK.A	M[+16]	783.381	2	1565.76	1565.76	-4.8	229	301.22	>sp|wy001|	47.3521	34511000
	K.PM[+15.995]QFLGDEETVRK.A	M[+16]	783.378	2	1565.75	1565.76	-9.2	229	363.92	>sp|wy001|	48.0141	35150000
	K.PM[+15.995]QFLGDEETVRK.A	M[+16]	522.592	3	1565.76	1565.76	0	229	511.3	>sp|wy001|	33.8903	35135000
	K.PM[+15.995]QFLGDEETVRK.A	M[+16]	783.383	2	1565.76	1565.76	-2.9	229	539.52	>sp|wy001|	35.5281	33260000
	K.PM[+15.995]QFLGDEETVRK.A	M[+16]	783.382	2	1565.76	1565.76	-3.9	229	599.47	>sp|wy001|	47.2228	65529000
	K.PM[+15.995]QFLGDEETVRK.A	M[+16]	783.382	2	1565.76	1565.76	-3.9	229	622.33	>sp|wy001|	47.2281	409630000
	K.PM[+15.995]QFLGDEETVRK.A	M[+16]	783.381	2	1565.76	1565.76	-4.6	229	684.63	>sp|wy001|	47.2675	409630000
	K.PM[+15.995]QFLGDEETVRK.A	M[+16]	522.593	3	1565.76	1565.76	0.6	229	734.17	>sp|wy001|	47.2866	50815000
	K.PM[+15.995]QFLGDEETVRK.A	M[+16]	522.593	3	1565.77	1565.76	1.5	229	748.43	>sp|wy001|	47.3054	185520000
	R.KAMEAVAAQGK.A		552.298	2	1103.59	1103.59	1.6	241	93.83	>sp|wy001|	11.5259	515590
	R.KAMEAVAAQGK.A		552.288	2	1103.57	1103.59	-17.9	241	104.35	>sp|wy001|	13.4719	2021400
	R.KAMEAVAAQGK.A		552.287	2	1103.57	1103.59	-19.6	241	260.85	>sp|wy001|	12.4063	4781700
	R.KAMEAVAAQGK.A		552.287	2	1103.57	1103.59	-19.4	241	319.53	>sp|wy001|	12.4451	0
	R.KAMEAVAAQGK.A		552.299	2	1103.59	1103.59	2	241	409.14	>sp|wy001|	18.1701	0
	R.KAMEAVAAQGK.A		368.534	3	1103.59	1103.59	-1.4	241	509.2	>sp|wy001|	17.3152	3516800000
	R.KAMEAVAAQGK.A		1103.59	1	1103.59	1103.59	-0.9	241	669.76	>sp|wy001|	16.9894	2439900000
	R.KAMEAVAAQGK.A		552.297	2	1103.59	1103.59	-1.1	241	693.77	>sp|wy001|	17.3495	3420500000
	R.KAM[+15.995]EAVAAQGK.A	M[+16]	560.292	2	1119.58	1119.58	-5.9	241	140.57	>sp|wy001|	15.539	0
	R.KAM[+15.995]EAVAAQGK.A	M[+16]	560.296	2	1119.58	1119.58	1.3	241	253.66	>sp|wy001|	17.5436	78424000
	R.KAM[+15.995]EAVAAQGK.A	M[+16]	560.294	2	1119.58	1119.58	-1.4	241	271.93	>sp|wy001|	17.024	78424000
	R.KAM[+15.995]EAVAAQGK.A	M[+16]	560.294	2	1119.58	1119.58	-1	241	290.86	>sp|wy001|	18.2864	0
	R.KAM[+15.995]EAVAAQGK.A	M[+16]	560.295	2	1119.58	1119.58	0	241	325.7	>sp|wy001|	14.4532	7897300
	R.KAM[+15.995]EAVAAQGK.A	M[+16]	560.293	2	1119.58	1119.58	-4	241	346.45	>sp|wy001|	13.8767	0
	R.KAM[+15.995]EAVAAQGK.A	M[+16]	373.864	3	1119.58	1119.58	-4.1	241	382.71	>sp|wy001|	12.376	452100000
	R.KAM[+15.995]EAVAAQGK.A	M[+16]	560.296	2	1119.58	1119.58	1.3	241	405.94	>sp|wy001|	12.348	970790000
	R.KAM[+15.995]EAVAAQGK.A	M[+16]	560.295	2	1119.58	1119.58	0	241	407.18	>sp|wy001|	14.5163	0
	R.KAM[+15.995]EAVAAQGK.A	M[+16]	373.863	3	1119.58	1119.58	-6.5	241	434.32	>sp|wy001|	12.887	840880000
	R.KAM[+15.995]EAVAAQGK.A	M[+16]	373.863	3	1119.58	1119.58	-6.2	241	464.79	>sp|wy001|	17.2817	1553900000
	R.KAM[+15.995]EAVAAQGK.A	M[+16]	560.294	2	1119.58	1119.58	-2.2	241	559.38	>sp|wy001|	13.3739	970790000
	R.KAM[+15.995]EAVAAQGK.A	M[+16]	560.294	2	1119.58	1119.58	-1.4	241	662.42	>sp|wy001|	17.0116	2410900000
	R.KAM[+15.995]EAVAAQGK.A	M[+16]	560.293	2	1119.58	1119.58	-3.1	241	713.78	>sp|wy001|	12.8574	970790000
	R.KAM[+15.995]EAVAAQGK.A	M[+16]	560.296	2	1119.58	1119.58	1.3	241	715.67	>sp|wy001|	17.5422	2410900000
	R.KAMEAVAAQGKAK.K		434.91	3	1302.72	1302.72	-2.4	241	253.78	>sp|wy001|	16.7715	14872000
	R.KAMEAVAAQGKAK.K		651.861	2	1302.72	1302.72	-3.5	241	518.05	>sp|wy001|	16.856	15006000
	R.KAM[+15.995]EAVAAQGKAK.K	M[+16]	440.243	3	1318.72	1318.71	0.6	241	280.89	>sp|wy001|	16.7743	11898000
	K.AMEAVAAQGK.A		975.494	1	975.494	975.493	1.6	242	131.32	>sp|wy001|	24.0884	0
	K.AMEAVAAQGK.A		325.834	3	975.486	975.493	-6.9	242	154.21	>sp|wy001|	19.6126	12281000
	K.AMEAVAAQGK.A		975.492	1	975.492	975.493	-1.2	242	208.87	>sp|wy001|	24.041	0
	K.AMEAVAAQGK.A		488.25	2	975.494	975.493	0.7	242	246.73	>sp|wy001|	11.7878	234370
	K.AMEAVAAQGK.A		488.241	2	975.475	975.493	-18.7	242	279.17	>sp|wy001|	14.1928	0
	K.AMEAVAAQGK.A		488.25	2	975.492	975.493	-1.1	242	297.69	>sp|wy001|	19.7054	47718000
	K.AMEAVAAQGK.A		325.834	3	975.486	975.493	-6.5	242	301.28	>sp|wy001|	18.5506	13969000
	K.AMEAVAAQGK.A		325.834	3	975.487	975.493	-5.6	242	316.29	>sp|wy001|	19.0611	0
	K.AMEAVAAQGK.A		488.249	2	975.491	975.493	-1.6	242	333.38	>sp|wy001|	18.6848	62523000
	K.AMEAVAAQGK.A		488.249	2	975.492	975.493	-1.3	242	336.66	>sp|wy001|	19.194	29287000
	K.AMEAVAAQGK.A		488.249	2	975.491	975.493	-1.4	242	455.85	>sp|wy001|	22.08	39960000
	K.AMEAVAAQGK.A		488.248	2	975.489	975.493	-3.7	242	466.16	>sp|wy001|	22.0471	12481000
	K.AMEAVAAQGK.A		488.246	2	975.485	975.493	-7.8	242	486.05	>sp|wy001|	21.4956	0
	K.AMEAVAAQGK.A		488.249	2	975.49	975.493	-2.6	242	489.03	>sp|wy001|	20.939	30642000
	K.AMEAVAAQGK.A		488.248	2	975.489	975.493	-3.7	242	501.03	>sp|wy001|	19.8912	40513000
	K.AMEAVAAQGK.A		488.249	2	975.491	975.493	-1.8	242	515.94	>sp|wy001|	18.3594	4297400000
	K.AMEAVAAQGK.A		488.247	2	975.486	975.493	-6.8	242	525.37	>sp|wy001|	20.4272	34002000
	K.AMEAVAAQGK.A		488.249	2	975.491	975.493	-1.5	242	526.96	>sp|wy001|	18.8645	4297400000
	K.AMEAVAAQGK.A		488.25	2	975.492	975.493	-1	242	566.07	>sp|wy001|	19.3674	2290400000
	K.AM[+15.995]EAVAAQGK.A	M[+16]	331.166	3	991.483	991.488	-4.6	242	299.82	>sp|wy001|	13.9765	1550000
	K.AM[+15.995]EAVAAQGK.A	M[+16]	496.246	2	991.485	991.488	-2.8	242	301.31	>sp|wy001|	18.962	48287000
	K.AM[+15.995]EAVAAQGK.A	M[+16]	496.246	2	991.485	991.488	-3	242	306.89	>sp|wy001|	19.4698	38010000
	K.AM[+15.995]EAVAAQGK.A	M[+16]	496.248	2	991.49	991.488	1.9	242	309.8	>sp|wy001|	11.8059	285830
	K.AM[+15.995]EAVAAQGK.A	M[+16]	496.246	2	991.485	991.488	-2.6	242	352.6	>sp|wy001|	16.0158	0
	K.AM[+15.995]EAVAAQGK.A	M[+16]	496.246	2	991.485	991.488	-3.3	242	352.7	>sp|wy001|	16.5381	0
	K.AM[+15.995]EAVAAQGK.A	M[+16]	496.248	2	991.488	991.488	0.2	242	366.87	>sp|wy001|	14.7315	668810000
	K.AM[+15.995]EAVAAQGK.A	M[+16]	496.248	2	991.488	991.488	0.3	242	368.87	>sp|wy001|	23.8892	0
	K.AM[+15.995]EAVAAQGK.A	M[+16]	496.249	2	991.49	991.488	2.2	242	374.83	>sp|wy001|	19.8623	19063000
	K.AM[+15.995]EAVAAQGK.A	M[+16]	496.247	2	991.486	991.488	-1.4	242	379.78	>sp|wy001|	14.6176	7569800
	K.AM[+15.995]EAVAAQGK.A	M[+16]	496.249	2	991.49	991.488	2.5	242	383.99	>sp|wy001|	17.6746	33133000
	K.AM[+15.995]EAVAAQGK.A	M[+16]	991.49	1	991.49	991.488	2	242	400.42	>sp|wy001|	17.1109	5618200
	K.AM[+15.995]EAVAAQGK.A	M[+16]	496.246	2	991.484	991.488	-3.9	242	405.57	>sp|wy001|	21.8657	0
	K.AM[+15.995]EAVAAQGK.A	M[+16]	496.245	2	991.483	991.488	-4.7	242	418.85	>sp|wy001|	22.1092	32378000
	K.AM[+15.995]EAVAAQGK.A	M[+16]	496.249	2	991.491	991.488	3.4	242	423.53	>sp|wy001|	19.9628	1294200000
	K.AM[+15.995]EAVAAQGK.A	M[+16]	496.246	2	991.484	991.488	-3.8	242	438.37	>sp|wy001|	21.0088	31093000
	K.AM[+15.995]EAVAAQGK.A	M[+16]	496.247	2	991.486	991.488	-1.2	242	467.95	>sp|wy001|	13.6886	668810000
	K.AM[+15.995]EAVAAQGK.A	M[+16]	496.246	2	991.485	991.488	-2.6	242	477.23	>sp|wy001|	20.4676	30888000
	K.AM[+15.995]EAVAAQGK.A	M[+16]	496.247	2	991.486	991.488	-1.9	242	482.76	>sp|wy001|	19.4548	1294200000
	K.AM[+15.995]EAVAAQGK.A	M[+16]	496.247	2	991.486	991.488	-1.3	242	507.05	>sp|wy001|	18.4377	1748900000
	K.AM[+15.995]EAVAAQGK.A	M[+16]	496.247	2	991.487	991.488	-0.6	242	514.87	>sp|wy001|	14.2066	668810000
	K.AM[+15.995]EAVAAQGK.A	M[+16]	496.246	2	991.485	991.488	-2.5	242	517.65	>sp|wy001|	18.9483	1860800000
	K.AMEAVAAQGKAK.K		392.212	3	1174.62	1174.62	-4.2	242	378.97	>sp|wy001|	17.484	299400000
	K.AMEAVAAQGKAK.K		587.815	2	1174.62	1174.62	-2.1	242	420.93	>sp|wy001|	17.4853	66721000
	K.AM[+15.995]EAVAAQGKAK.K	M[+16]	397.543	3	1190.62	1190.62	-3.7	242	220.23	>sp|wy001|	13.5933	5648100
	K.AM[+15.995]EAVAAQGKAK.K	M[+16]	397.544	3	1190.62	1190.62	-3	242	391.45	>sp|wy001|	17.5516	95115000
	K.AM[+15.995]EAVAAQGKAK.K	M[+16]	595.813	2	1190.62	1190.62	-1.1	242	394.18	>sp|wy001|	13.5435	8738300
	K.AM[+15.995]EAVAAQGKAK.K	M[+16]	595.814	2	1190.62	1190.62	0.2	242	493.98	>sp|wy001|	17.4867	62946000
