# Supplementary material for: PKM2 functions as a histidine kinase to phosphorylate PGAM1 and increase glycolysis shunts in cancer
Source: EMBO J. 2024 May 15;43(12):5. doi: 10.1038/s44318-024-00110-8 (PMC11183095; doi:10.1038/s44318-024-00110-8)
Supplement: Supplementary file 5 — Source data Fig. 3 [file 44318_2024_110_MOESM5_ESM.zip › Figure 3/3F.xlsx]

## Sheet: Plan1
		Source date of Relative PGAM1 activity
		WT	WT+PEP	WT+PEP+PKM2	Y119F	Y119F+PEP	Y119F+PEP+PKM2
	Rep1	0.961402	1.01202	2.7755	0.817135	0.972159	1.20185
	Rep2	1.00506	1.13351	2.89003	0.896229	1.05062	1.27778
	Rep3	1.03354	1.06201	2.99633	0.879777	1.01645	1.27968
