# Supplementary material for: PKM2 functions as a histidine kinase to phosphorylate PGAM1 and increase glycolysis shunts in cancer
Source: EMBO J. 2024 May 15;43(12):5. doi: 10.1038/s44318-024-00110-8 (PMC11183095; doi:10.1038/s44318-024-00110-8)
Supplement: Supplementary file 5 — Source data Fig. 3 [file 44318_2024_110_MOESM5_ESM.zip › Figure 3/3E/Quantification.xlsx]

## Sheet: Plan1
Rep1									Rep2									Rep3
	WT	WT+PEP	WT+PEP+PKM2	Y119F	Y119F+PEP	Y119F+PEP+PKM2				WT	WT+PEP	WT+PEP+PKM2	Y119F	Y119F+PEP	Y119F+PEP+PKM2				WT	WT+PEP	WT+PEP+PKM2	Y119F	Y119F+PEP	Y119F+PEP+PKM2
3-pHis	8879	9177	76349	9002	10018	9201			3-pHis	14762	13008	107702	13508	15872	15786			3-pHis	13542	15140	114840	15224	15934	14272
His	104888	96614	104960	95137	96547	92164			His	129358	115684	128816	130570	140246	115878			His	135930	132968	139960	115576	111616	108238
3-pHis/His	0.0846522	0.0949862	0.72741	0.0946214	0.103763	0.0998329			3-pHis/His	0.114117	0.112444	0.836092	0.103454	0.113173	0.136229			3-pHis/His	0.0996248	0.113862	0.82052	0.131723	0.142757	0.131858
	0.0846522	0.0846522	0.0846522	0.0846522	0.0846522	0.0846522				0.114117	0.114117	0.114117	0.114117	0.114117	0.114117				0.0996248	0.0996248	0.0996248	0.0996248	0.0996248	0.0996248
Relative	1	1.12208	8.59293	1.11777	1.22576	1.17933			Relative	1	0.985338	7.32659	0.906558	0.99172	1.19377			Relative	1	1.14291	8.2361	1.32219	1.43295	1.32354
	Source data for Quantification of WB
	WT	WT+PEP	WT+PEP+PKM2	Y119F	Y119F+PEP	Y119F+PEP+PKM2
3-pHis/His	1	1.12208	8.59293	1.11777	1.22576	1.17933
3-pHis/His	1	0.985338	7.32659	0.906558	0.99172	1.19377
3-pHis/His	1	1.14291	8.2361	1.32219	1.43295	1.32354
