# Supplementary material for: PKM2 functions as a histidine kinase to phosphorylate PGAM1 and increase glycolysis shunts in cancer
Source: EMBO J. 2024 May 15;43(12):5. doi: 10.1038/s44318-024-00110-8 (PMC11183095; doi:10.1038/s44318-024-00110-8)
Supplement: Supplementary file 5 — Source data Fig. 3 [file 44318_2024_110_MOESM5_ESM.zip › Figure 3/3C/Quantification.xlsx]

## Sheet: Plan1
Rep1									Rep2									Rep3
	WT	Y26F	Y50F	Y92F	Y119F	Y133F	Y142F			WT	Y26F	Y50F	Y92F	Y119F	Y133F	Y142F			WT	Y26F	Y50F	Y92F	Y119F	Y133F	Y142F
pTyr	113816	28299	32283	19357	16618	38479	49728		pTyr	112460	29457	45265	51208	25543	23083	30784		pTyr	63912	22410	50176	24777	14117	18043	28546
PKM2	84724	75048	67176	66210	31268	68715	78207		PKM2	77061	64839	64559	61087	14768	73395	73100		PKM2	120018	131031	134436	108285	15352	70950	104035
Flag	96553	93243	90356	77537	73668	82333	85044		Flag	67889	53924	66946	66800	56743	77442	75567		Flag	43815	45894	43985	49301	66451	39311	38941
pTyr/Flag	1.17879	0.303497	0.357287	0.249649	0.22558	0.467358	0.584733		pTyr/Flag	1.65653	0.546269	0.676142	0.766587	0.450152	0.298068	0.407374		pTyr/Flag	1.45868	0.488299	1.14075	0.502566	0.212442	0.458981	0.733058
	1.17879	1.17879	1.17879	1.17879	1.17879	1.17879	1.17879			1.65653	1.65653	1.65653	1.65653	1.65653	1.65653	1.65653			1.45868	1.45868	1.45868	1.45868	1.45868	1.45868	1.45868
Relative	1	0.257464	0.303095	0.211783	0.191365	0.396472	0.496044		Relative	1	0.329767	0.408168	0.462767	0.271745	0.179936	0.24592		Relative	1	0.334754	0.782045	0.344535	0.14564	0.314655	0.502549
PKM2/Flag	0.877487	0.804865	0.743459	0.853915	0.424445	0.834599	0.919606		PKM2/Flag	1.1351	1.20241	0.964344	0.914476	0.260261	0.947742	0.967353		PKM2/Flag	2.7392	2.85508	3.05641	2.19641	0.231027	1.80484	2.67161
	0.877487	0.877487	0.877487	0.877487	0.877487	0.877487	0.877487			1.1351	1.1351	1.1351	1.1351	1.1351	1.1351	1.1351			2.7392	2.7392	2.7392	2.7392	2.7392	2.7392	2.7392
Relative	1	0.917238	0.84726	0.973137	0.483705	0.951124	1.048		Relative	1	1.0593	0.849566	0.805633	0.229284	0.834939	0.852217		Relative	1	1.0423	1.1158	0.801842	0.0843412	0.658893	0.975324
	Source data for Quantification of IP
	WT			Y26F			Y50F			Y92F			Y119F			Y133F			Y142F
pTyr/Flag	1	1	1	0.257464	0.329767	0.334754	0.303095	0.408168	0.782045	0.211783	0.462767	0.344535	0.191365	0.271745	0.14564	0.396472	0.179936	0.314655	0.496044	0.24592	0.502549
PKM2/Flag	1	1	1	0.917238	1.0593	1.0423	0.84726	0.849566	1.1158	0.973137	0.805633	0.801842	0.483705	0.229284	0.0843412	0.951124	0.834939	0.658893	1.048	0.852217	0.975324
