# Supplementary material for: PKM2 functions as a histidine kinase to phosphorylate PGAM1 and increase glycolysis shunts in cancer
Source: EMBO J. 2024 May 15;43(12):5. doi: 10.1038/s44318-024-00110-8 (PMC11183095; doi:10.1038/s44318-024-00110-8)
Supplement: Supplementary file 5 — Source data Fig. 3 [file 44318_2024_110_MOESM5_ESM.zip › Figure 3/3D/Quantification.xlsx]

## Sheet: Plan1
Rep1									Rep2									Rep3
	WT	Y26E	Y50E	Y92E	Y119E	Y133E	Y142E			WT	Y26E	Y50E	Y92E	Y119E	Y133E	Y142E			WT	Y26E	Y50E	Y92E	Y119E	Y133E	Y142E
pTyr	76630	25478	39270	27800	28458	40191	31369		pTyr	64378	29949	36031	30650	17001	47541	47403		pTyr	55288	19054	28123	26467	13821	23933	30606
PKM2	24120	23568	16990	16071	39588	17647	17195		PKM2	27366	33395	30211	26378	58630	37448	31922		PKM2	36882	27875	31315	36229	62905	29399	30944
Flag	126303	115064	97464	90542	97140	104902	96406		Flag	46243	54609	50764	46549	34178	55748	52903		Flag	72817	57518	60456	61768	50940	56570	57725
pTyr/Flag	0.606716	0.221425	0.402918	0.30704	0.292959	0.383129	0.325384		pTyr/Flag	1.39217	0.548426	0.709775	0.658446	0.497425	0.852784	0.896036		pTyr/Flag	0.759273	0.33127	0.465181	0.42849	0.271319	0.423069	0.530204
	0.606716	0.606716	0.606716	0.606716	0.606716	0.606716	0.606716			1.39217	1.39217	1.39217	1.39217	1.39217	1.39217	1.39217			0.759273	0.759273	0.759273	0.759273	0.759273	0.759273	0.759273
Relative	1	0.364956	0.664097	0.506069	0.48286	0.63148	0.536305		Relative	1	0.393937	0.509834	0.472965	0.357303	0.612558	0.643627		Relative	1	0.436299	0.612667	0.564343	0.357341	0.557202	0.698304
PKM2/Flag	0.190969	0.204825	0.174321	0.177498	0.407536	0.168224	0.17836		PKM2/Flag	0.591787	0.611529	0.595126	0.566672	1.71543	0.671737	0.603406		PKM2/Flag	0.506503	0.484631	0.51798	0.586533	1.23488	0.519692	0.536059
	0.190969	0.190969	0.190969	0.190969	0.190969	0.190969	0.190969			0.591787	0.591787	0.591787	0.591787	0.591787	0.591787	0.591787			0.506503	0.506503	0.506503	0.506503	0.506503	0.506503	0.506503
Relative	1	1.07256	0.912821	0.929457	2.13404	0.880894	0.933973		Relative	1	1.03336	1.00564	0.95756	2.89873	1.1351	1.01963		Relative	1	0.956818	1.02266	1.15801	2.43806	1.02604	1.05835
	Source data for Quantification of IP
	WT			Y26E			Y50E			Y92E			Y119E			Y133E			Y142E
pTyr/Flag	1	1	1	0.364956	0.393937	0.436299	0.664097	0.509834	0.612667	0.506069	0.472965	0.564343	0.48286	0.357303	0.357341	0.63148	0.612558	0.557202	0.536305	0.643627	0.698304
PKM2/Flag	1	1	1	1.07256	1.03336	0.956818	0.912821	1.00564	1.02266	0.929457	0.95756	1.15801	2.13404	2.89873	2.43806	0.880894	1.1351	1.02604	0.933973	1.01963	1.05835
