# Supplementary material for: PKM2 functions as a histidine kinase to phosphorylate PGAM1 and increase glycolysis shunts in cancer
Source: EMBO J. 2024 May 15;43(12):5. doi: 10.1038/s44318-024-00110-8 (PMC11183095; doi:10.1038/s44318-024-00110-8)
Supplement: Supplementary file 5 — Source data Fig. 3 [file 44318_2024_110_MOESM5_ESM.zip › Figure 3/3H/Quantification.xlsx]

## Sheet: Plan1
Rep1						Rep2						Rep3
	HBE-2	A549	H1299				HBE-2	A549	H1299				HBE-2	A549	H1299
pY119	12241	77081	100397			pY119	11680	79744	90074			pY119	16078	82506	106348
PGAM1	48153	54463	55488			PGAM1	51924	55242	53092			PGAM1	55778	65202	53032
pY119/PGAM1	0.254211	1.41529	1.80935			pY119/PGAM1	0.224944	1.44354	1.69656			pY119/PGAM1	0.28825	1.26539	2.00536
	0.254211	0.254211	0.254211				0.224944	0.224944	0.224944				0.28825	0.28825	0.28825
Relative	1	5.5674	7.11751			Relative	1	6.41732	7.54216			Relative	1	4.38991	6.957
	Source data for Quantification of IP
	HBE-2	A549	H1299
pY119/PGAM1	1	5.5674	7.11751
pY119/PGAM1	1	6.41732	7.54216
pY119/PGAM1	1	4.38991	6.957
