# Supplementary material for: PKM2 functions as a histidine kinase to phosphorylate PGAM1 and increase glycolysis shunts in cancer
Source: EMBO J. 2024 May 15;43(12):5. doi: 10.1038/s44318-024-00110-8 (PMC11183095; doi:10.1038/s44318-024-00110-8)
Supplement: Supplementary file 5 — Source data Fig. 3 [file 44318_2024_110_MOESM5_ESM.zip › Figure 3/3A/Quantification.xlsx]

## Sheet: Plan1
Rep1				Rep2				Rep3
	PTP1B-	PTP1B+			PTP1B-	PTP1B+			PTP1B-	PTP1B+
pTyr	158621	50612		pTyr	157554	43810		pTyr	180260	60552
PKM2	86833	23992		PKM2	77784	24088		PKM2	115594	35948
3-pHis	54122	25701		3-pHis	83560	38234		3-pHis	71558	29674
Flag	245107	222352		Flag	263988	248546		Flag	260960	234322
pTyr/Flag	0.64715	0.227621		pTyr/Flag	0.596823	0.176265		pTyr/Flag	0.690757	0.258414
	0.64715	0.64715			0.596823	0.596823			0.690757	0.690757
Relative	1	0.351728		Relative	1	0.295339		Relative	1	0.374102
PKM2/Flag	0.354266	0.107901		PKM2/Flag	0.29465	0.0969157		PKM2/Flag	0.442957	0.153413
	0.354266	0.354266			0.29465	0.29465			0.442957	0.442957
Relative	1	0.304576		Relative	1	0.328918		Relative	1	0.346338
3-pHis/Flag	0.22081	0.115587		3-pHis/Flag	0.31653	0.153831		3-pHis/Flag	0.274211	0.126638
	0.22081	0.22081			0.31653	0.31653			0.274211	0.274211
Relative	1	0.523469		Relative	1	0.485992		Relative	1	0.461826
	Source data for Quantification of IP
	PTP1B-			PTP1B+
pTyr/Flag	1	1	1	0.351728	0.304576	0.523469
PKM2/Flag	1	1	1	0.295339	0.328918	0.485992
3-pHis/Flag	1	1	1	0.374102	0.346338	0.461826
