# Supplementary material for: PKM2 functions as a histidine kinase to phosphorylate PGAM1 and increase glycolysis shunts in cancer
Source: EMBO J. 2024 May 15;43(12):5. doi: 10.1038/s44318-024-00110-8 (PMC11183095; doi:10.1038/s44318-024-00110-8)
Supplement: Supplementary file 5 — Source data Fig. 3 [file 44318_2024_110_MOESM5_ESM.zip › Figure 3/3I/Quantification.xlsx]

## Sheet: Plan1
Rep1						Rep2						Rep3
	WT	Y119F	WT-shPKM2	Y119F-shPKM2			WT	Y119F	WT-shPKM2	Y119F-shPKM2			WT	Y119F	WT-shPKM2	Y119F-shPKM2
pY119	100208	4232	101140	4246		pY119	119102	3138	127906	1766		pY119	125450	3524	122284	2198
PKM2	143402	26516	4079	4619		PKM2	186740	37500	3560	3944		PKM2	193022	36998	5256	8396
3-pHis	253950	177941	86369	98248		3-pHis	278564	199868	117864	104666		3-pHis	303290	215826	109288	101906
Flag	165249	200054	201919	181657		Flag	185642	221652	205750	203114		Flag	209092	246060	223092	187032
pY119/Flag	0.606406	0.0211543	0.500894	0.0233737		pY119/Flag	0.641568	0.0141573	0.621657	0.00869462		pY119/Flag	0.599975	0.0143217	0.548133	0.011752
	0.606406	0.606406	0.606406	0.606406			0.641568	0.641568	0.641568	0.641568			0.599975	0.599975	0.599975	0.599975
Relative	1	0.0348847	0.826004	0.0385447		Relative	1	0.0220668	0.968965	0.0135521		Relative	1	0.0238705	0.913592	0.0195875
PKM2/Flag	0.867793	0.132544	0.0202012	0.025427		PKM2/Flag	1.00591	0.169184	0.0173026	0.0194177		PKM2/Flag	0.923144	0.150362	0.0235598	0.0448907
	0.867793	0.867793	0.867793	0.867793			1.00591	1.00591	1.00591	1.00591			0.923144	0.923144	0.923144	0.923144
Relative	1	0.152737	0.0232788	0.0293008		Relative	1	0.168189	0.0172008	0.0193035		Relative	1	0.16288	0.0255213	0.0486281
3-pHis/Flag	1.53677	0.889465	0.427741	0.540843		3-pHis/Flag	1.50054	0.90172	0.572851	0.515307		3-pHis/Flag	1.45051	0.877128	0.489879	0.544859
	1.53677	1.53677	1.53677	1.53677			1.50054	1.50054	1.50054	1.50054			1.45051	1.45051	1.45051	1.45051
Relative	1	0.578788	0.278337	0.351935		Relative	1	0.600929	0.381762	0.343413		Relative	1	0.604703	0.337729	0.375633
	Source data for Quantification of IP
	WT			Y119F			WT-shPKM2			Y119F-shPKM2
pY119/Flag	1	1	1	0.03488	0.0220668	0.0238705	0.826	0.968965	0.913592	0.03854	0.0135521	0.0195875
PKM2/Flag	1	1	1	0.152737	0.168189	0.16288	0.0232788	0.0172008	0.0255213	0.0293008	0.0193035	0.0486281
3-pHis/Flag	1	1	1	0.578788	0.600929	0.604703	0.278337	0.381762	0.337729	0.351935	0.343413	0.375632
