# Supplementary material for: PKM2 functions as a histidine kinase to phosphorylate PGAM1 and increase glycolysis shunts in cancer
Source: EMBO J. 2024 May 15;43(12):5. doi: 10.1038/s44318-024-00110-8 (PMC11183095; doi:10.1038/s44318-024-00110-8)
Supplement: Supplementary file 6 — Source data Fig. 4 [file 44318_2024_110_MOESM6_ESM.zip]

Archive with 120 entries (113 files):
- Figure 4/
- __MACOSX/._Figure 4
- Figure 4/4E/
- __MACOSX/Figure 4/._4E
- Figure 4/4B/
- __MACOSX/Figure 4/._4B
- Figure 4/4C/
- __MACOSX/Figure 4/._4C
- Figure 4/4D/
- __MACOSX/Figure 4/._4D
- Figure 4/4A/
- __MACOSX/Figure 4/._4A
- Figure 4/4F/
- __MACOSX/Figure 4/._4F
- Figure 4/4E/1-pY119.tif
- __MACOSX/Figure 4/4E/._1-pY119.tif
- Figure 4/4E/Quantification.xlsx
- __MACOSX/Figure 4/4E/._Quantification.xlsx
- Figure 4/4E/3-His.tif
- __MACOSX/Figure 4/4E/._3-His.tif
- Figure 4/4E/2-His.tif
- __MACOSX/Figure 4/4E/._2-His.tif
- Figure 4/4B/4-Flag.tif
- __MACOSX/Figure 4/4B/._4-Flag.tif
- Figure 4/4B/2-PKM2.tif
- __MACOSX/Figure 4/4B/._2-PKM2.tif
- Figure 4/4B/3-3-pHis.tif
- __MACOSX/Figure 4/4B/._3-3-pHis.tif
- Figure 4/4B/1-pY119.tif
- __MACOSX/Figure 4/4B/._1-pY119.tif
- Figure 4/4B/8-Flag.tif
- __MACOSX/Figure 4/4B/._8-Flag.tif
- Figure 4/4B/Quantification.xlsx
- __MACOSX/Figure 4/4B/._Quantification.xlsx
- Figure 4/4B/5-pEGFR.tif
- __MACOSX/Figure 4/4B/._5-pEGFR.tif
- Figure 4/4B/6-EGFR.tif
- __MACOSX/Figure 4/4B/._6-EGFR.tif
- Figure 4/4B/7-PKM2.tif
- __MACOSX/Figure 4/4B/._7-PKM2.tif
- Figure 4/4C/4-Flag.tif
- __MACOSX/Figure 4/4C/._4-Flag.tif
- Figure 4/4C/11-pSrc.tif
- __MACOSX/Figure 4/4C/._11-pSrc.tif
- Figure 4/4C/10-c-Kit.tif
- __MACOSX/Figure 4/4C/._10-c-Kit.tif
- Figure 4/4C/15-Actin.tif
- __MACOSX/Figure 4/4C/._15-Actin.tif
- Figure 4/4C/8-STAT3.tif
- __MACOSX/Figure 4/4C/._8-STAT3.tif
- Figure 4/4C/2-PKM2.tif
- __MACOSX/Figure 4/4C/._2-PKM2.tif
- Figure 4/4C/3-3-pHis.tif
- __MACOSX/Figure 4/4C/._3-3-pHis.tif
- Figure 4/4C/12-Src.tif
- __MACOSX/Figure 4/4C/._12-Src.tif
- Figure 4/4C/1-pY119.tif
- __MACOSX/Figure 4/4C/._1-pY119.tif
- Figure 4/4C/9-pc-Kit.tif
- __MACOSX/Figure 4/4C/._9-pc-Kit.tif
- Figure 4/4C/Quantification.xlsx
- __MACOSX/Figure 4/4C/._Quantification.xlsx
- Figure 4/4C/13-PKM2.tif
- __MACOSX/Figure 4/4C/._13-PKM2.tif
- Figure 4/4C/14-Flag.tif
- __MACOSX/Figure 4/4C/._14-Flag.tif
- Figure 4/4C/7-pSTAT3.tif
- __MACOSX/Figure 4/4C/._7-pSTAT3.tif
- Figure 4/4C/5-pEGFR.tif
- __MACOSX/Figure 4/4C/._5-pEGFR.tif
- Figure 4/4C/6-EGFR.tif
- __MACOSX/Figure 4/4C/._6-EGFR.tif
- Figure 4/4D/5-HA.tif
- __MACOSX/Figure 4/4D/._5-HA.tif
- Figure 4/4D/4-Flag.tif
- __MACOSX/Figure 4/4D/._4-Flag.tif
- Figure 4/4D/2-PKM2.tif
- __MACOSX/Figure 4/4D/._2-PKM2.tif
- Figure 4/4D/3-3-pHis.tif
- __MACOSX/Figure 4/4D/._3-3-pHis.tif
- Figure 4/4D/1-pY119.tif
- __MACOSX/Figure 4/4D/._1-pY119.tif
- Figure 4/4D/8-Flag.tif
- __MACOSX/Figure 4/4D/._8-Flag.tif
- Figure 4/4D/Quantification.xlsx
- __MACOSX/Figure 4/4D/._Quantification.xlsx
- Figure 4/4D/6-pSrc.tif
- __MACOSX/Figure 4/4D/._6-pSrc.tif
- Figure 4/4D/7-PKM2.tif
- __MACOSX/Figure 4/4D/._7-PKM2.tif
- Figure 4/4A/2-PKM2.tif
- __MACOSX/Figure 4/4A/._2-PKM2.tif
- Figure 4/4A/3-3-pHis.tif
- __MACOSX/Figure 4/4A/._3-3-pHis.tif
- Figure 4/4A/1-pY119.tif
- __MACOSX/Figure 4/4A/._1-pY119.tif
- Figure 4/4A/Quantification.xlsx
- __MACOSX/Figure 4/4A/._Quantification.xlsx
- Figure 4/4A/8-PGAM1.tif
- __MACOSX/Figure 4/4A/._8-PGAM1.tif
- Figure 4/4A/5-pEGFR.tif
- __MACOSX/Figure 4/4A/._5-pEGFR.tif
- Figure 4/4A/6-EGFR.tif
- __MACOSX/Figure 4/4A/._6-EGFR.tif
- Figure 4/4A/4-PGAM1.tif
- __MACOSX/Figure 4/4A/._4-PGAM1.tif
- Figure 4/4A/7-PKM2.tif
- __MACOSX/Figure 4/4A/._7-PKM2.tif
- Figure 4/4F/5-GST (PKM2).Tif
- __MACOSX/Figure 4/4F/._5-GST (PKM2).Tif
- Figure 4/4F/1-pY119.tif
- __MACOSX/Figure 4/4F/._1-pY119.tif
- Figure 4/4F/Quantification.xlsx
- __MACOSX/Figure 4/4F/._Quantification.xlsx
- Figure 4/4F/2-3-pHis.tif
- __MACOSX/Figure 4/4F/._2-3-pHis.tif
- Figure 4/4F/3-His (Src).Tif
- __MACOSX/Figure 4/4F/._3-His (Src).Tif
- Figure 4/4F/4-His (PGAM1).Tif
- __MACOSX/Figure 4/4F/._4-His (PGAM1).Tif
