# Supplementary material for: PKM2 functions as a histidine kinase to phosphorylate PGAM1 and increase glycolysis shunts in cancer
Source: EMBO J. 2024 May 15;43(12):5. doi: 10.1038/s44318-024-00110-8 (PMC11183095; doi:10.1038/s44318-024-00110-8)
Supplement: Supplementary file 6 — Source data Fig. 4 [file 44318_2024_110_MOESM6_ESM.zip › Figure 4/4E/Quantification.xlsx]

## Sheet: Plan1
Rep1								Rep2								Rep3
	PGAM1	PGAM1+ATP	PGAM1+ATP+Src	PGAM1+ATP+EGFR	PGAM1+ATP+FGFR1	PGAM1+ATP+PDGFRA			PGAM1	PGAM1+ATP	PGAM1+ATP+Src	PGAM1+ATP+EGFR	PGAM1+ATP+FGFR1	PGAM1+ATP+PDGFRA			PGAM1	PGAM1+ATP	PGAM1+ATP+Src	PGAM1+ATP+EGFR	PGAM1+ATP+FGFR1	PGAM1+ATP+PDGFRA
3-pHis	242	355	105848	172	292	328		3-pHis	400	422	118898	358	446	460		3-pHis	424	458	240362	260	600	484
His (PGAM1)	49340	58799	64050	51390	62330	59725		His (PGAM1)	72536	84820	110394	86032	92626	89060		His (PGAM1)	62468	73152	74656	65936	86192	76932
3-pHis/His (PGAM1)	0.00490474	0.00603752	1.65258	0.00334695	0.00468474	0.00549184		3-pHis/His (PGAM1)	0.0055145	0.00497524	1.07703	0.00416124	0.00481506	0.00516506		3-pHis/His (PGAM1)	0.00678748	0.00626094	3.21959	0.00394322	0.0069612	0.00629127
	0.00490474	0.00490474	0.00490474	0.00490474	0.00490474	0.00490474			0.0055145	0.0055145	0.0055145	0.0055145	0.0055145	0.0055145			0.00678748	0.00678748	0.00678748	0.00678748	0.00678748	0.00678748
Relative	1	1.23096	336.936	0.682391	0.955145	1.1197		Relative	1	0.90221	195.309	0.7546	0.873163	0.936631		Relative	1	0.922425	474.343	0.580955	1.0256	0.926894
	Source data for Quantification of WB
	PGAM1	PGAM1+ATP	PGAM1+ATP+Src	PGAM1+ATP+EGFR	PGAM1+ATP+FGFR1	PGAM1+ATP+PDGFRA
3-pHis/His (PGAM1)	1	1.23096	336.936	0.682391	0.955145	1.1197
3-pHis/His (PGAM1)	1	0.90221	195.309	0.7546	0.873163	0.936631
3-pHis/His (PGAM1)	1	0.922425	474.343	0.580955	1.0256	0.926894
