# Supplementary material for: PKM2 functions as a histidine kinase to phosphorylate PGAM1 and increase glycolysis shunts in cancer
Source: EMBO J. 2024 May 15;43(12):5. doi: 10.1038/s44318-024-00110-8 (PMC11183095; doi:10.1038/s44318-024-00110-8)
Supplement: Supplementary file 6 — Source data Fig. 4 [file 44318_2024_110_MOESM6_ESM.zip › Figure 4/4B/Quantification.xlsx]

## Sheet: Plan1
Rep1						Rep2						Rep3
	WT	WT+EGF	Y119F	Y119F+EGF			WT	WT+EGF	Y119F	Y119F+EGF			WT	WT+EGF	Y119F	Y119F+EGF
pY119	61373	126937	15077	21138		pY119	80312	169494	22314	27190		pY119	70000	138636	16108	25182
PKM2	123639	295768	112333	85597		PKM2	158824	316278	116232	98714		PKM2	162152	384728	139098	125368
3-pHis	51766	94218	9338	7083		3-pHis	62048	101384	4906	2852		3-pHis	57916	114650	9720	11870
Flag	177840	204283	223237	221802		Flag	219044	218858	233636	268600		Flag	210836	235214	232592	221200
pY119/Flag	0.345102	0.621378	0.0675381	0.0953012		pY119/Flag	0.366648	0.774447	0.0955075	0.101229		pY119/Flag	0.332012	0.589404	0.0692543	0.113843
	0.345102	0.345102	0.345102	0.345102			0.366648	0.366648	0.366648	0.366648			0.332012	0.332012	0.332012	0.332012
Relative	1	1.80056	0.195705	0.276153		Relative	1	2.11224	0.260489	0.276092		Relative	1	1.77525	0.20859	0.342888
PKM2/Flag	0.695226	1.44783	0.503201	0.385916		PKM2/Flag	0.725078	1.44513	0.497492	0.367513		PKM2/Flag	0.769091	1.63565	0.598034	0.566763
	0.695226	0.695226	0.695226	0.695226			0.725078	0.725078	0.725078	0.725078			0.769091	0.769091	0.769091	0.769091
Relative	1	2.08254	0.723794	0.555095		Relative	1	1.99307	0.686122	0.50686		Relative	1	2.12673	0.777586	0.736926
3-pHis/Flag	0.291082	0.461213	0.04183	0.0319339		3-pHis/Flag	0.283267	0.463241	0.0209985	0.010618		3-pHis/Flag	0.274697	0.487428	0.0417899	0.0536618
	0.291082	0.291082	0.291082	0.291082			0.283267	0.283267	0.283267	0.283267			0.274697	0.274697	0.274697	0.274697
Relative	1	1.58448	0.143705	0.109708		Relative	1	1.63535	0.0741295	0.0374841		Relative	1	1.77442	0.152131	0.195349
	Source data for Quantification of IP
	WT			WT+EGF			Y119F			Y119F+EGF
pY119/Flag	1	1	1	1.80056	2.11224	1.77525	0.195705	0.260489	0.20859	0.276153	0.276092	0.342888
PKM2/Flag	1	1	1	2.08254	1.99307	2.12673	0.723794	0.686122	0.777586	0.555095	0.50686	0.736926
3-pHis/Flag	1	1	1	1.58448	1.63535	1.77442	0.14371	0.0741295	0.152131	0.10971	0.0374841	0.195349
