# Supplementary material for: PKM2 functions as a histidine kinase to phosphorylate PGAM1 and increase glycolysis shunts in cancer
Source: EMBO J. 2024 May 15;43(12):5. doi: 10.1038/s44318-024-00110-8 (PMC11183095; doi:10.1038/s44318-024-00110-8)
Supplement: Supplementary file 6 — Source data Fig. 4 [file 44318_2024_110_MOESM6_ESM.zip › Figure 4/4C/Quantification.xlsx]

## Sheet: Plan1
Rep1									Rep2									Rep3
	EGF-	EGF+	EGF+Afatinib+	EGF+Ruxolitinib+	EGF+Amuvatinib+	EGF+Saracatinib+				EGF-	EGF+	EGF+Afatinib+	EGF+Ruxolitinib+	EGF+Amuvatinib+	EGF+Saracatinib+				EGF-	EGF+	EGF+Afatinib+	EGF+Ruxolitinib+	EGF+Amuvatinib+	EGF+Saracatinib+
pY119	54776	143529	54408	130844	136070	31956			pY119	76080	163006	74030	152446	174238	51460			pY119	80276	194664	83076	163886	183956	51780
PKM2	25894	61031	32049	59426	53089	17791			PKM2	33984	79130	53332	94522	85718	31028			PKM2	42174	95144	52338	94670	86746	26598
3-pHis	45354	119992	53729	124768	110663	25284			3-pHis	27748	68120	26394	66312	56609	15504			3-pHis	33825	88069	41624	81563	74914	21100
Flag	128637	130015	126357	140736	150565	125463			Flag	152438	156440	146544	151750	148238	139752			Flag	153566	118996	124688	167290	163592	145784
pY119/Flag	0.425818	1.10394	0.43059	0.929712	0.903729	0.254705			pY119/Flag	0.499088	1.04197	0.505173	1.00459	1.17539	0.368224			pY119/Flag	0.522746	1.63589	0.666271	0.979652	1.12448	0.355183
	0.425818	0.425818	0.425818	0.425818	0.425818	0.425818				0.499088	0.499088	0.499088	0.499088	0.499088	0.499088				0.522746	0.522746	0.522746	0.522746	0.522746	0.522746
Relative	1	2.59252	1.0112	2.18335	2.12234	0.598153			Relative	1	2.08775	1.01219	2.01284	2.35508	0.737793			Relative	1	3.12941	1.27456	1.87405	2.1511	0.679456
PKM2/Flag	0.201295	0.469415	0.253639	0.422252	0.352599	0.141803			PKM2/Flag	0.222937	0.505817	0.363932	0.62288	0.578246	0.222022			PKM2/Flag	0.274631	0.799556	0.419752	0.565904	0.530258	0.182448
	0.201295	0.201295	0.201295	0.201295	0.201295	0.201295				0.222937	0.222937	0.222937	0.222937	0.222937	0.222937				0.274631	0.274631	0.274631	0.274631	0.274631	0.274631
Relative	1	2.33197	1.26003	2.09767	1.75165	0.704452			Relative	1	2.26888	1.63245	2.79398	2.59377	0.995897			Relative	1	2.91138	1.52842	2.0606	1.9308	0.664338
3-pHis/Flag	0.352574	0.922909	0.425216	0.886539	0.734985	0.201526			3-pHis/Flag	0.182028	0.435439	0.18011	0.436982	0.381879	0.110939			3-pHis/Flag	0.220264	0.740101	0.333825	0.487555	0.457932	0.144735
	0.352574	0.352574	0.352574	0.352574	0.352574	0.352574				0.182028	0.182028	0.182028	0.182028	0.182028	0.182028				0.220264	0.220264	0.220264	0.220264	0.220264	0.220264
Relative	1	2.61764	1.20603	2.51448	2.08463	0.571584			Relative	1	2.39215	0.989461	2.40063	2.09791	0.609463			Relative	1	3.36007	1.51557	2.2135	2.07902	0.657098
	Source data for Quantification of IP
	EGF-			EGF+			EGF+Afatinib+			EGF+Ruxolitinib+			EGF+Amuvatinib+			EGF+Saracatinib+
pY119/Flag	1	1	1	2.59252	2.08775	3.12941	1.0112	1.01219	1.27456	2.18335	2.01284	1.87405	2.12234	2.35508	2.1511	0.598153	0.737793	0.679456
PKM2/Flag	1	1	1	2.33197	2.26888	2.91138	1.26003	1.63245	1.52842	2.09767	2.79398	2.0606	1.75165	2.59377	1.9308	0.704452	0.995897	0.664338
3-pHis/Flag	1	1	1	2.61764	2.39215	3.36007	1.20603	0.989461	1.51557	2.51448	2.40063	2.2135	2.08463	2.09791	2.07902	0.571584	0.609463	0.657098
