# Supplementary material for: PKM2 functions as a histidine kinase to phosphorylate PGAM1 and increase glycolysis shunts in cancer
Source: EMBO J. 2024 May 15;43(12):5. doi: 10.1038/s44318-024-00110-8 (PMC11183095; doi:10.1038/s44318-024-00110-8)
Supplement: Supplementary file 6 — Source data Fig. 4 [file 44318_2024_110_MOESM6_ESM.zip › Figure 4/4D/Quantification.xlsx]

## Sheet: Plan1
Rep1						Rep2						Rep3
	WT	WT+Src	Y119F	Y119F+Src			WT	WT+Src	Y119F	Y119F+Src			WT	WT+Src	Y119F	Y119F+Src
pY119	40869	100977	22195	13302		pY119	67130	158174	33168	18638		pY119	60392	150050	27846	18630
PKM2	72904	140191	32276	25520		PKM2	93408	172062	46944	31832		PKM2	105956	202870	42014	38586
3-pHis	133293	278387	69276	73741		3-pHis	155252	294274	99764	123348		3-pHis	139104	233302	91056	84568
Flag	193320	226535	231619	220152		Flag	241256	251520	266704	252220		Flag	223304	267432	256888	252914
pY119/Flag	0.211406	0.445746	0.0958255	0.0604219		pY119/Flag	0.278252	0.628872	0.124363	0.0738958		pY119/Flag	0.270447	0.561077	0.108397	0.0736614
	0.211406	0.211406	0.211406	0.211406			0.278252	0.278252	0.278252	0.278252			0.270447	0.270447	0.270447	0.270447
Relative	1	2.10848	0.453277	0.28581		Relative	1	2.26008	0.446942	0.265571		Relative	1	2.07463	0.400808	0.272369
PKM2/Flag	0.377116	0.618849	0.13935	0.11592		PKM2/Flag	0.387174	0.684089	0.176015	0.126207		PKM2/Flag	0.474492	0.758585	0.16355	0.152566
	0.377116	0.377116	0.377116	0.377116			0.387174	0.387174	0.387174	0.387174			0.474492	0.474492	0.474492	0.474492
Relative	1	1.64101	0.369514	0.307386		Relative	1	1.76688	0.454616	0.325971		Relative	1	1.59873	0.344684	0.321535
3-pHis/Flag	0.689494	1.22889	0.299095	0.334955		3-pHis/Flag	0.643516	1.16998	0.374063	0.489049		3-pHis/Flag	0.622936	0.872379	0.354458	0.334375
	0.689494	0.689494	0.689494	0.689494			0.643516	0.643516	0.643516	0.643516			0.622936	0.622936	0.622936	0.622936
Relative	1	1.78231	0.433789	0.485798		Relative	1	1.81811	0.58128	0.759965		Relative	1	1.40043	0.569012	0.536772
	Source data for Quantification of IP
	WT			WT+Src			Y119F			Y119F+Src
pY119/Flag	1	1	1	2.10848	2.26008	2.07463	0.453277	0.446942	0.400808	0.28581	0.265571	0.272369
PKM2/Flag	1	1	1	1.64101	1.76688	1.59873	0.369514	0.454616	0.344684	0.307386	0.325971	0.321535
3-pHis/Flag	1	1	1	1.78231	1.81811	1.40043	1.41479	0.58128	0.569012	1.58442	0.759965	0.536772
