# Supplementary material for: PKM2 functions as a histidine kinase to phosphorylate PGAM1 and increase glycolysis shunts in cancer
Source: EMBO J. 2024 May 15;43(12):5. doi: 10.1038/s44318-024-00110-8 (PMC11183095; doi:10.1038/s44318-024-00110-8)
Supplement: Supplementary file 6 — Source data Fig. 4 [file 44318_2024_110_MOESM6_ESM.zip › Figure 4/4A/Quantification.xlsx]

## Sheet: Plan1
Rep1				Rep2				Rep3
	EGF-	EGF+			EGF-	EGF+			EGF-	EGF+
pY119	104734	195084		pY119	124442	202980		pY119	146648	241964
PKM2	55297	102013		PKM2	55346	191372		PKM2	85092	147824
3-pHis	38067	100063		3-pHis	48564	123730		3-pHis	50402	114000
PGAM1	167752	187540		PGAM1	173998	216674		PGAM1	250292	241030
pY119/PGAM1	0.624338	1.04023		pY119/PGAM1	0.715192	0.936799		pY119/PGAM1	0.585908	1.00388
	0.624338	0.624338			0.715192	0.715192			0.585908	0.585908
Relative	1	1.66613		Relative	1	1.30986		Relative	1	1.71337
PKM2/PGAM1	0.329635	0.543953		PKM2/PGAM1	0.318084	0.883225		PKM2/PGAM1	0.339971	0.613301
	0.329635	0.329635			0.318084	0.318084			0.339971	0.339971
Relative	1	1.65017		Relative	1	2.7767		Relative	1	1.80398
3-pHis/PGAM1	0.226924	0.533556		3-pHis/PGAM1	0.279107	0.571042		3-pHis/PGAM1	0.201373	0.47297
	0.226924	0.226924			0.279107	0.279107			0.201373	0.201373
Relative	1	2.35125		Relative	1	2.04596		Relative	1	2.34873
	Source data for Quantification of IP
	EGF-			EGF+
pY119/PGAM1	1	1	1	1.66613	1.65017	2.35125
PKM2/PGAM1	1	1	1	1.30986	2.7767	2.04596
3-pHis/PGAM1	1	1	1	1.71337	1.80398	2.34873
