# Supplementary material for: PKM2 functions as a histidine kinase to phosphorylate PGAM1 and increase glycolysis shunts in cancer
Source: EMBO J. 2024 May 15;43(12):5. doi: 10.1038/s44318-024-00110-8 (PMC11183095; doi:10.1038/s44318-024-00110-8)
Supplement: Supplementary file 6 — Source data Fig. 4 [file 44318_2024_110_MOESM6_ESM.zip › Figure 4/4F/Quantification.xlsx]

## Sheet: Plan1
Rep1						Rep2						Rep3
	WT	WT+Src	Y119F	Y119F+Src			WT	WT+Src	Y119F	Y119F+Src			WT	WT+Src	Y119F	Y119F+Src
pY119	102591	167805	74684	63634		pY119	75174	166054	43548	56364		pY119	95974	225340	41588	51542
3-pHis	296800	509978	102068	149543		3-pHis	334870	674896	191442	197898		3-pHis	358442	689040	212354	223032
His	186608	183897	199884	211043		His	212612	207168	232332	241892		His	250086	245606	250772	277526
pY119/His	0.549767	0.912494	0.373637	0.301521		pY119/His	0.353574	0.801543	0.187439	0.233013		pY119/His	0.383764	0.917486	0.16584	0.18572
	0.549767	0.549767	0.549767	0.549767			0.353574	0.353574	0.353574	0.353574			0.383764	0.383764	0.383764	0.383764
Relative	1	1.65978	0.679627	0.548453		Relative	1	2.26698	0.530126	0.659023		Relative	1	2.39076	0.43214	0.483942
3-pHis/His	1.5905	2.77317	0.510636	0.70859		3-pHis/His	1.57503	3.25772	0.824002	0.818125		3-pHis/His	1.43327	2.80547	0.846801	0.803644
	1.5905	1.5905	1.5905	1.5905			1.57503	1.57503	1.57503	1.57503			1.43327	1.43327	1.43327	1.43327
Relative	1	1.74359	0.321054	0.445514		Relative	1	2.06836	0.523166	0.519435		Relative	1	1.95738	0.590816	0.560704
	Source data for Quantification of WB
	WT			WT+Src			Y119F			Y119F+Src
pY119/Flag	1	1	1	1.65978	2.26698	2.39076	0.679627	0.530126	0.43214	0.548453	0.659023	0.483942
3-pHis/Flag	1	1	1	1.74359	2.06836	1.95738	0.321054	0.523166	0.590816	0.445514	0.519435	0.560704
