# Supplementary material for: PKM2 functions as a histidine kinase to phosphorylate PGAM1 and increase glycolysis shunts in cancer
Source: EMBO J. 2024 May 15;43(12):5. doi: 10.1038/s44318-024-00110-8 (PMC11183095; doi:10.1038/s44318-024-00110-8)
Supplement: Supplementary file 7 — Source data Fig. 5 [file 44318_2024_110_MOESM7_ESM.zip]

Archive with 58 entries (53 files):
- Figure 5/
- __MACOSX/._Figure 5
- Figure 5/5A/
- __MACOSX/Figure 5/._5A
- Figure 5/5H/
- __MACOSX/Figure 5/._5H
- Figure 5/5B.xlsx
- __MACOSX/Figure 5/._5B.xlsx
- Figure 5/5D.xlsx
- __MACOSX/Figure 5/._5D.xlsx
- Figure 5/5C/
- __MACOSX/Figure 5/._5C
- Figure 5/5E-G/
- __MACOSX/Figure 5/._5E-G
- Figure 5/5A/1-PGAM1.tif
- __MACOSX/Figure 5/5A/._1-PGAM1.tif
- Figure 5/5A/PGAM1 activity for 5A.xlsx
- __MACOSX/Figure 5/5A/._PGAM1 activity for 5A.xlsx
- Figure 5/5A/2-Actin.tif
- __MACOSX/Figure 5/5A/._2-Actin.tif
- Figure 5/5A/Quantification for WB.xlsx
- __MACOSX/Figure 5/5A/._Quantification for WB.xlsx
- Figure 5/5H/PGAM1 Y119F- PGAM1 pY119.jpg
- __MACOSX/Figure 5/5H/._PGAM1 Y119F- PGAM1 pY119.jpg
- Figure 5/5H/PGAM1 Y119F - Ki67.jpg
- __MACOSX/Figure 5/5H/._PGAM1 Y119F - Ki67.jpg
- Figure 5/5H/PGAM1 WT - PGAM1 pY119.jpg
- __MACOSX/Figure 5/5H/._PGAM1 WT - PGAM1 pY119.jpg
- Figure 5/5H/PGAM1 Y119F - HE.jpg
- __MACOSX/Figure 5/5H/._PGAM1 Y119F - HE.jpg
- Figure 5/5H/PGAM1 WT - HE.jpg
- __MACOSX/Figure 5/5H/._PGAM1 WT - HE.jpg
- Figure 5/5H/PGAM1 WT - Ki67.jpg
- __MACOSX/Figure 5/5H/._PGAM1 WT - Ki67.jpg
- Figure 5/5H/Relative intensity.xlsx
- __MACOSX/Figure 5/5H/._Relative intensity.xlsx
- Figure 5/5C/PGAM1 WT - Merge.jpg
- __MACOSX/Figure 5/5C/._PGAM1 WT - Merge.jpg
- Figure 5/5C/The percentage of EdU positive cells.xlsx
- __MACOSX/Figure 5/5C/._The percentage of EdU positive cells.xlsx
- Figure 5/5C/PGAM1 Y119F - DAPI.jpg
- __MACOSX/Figure 5/5C/._PGAM1 Y119F - DAPI.jpg
- Figure 5/5C/PGAM1 WT - EdU.jpg
- __MACOSX/Figure 5/5C/._PGAM1 WT - EdU.jpg
- Figure 5/5C/PGAM1 WT - DAPI.jpg
- __MACOSX/Figure 5/5C/._PGAM1 WT - DAPI.jpg
- Figure 5/5C/PGAM1 Y119F - Merge.jpg
- __MACOSX/Figure 5/5C/._PGAM1 Y119F - Merge.jpg
- Figure 5/5C/PGAM1 Y119F - EdU.jpg
- __MACOSX/Figure 5/5C/._PGAM1 Y119F - EdU.jpg
- Figure 5/5E-G/5G-Tumor mass.xlsx
- __MACOSX/Figure 5/5E-G/._5G-Tumor mass.xlsx
- Figure 5/5E-G/5F-Tumor volume.xlsx
- __MACOSX/Figure 5/5E-G/._5F-Tumor volume.xlsx
- Figure 5/5E-G/1-Mice xenograft tumors.tif
- __MACOSX/Figure 5/5E-G/._1-Mice xenograft tumors.tif
- Figure 5/5E-G/2-Tumors.tif
- __MACOSX/Figure 5/5E-G/._2-Tumors.tif
