# Supplementary material for: PKM2 functions as a histidine kinase to phosphorylate PGAM1 and increase glycolysis shunts in cancer
Source: EMBO J. 2024 May 15;43(12):5. doi: 10.1038/s44318-024-00110-8 (PMC11183095; doi:10.1038/s44318-024-00110-8)
Supplement: Supplementary file 7 — Source data Fig. 5 [file 44318_2024_110_MOESM7_ESM.zip › Figure 5/5B.xlsx]

## Sheet: Relative abundance 
	Source data of Relative abundance
			PGAM1 WT			PGAM1 Y119F
			Rep1	Rep2	Rep3	Rep1	Rep2	Rep3
	Glycolysis	Glc (M+6)	0.741658	1.04835	1.21	1.11113	1.21952	1.24208
		2PG (M+3)	1.03052	0.932874	1.03661	0.614506	0.483744	0.551015
		Pyr (M+3)	0.941898	1.00494	1.05316	0.773116	0.434653	0.728897
		Lac (M+3)	0.994263	0.994097	1.01164	0.70611	0.70689	0.689415
	PPP	GA6P (M+6)	0.978821	0.961551	1.05968	0.890533	0.952001	1.26335
		Ru5P (M+5)	0.973601	0.998398	1.028	0.873868	0.883763	0.921757
		R5P (M+5)	1.00856	0.965231	1.02621	0.907817	0.855303	0.919669
		S7P (M+6)	0.891519	1.0365	1.07197	0.892492	0.825402	0.809065
	SSP	R5P (M+5)	1.01823	0.834099	1.14779	0.6896	0.59676	0.365416
	Nucleotide	IMP (M+5)	1.01548	1.03691	0.947605	0.901895	0.94373	0.86779
		ATP (M+5)	1.00117	1.0083	0.990537	0.925826	0.946589	0.941405
		AMP (M+5)	1.00755	1.00272	0.989724	0.942425	0.956149	0.948502
		GMP (M+5)	1.00453	1.01386	0.981615	0.903337	0.930981	0.891053
		UMP (M+5)	1.00869	0.994393	0.996923	0.962933	0.971919	0.942571
		CMP (M+5)	0.982094	0.988477	1.02943	0.960459	0.970281	0.985916
		Ade (M+5)	1.00585	1.00116	0.992995	0.949713	0.967499	0.96689

## Sheet: abundance 
		Source data of C13-abundance
		PGAM1 WT			PGAM1 Y119F
metabolite	isotopologue	Rep1	Rep2	Rep3	Rep1	Rep2	Rep3
Pyruvic acid	0	0.481172	0.497683	0.441507	0.574098	0.758913	0.612424
Pyruvic acid	1	0	0	0	0	0	0
Pyruvic acid	2	0.0480234	0	0.032073	0.0394621	0.0238271	0.0232391
Pyruvic acid	3	0.470805	0.502317	0.52642	0.38644	0.21726	0.364337
Phenylalanine	0	1	0.999232	1	1	1	1
Phenylalanine	1	0	0.000767503	0	0	0	0
Phenylalanine	2	0	0	0	0	0	0
Phenylalanine	3	0	0	0	0	0	0
Phenylalanine	4	0	0	0	0	0	0
Phenylalanine	5	0	0	0	0	0	0
Phenylalanine	6	0	0	0	0	0	0
Phenylalanine	7	0	0	0	0	0	0
Phenylalanine	8	0	0	0	0	0	0
Phenylalanine	9	0	0	0	0	0	0
Lactic acid	0	0.454491	0.459059	0.450899	0.623473	0.624889	0.633463
Lactic acid	1	0.0242235	0.0224233	0.0215085	0.0115337	0.0103858	0.0102133
Lactic acid	2	0.0355751	0.0328884	0.0333949	0.0200497	0.0193998	0.0195353
Lactic acid	3	0.48571	0.485629	0.494198	0.344944	0.345325	0.336788
Leucine	0	1	1	1	0.999722	1	0.999637
Leucine	1	0	0	0	0.000278426	0	0.000363318
Leucine	2	0	0	0	0	0	0
Leucine	3	0	0	0	0	0	0
Leucine	4	0	0	0	0	0	0
Leucine	5	0	0	0	0	0	0
Leucine	6	0	0	0	0	0	0
Tryptophan	0	1	1	1	1	1	1
Tryptophan	1	0	0	0	0	0	0
Tryptophan	2	0	0	0	0	0	0
Tryptophan	3	0	0	0	0	0	0
Tryptophan	4	0	0	0	0	0	0
Tryptophan	5	0	0	0	0	0	0
Tryptophan	6	0	0	0	0	0	0
Tryptophan	7	0	0	0	0	0	0
Tryptophan	8	0	0	0	0	0	0
Tryptophan	9	0	0	0	0	0	0
Tryptophan	10	0	0	0	0	0	0
Tryptophan	11	0	0	0	0	0	0
Isoleucine	0	0.998168	0.999821	1	0.999139	0.996844	0.99999
Isoleucine	1	0.00183222	0.000178623	0	0.000860802	0.00315617	1.02684e-05
Isoleucine	2	0	0	0	0	0	0
Isoleucine	3	0	0	0	0	0	0
Isoleucine	4	0	0	0	0	0	0
Isoleucine	5	0	0	0	0	0	0
Isoleucine	6	0	0	0	0	0	0
Methionine	0	1	0.994084	1	1	1	1
Methionine	1	0	0.00591623	0	0	0	0
Methionine	2	0	0	0	0	0	0
Methionine	3	0	0	0	0	0	0
Methionine	4	0	0	0	0	0	0
Methionine	5	0	0	0	0	0	0
Fructose	0	0.645219	0.687029	0.62815	0.573568	0.55567	0.54343
Fructose	1	0	0	0	0	0	0
Fructose	2	0	0	0	0	0	0
Fructose	3	0	0	0	0	0	0
Fructose	4	0	0	0	0	0	0
Fructose	5	0	0	0	0	0	0
Fructose	6	0.354781	0.312971	0.37185	0.426432	0.44433	0.45657
Tyrosine	0	1	1	1	1	1	1
Tyrosine	1	0	0	0	0	0	0
Tyrosine	2	0	0	0	0	0	0
Tyrosine	3	0	0	0	0	0	0
Tyrosine	4	0	0	0	0	0	0
Tyrosine	5	0	0	0	0	0	0
Tyrosine	6	0	0	0	0	0	0
Tyrosine	7	0	0	0	0	0	0
Tyrosine	8	0	0	0	0	0	0
Tyrosine	9	0	0	0	0	0	0
Glucose	0	0.636024	0.560098	0.495118	0.527975	0.473575	0.411983
Glucose	1	0	0	0	0	0	0
Glucose	2	0	0	0	0	0	0
Glucose	3	0	0	0	0	0	0
Glucose	4	0	0	0	0	0	0
Glucose	5	0.158432	0.149362	0.169541	0.164086	0.188446	0.243785
Glucose	6	0.205545	0.29054	0.335341	0.30794	0.33798	0.344232
Proline	0	0.916545	0.910953	0.908438	0.916249	0.925031	0.926943
Proline	1	0.00570827	0.0068377	0.00837471	0.00759832	0.00481045	0.00420543
Proline	2	0.0691631	0.0740675	0.0736425	0.0683224	0.0623479	0.0621918
Proline	3	0.00513901	0.00454387	0.00578199	0.00468875	0.00422327	0.0038179
Proline	4	0.00327853	0.00353025	0.0035908	0.00296371	0.00335382	0.00275877
Proline	5	0.000166124	6.77385e-05	0.000172252	0.000177413	0.000233873	8.27052e-05
Threonine	0	0.996488	0.996875	0.995866	0.997167	0.997336	0.996942
Threonine	1	0	0	0	0	0	0
Threonine	2	0.00351202	0.00312492	0.00413421	0.00283264	0.00266436	0.00305847
Threonine	3	0	0	0	0	0	0
Threonine	4	0	0	0	0	0	0
Alanine	0	0.997048	0.994897	0.998353	0.997818	0.996617	0.996719
Alanine	1	0	0.00416933	0	0	0	0
Alanine	2	0.00295167	0.000933846	0.00164708	0.00218216	0.0033831	0.00328082
Alanine	3	0	0	0	0	0	0
Asparagine	0	0.995318	0.990882	0.992706	0.998184	0.99781	0.997278
Asparagine	1	0.00102013	0.00398641	0.00230635	0	0.00152075	0.00177957
Asparagine	2	0.00272959	0.004435	0.00408578	0.00118504	0	0
Asparagine	3	0.000932144	0.00069621	0.000902306	0.000631055	0.00066913	0.000942876
Asparagine	4	0	0	0	0	0	0
Glutamine	0	1	1	1	1	1	1
Glutamine	1	0	0	0	0	0	0
Glutamine	2	0	0	0	0	0	0
Glutamine	3	0	0	0	0	0	0
Glutamine	4	0	0	0	0	0	0
Glutamine	5	0	0	0	0	0	0
2-Ketoglutaric acid	0	0.965468	0.986264	0.983036	0.97374	0.98748	0.967402
2-Ketoglutaric acid	1	0	0	0	0	0	0
2-Ketoglutaric acid	2	0	0	0	0	0	0
2-Ketoglutaric acid	3	0.0138197	0	0	0	0	0
2-Ketoglutaric acid	4	0	0	0	0.0106589	0	0.0238538
2-Ketoglutaric acid	5	0.0207118	0.0137363	0.0169644	0.0156011	0.0125197	0.00874464
Serine	0	0.970339	0.982713	0.970856	0.978364	0.979636	0.982681
Serine	1	0.025783	0.0141097	0.0247721	0.0190941	0.0180912	0.0159268
Serine	2	0	0	0	0	0	0
Serine	3	0.00387845	0.00317708	0.00437192	0.00254234	0.00227306	0.00139187
Fumaric acid	0	0.967993	0.962907	0.950347	0.977217	0.965836	0.975214
Fumaric acid	1	0	0	0	0	0	0
Fumaric acid	2	0.0320069	0.037093	0.0496529	0.0227827	0.0341642	0.0247857
Fumaric acid	3	0	0	0	0	0	0
Fumaric acid	4	0	0	0	0	0	0
Glutamic acid	0	0.884353	0.881897	0.876674	0.906357	0.910925	0.909422
Glutamic acid	1	0.0186236	0.017291	0.0191886	0.0141653	0.0129518	0.0127943
Glutamic acid	2	0.0843962	0.0867113	0.0890057	0.0679959	0.0655818	0.0670969
Glutamic acid	3	0.00760396	0.00862766	0.00919145	0.00740551	0.00679596	0.00659768
Glutamic acid	4	0.00454472	0.00486686	0.00527175	0.00355669	0.00317674	0.00343709
Glutamic acid	5	0.000478061	0.000606069	0.000668126	0.000519387	0.000569004	0.000651618
Succinic acid	0	0.861771	0.862545	0.851772	0.888255	0.881611	0.890766
Succinic acid	1	0.0416202	0.0349843	0.0373435	0.0247784	0.0323048	0.0231239
Succinic acid	2	0.0815393	0.0878073	0.0927382	0.0713827	0.0657409	0.0716011
Succinic acid	3	0.0150695	0.0146635	0.0181468	0.0155843	0.0203428	0.014509
Succinic acid	4	0	0	0	0	0	0
Aspartic acid	0	0.912491	0.91375	0.907181	0.924297	0.924605	0.927195
Aspartic acid	1	0.0252621	0.0226797	0.0252746	0.0213872	0.0223677	0.0200879
Aspartic acid	2	0.0505643	0.051107	0.0541938	0.0417181	0.0396156	0.0394492
Aspartic acid	3	0.0116825	0.0124634	0.0133502	0.0125977	0.0134112	0.0132681
Aspartic acid	4	0	0	0	0	0	0
Malic acid	0	0.871201	0.867405	0.86126	0.894519	0.894988	0.896793
Malic acid	1	0.0401436	0.0411664	0.0420745	0.037702	0.0373852	0.0352699
Malic acid	2	0.0725217	0.0745209	0.0782542	0.0517068	0.0517989	0.0512922
Malic acid	3	0.0157072	0.0165804	0.0178059	0.0152494	0.0150273	0.0159538
Malic acid	4	0.000426459	0.000327674	0.000605044	0.000822991	0.000800761	0.000691597
Xylulose 5-phosphate/Ribulose 5-phosphate	0	0.309111	0.309543	0.303824	0.333598	0.343461	0.335673
Xylulose 5-phosphate/Ribulose 5-phosphate	1	0.00290353	0.00172091	0.00160894	0.00458387	0.00628696	0.00480856
Xylulose 5-phosphate/Ribulose 5-phosphate	2	0.0476383	0.042953	0.0362499	0.0798302	0.0658349	0.0612961
Xylulose 5-phosphate/Ribulose 5-phosphate	3	0.0389226	0.0349179	0.031187	0.049782	0.041454	0.0371247
Xylulose 5-phosphate/Ribulose 5-phosphate	4	0.0420074	0.0372006	0.0364559	0.0300941	0.0351661	0.0314706
Xylulose 5-phosphate/Ribulose 5-phosphate	5	0.559417	0.573664	0.590675	0.502111	0.507797	0.529627
Ribose 5-phosphate	0	0.297179	0.33166	0.314642	0.372263	0.367214	0.356761
Ribose 5-phosphate	1	0	0	0	0	0.0037425	0
Ribose 5-phosphate	2	0.03275	0.0315662	0.0220687	0.0411783	0.0611776	0.0474556
Ribose 5-phosphate	3	0.0352007	0.0289421	0.0210123	0.0286703	0.0268304	0.0249649
Ribose 5-phosphate	4	0.0219836	0.0212748	0.0186648	0.006221	0.0212793	0.011949
Ribose 5-phosphate	5	0.612887	0.586557	0.623613	0.551668	0.519756	0.55887
Sedoheptulose 7-phosphate	0	0.078669	0.0813354	0.0765138	0.135509	0.154142	0.162383
Sedoheptulose 7-phosphate	1	0.00589387	0.000836421	0	0	0.00894918	0.000456876
Sedoheptulose 7-phosphate	2	0.149589	0.140813	0.142033	0.152321	0.154714	0.146961
Sedoheptulose 7-phosphate	3	0.0418534	0.0343942	0.0274226	0.0414741	0.0424777	0.0387285
Sedoheptulose 7-phosphate	4	0.0781265	0.0469155	0.0499971	0.0666418	0.0574366	0.0668238
Sedoheptulose 7-phosphate	5	0.190598	0.179945	0.166925	0.164483	0.176716	0.18306
Sedoheptulose 7-phosphate	6	0.0380993	0.0307459	0.0354961	0.0219444	0.019331	0.0229992
Sedoheptulose 7-phosphate	7	0.417171	0.485014	0.501613	0.417626	0.386233	0.378588
2-Phosphoglyceric acid	0	0.452215	0.5125	0.451213	0.680636	0.748594	0.704526
2-Phosphoglyceric acid	1	0.00533034	0	0	0	0	0
2-Phosphoglyceric acid	2	0.00688691	0.00267717	0.0100513	0	0	0.00910683
2-Phosphoglyceric acid	3	0.535568	0.484823	0.538736	0.319364	0.251406	0.286367
cis-Aconitic acid	0	0.84712	0.894942	0.76697	0.849523	0.838575	0.868708
cis-Aconitic acid	1	0	0	0	0	0	0
cis-Aconitic acid	2	0.15288	0.105058	0.23303	0.150477	0.161425	0.131292
cis-Aconitic acid	3	0	0	0	0	0	0
cis-Aconitic acid	4	0	0	0	0	0	0
cis-Aconitic acid	5	0	0	0	0	0	0
cis-Aconitic acid	6	0	0	0	0	0	0
Citric acid	0	0.847076	0.859683	0.839569	0.908523	0.902325	0.877479
Citric acid	1	0.0147828	0.0143442	0.0146804	0.00772821	0.00779666	0.00976786
Citric acid	2	0.118721	0.107663	0.123876	0.0719472	0.077949	0.0972743
Citric acid	3	0.00886737	0.00810798	0.00962849	0.00576663	0.0059812	0.00748546
Citric acid	4	0.00891438	0.00866974	0.0103861	0.004723	0.00477709	0.00662067
Citric acid	5	0.0016392	0.00153167	0.00186069	0.0013124	0.00117088	0.00137287
Citric acid	6	0	0	0	0	0	0
6-Phosphogluconic acid	0	0	0	0	0.00549204	0.00431993	0.000959165
6-Phosphogluconic acid	1	0	0	0	0	0	0
6-Phosphogluconic acid	2	0	0	0	0	0	0
6-Phosphogluconic acid	3	0	0	0	0	0	0
6-Phosphogluconic acid	4	0	0	0	0	0	0
6-Phosphogluconic acid	5	0.9722	0.97269	0.969903	0.969215	0.968641	0.963159
6-Phosphogluconic acid	6	0.0278005	0.02731	0.030097	0.0252929	0.0270387	0.0358817
Arginine	0	1	1	1	1	1	0.997405
Arginine	1	0	0	0	0	0	0
Arginine	2	0	0	0	0	0	0
Arginine	3	0	0	0	0	0	0
Arginine	4	0	0	0	0	0	0
Arginine	5	0	0	0	0	0	0.00259498
Arginine	6	0	0	0	0	0	0
Lysine	0	1	1	1	1	1	1
Lysine	1	0	0	0	0	0	0
Lysine	2	0	0	0	0	0	0
Lysine	3	0	0	0	0	0	0
Lysine	4	0	0	0	0	0	0
Lysine	5	0	0	0	0	0	0
Lysine	6	0	0	0	0	0	0
IMP	0	0.208296	0.206236	0.239153	0.313922	0.289738	0.31709
IMP	1	0	0	0.00102474	0.000579344	0.00152528	0.00180603
IMP	2	0.0453802	0.0445555	0.0544218	0.0464086	0.0427997	0.0459614
IMP	3	0.0468237	0.0485876	0.0593398	0.0470466	0.0440891	0.0486874
IMP	4	0.0318708	0.0338186	0.0314725	0.0302863	0.0317046	0.0300609
IMP	5	0.615767	0.628759	0.574606	0.546888	0.572256	0.526208
IMP	6	0	0	0	0	0	0
IMP	7	0.0518632	0.0380434	0.0399829	0.0148685	0.0178873	0.0301865
IMP	8	0	0	0	0	0	0
IMP	9	0	0	0	0	0	0
IMP	10	0	0	0	0	0	0
ATP	0	0.22449	0.223896	0.2219	0.272926	0.268583	0.261169
ATP	1	0.000714055	0.000490642	0.00116372	0	0	0
ATP	2	0.0466368	0.0447174	0.0506654	0.048415	0.0440741	0.0464257
ATP	3	0.0443217	0.0451341	0.0484537	0.0460423	0.0444848	0.0473934
ATP	4	0.0354652	0.0327699	0.0351092	0.0330352	0.02983	0.0350106
ATP	5	0.648372	0.652992	0.64149	0.599582	0.613028	0.609671
ATP	6	0	0	0.00121839	0	0	0.00033042
ATP	7	0	0	0	0	0	0
ATP	8	0	0	0	0	0	0
ATP	9	0	0	0	0	0	0
ATP	10	0	0	0	0	0	0
AMP	0	0.202562	0.203644	0.208163	0.241929	0.237395	0.237188
AMP	1	0	0	0	0	0	0
AMP	2	0.0389814	0.0415844	0.043447	0.0423937	0.0401272	0.0423991
AMP	3	0.0406665	0.0402735	0.0446432	0.0441303	0.0420551	0.0438763
AMP	4	0.0377282	0.0376988	0.03572	0.0354456	0.0350578	0.0363324
AMP	5	0.680062	0.676799	0.668027	0.636102	0.645365	0.640204
AMP	6	0	0	0	0	0	0
AMP	7	0	0	0	0	0	0
AMP	8	0	0	0	0	0	0
AMP	9	0	0	0	0	0	0
AMP	10	0	0	0	0	0	0
GMP	0	0.222558	0.217152	0.229241	0.287777	0.274195	0.290492
GMP	1	0	0	0	0	0	0
GMP	2	0.0398174	0.0382973	0.0441455	0.0408233	0.0380843	0.0438392
GMP	3	0.0396346	0.0394542	0.0423652	0.040132	0.0369022	0.0421985
GMP	4	0.0330481	0.0339763	0.0344721	0.0333068	0.0345591	0.0336414
GMP	5	0.664942	0.67112	0.649776	0.597961	0.616259	0.589829
GMP	6	0	0	0	0	0	0
GMP	7	0	0	0	0	0	0
GMP	8	0	0	0	0	0	0
GMP	9	0	0	0	0	0	0
GMP	10	0	0	0	0	0	0
UMP	0	0.117271	0.119125	0.115631	0.122704	0.117836	0.13642
UMP	1	0	0	0	0.00156571	0.00173402	0.000725788
UMP	2	0.028748	0.026016	0.0281834	0.0397665	0.0367826	0.0409547
UMP	3	0.032601	0.0348379	0.0340109	0.0371587	0.0363051	0.0358945
UMP	4	0.0342011	0.0392907	0.0365125	0.0370547	0.0377513	0.0367289
UMP	5	0.733927	0.723527	0.725368	0.700637	0.707175	0.685821
UMP	6	0.0239231	0.0255694	0.0239137	0.027068	0.0278364	0.0299023
UMP	7	0.025741	0.0285561	0.0317705	0.0283307	0.0280654	0.0276034
UMP	8	0.00358737	0.00307798	0.0046097	0.005715	0.00651359	0.00594956
UMP	9	0	0	0	0	0	0
CMP	0	0.394412	0.385142	0.361699	0.395628	0.398505	0.379279
CMP	1	0	0	0	0	0	0
CMP	2	0.018353	0.0218491	0.0202354	0.0221827	0.0196102	0.0206072
CMP	3	0.0178142	0.0209133	0.0217848	0.0229284	0.02168	0.0230729
CMP	4	0.0266936	0.0267409	0.0267752	0.0264935	0.0224796	0.026598
CMP	5	0.51872	0.522092	0.543722	0.507294	0.512481	0.520739
CMP	6	0.00592404	0.00424553	0.00543422	0.00695311	0.00549217	0.00820676
CMP	7	0.0171823	0.0178653	0.0191076	0.0160959	0.0173613	0.0182048
CMP	8	0.000900793	0.00115209	0.00124144	0.00242519	0.00239029	0.00329169
CMP	9	0	0	0	0	0	0
Adenosine	0	0.209581	0.209449	0.210179	0.242479	0.237534	0.232115
Adenosine	1	0.00014499	0.000717942	0.00105352	0.000384471	0.000130122	0.000451979
Adenosine	2	0.0442502	0.0448978	0.0473924	0.045673	0.0431883	0.0452697
Adenosine	3	0.0410666	0.0421611	0.0453426	0.04468	0.0413577	0.0430613
Adenosine	4	0.0388013	0.0397212	0.0383632	0.0377669	0.037011	0.038662
Adenosine	5	0.666156	0.663047	0.657643	0.628978	0.640757	0.640354
Adenosine	6	0	0	0	0	0	0
Adenosine	7	0	0	0	0	0	0
Adenosine	8	0	6.32016e-06	2.68027e-05	3.85685e-05	2.14776e-05	8.56135e-05
Adenosine	9	0	0	0	0	0	0
Adenosine	10	0	0	0	0	0	0
