# Supplementary material for: PKM2 functions as a histidine kinase to phosphorylate PGAM1 and increase glycolysis shunts in cancer
Source: EMBO J. 2024 May 15;43(12):5. doi: 10.1038/s44318-024-00110-8 (PMC11183095; doi:10.1038/s44318-024-00110-8)
Supplement: Supplementary file 7 — Source data Fig. 5 [file 44318_2024_110_MOESM7_ESM.zip › Figure 5/5D.xlsx]

## Sheet: Relative lipid levels
Source data of Relative lipid levels
Categories	Names	WT				Y119F
		Rep1	Rep2	Rep3	Rep4	Rep1	Rep2	Rep3	Rep4
Glycerolipids	DG 16:0_17:1	0.466328	1.42631	0.973026	1.13434	0.472805	0.590555	0.06915	0.426036
Glycerolipids	DG 16:0_20:3	0.560918	1.0682	1.01021	1.36067	0.374979	0.447134	0.581553	0.267339
Glycerolipids	DG 18:1_19:1	0.514596	1.39666	1.10959	0.979159	0.113475	0.672862	0.211929	0.465918
Glycerolipids	DG 18:1_26:1	0.814104	1.312	0.911595	0.962301	0.550785	0.469024	0.866002	0.173302
Glycerolipids	DGDG 16:0_16:0	0.649156	1.5508	0.957406	0.842633	0.414582	0.42298	0.470244	0.29427
Glycerolipids	DGDG 16:0_18:0	0.932989	1.06403	1.00164	1.00135	0.653509	0.339406	0.517578	0.25021
Glycerolipids	DGDG 16:0_18:1	0.843887	0.908427	0.999753	1.24793	0.669015	0.275188	0.420102	0.265241
Glycerolipids	TG 16:0_16:1_16:3	0.724402	1.09241	1.0774	1.10579	0.380726	0.633846	0.275099	0.317756
Glycerolipids	TG 16:0_17:1_26:1	0.736123	1.19676	0.702251	1.36487	0.466415	0.690395	0.35516	0.365253
Glycerolipids	TG 16:0_18:1_24:1	0.943142	1.24179	0.68504	1.13003	0.472919	0.624034	0.766113	0.358626
Glycerolipids	TG 16:1_16:1_22:6	1.32286	0.675588	0.993891	1.00767	0.534979	0.552043	0.840145	0.174549
Glycerolipids	TG 18:1_18:1_22:5	0.760377	1.23444	0.801444	1.20374	0.534219	0.221649	0.424582	0.209027
Glycerolipids	TG 18:0_18:1_18:2	0.803895	1.3665	0.788992	1.04061	0.47532	0.613255	0.278604	0.309556
Glycerolipids	TG 8:0_8:0_20:3	0.560918	1.0682	1.01021	1.36067	0.374979	0.447134	0.581553	0.267339
Glycerophospholipids	CL 14:0_18:1_16:1_16:1	0.970488	1.13856	0.87941	1.01154	0.819501	0.400659	0.745447	0.60486
Glycerophospholipids	CL 14:0_18:2_16:1_18:1	0.991189	1.1573	0.893518	0.957997	0.89293	0.38924	0.74861	0.560189
Glycerophospholipids	CL 14:0_22:5_16:1_16:1	1.04341	0.985304	0.905953	1.06534	0.916647	0.353589	0.625156	0.539027
Glycerophospholipids	CL 16:1_16:1_16:1_16:1	1.00161	1.17325	0.868361	0.956783	0.8654	0.37092	0.739477	0.441133
Glycerophospholipids	DLCL 18:1_18:2	0.912182	0.872268	1.02308	1.19247	0.680836	0.301278	0.727855	0.334684
Glycerophospholipids	LNAPE 18:2_18:0	0.945339	1.44959	0.868878	0.736189	0.706688	0.507611	0.363233	0.304461
Glycerophospholipids	LPC 15:0	1.13323	0.859151	0.978889	1.02873	0.779266	0.736989	0.903522	0.642453
Glycerophospholipids	LPC 16:0	0.952036	1.00391	0.955428	1.08862	0.701141	0.482216	0.948148	0.313726
Glycerophospholipids	LPE 16:0	1.1269	1.10445	0.753084	1.01557	0.757365	0.535738	0.856226	0.323686
Glycerophospholipids	PC 14:0_24:3	0.729173	1.21257	0.925325	1.13293	0.410006	0.51029	0.925192	0.319312
Glycerophospholipids	PC 14:1_19:1	1.3133	0.828246	0.632267	1.22618	0.451123	0.29677	0.67386	0.193001
Glycerophospholipids	PC 16:0_20:4	1.0127	0.878807	0.926819	1.18168	0.9581	0.465571	0.753335	0.497125
Glycerophospholipids	PC 17:0_20:4	1.20421	0.959439	0.898695	0.937654	0.673787	0.319482	0.962703	0.318597
Glycerophospholipids	PC 18:0_24:3	0.851464	0.948627	0.853691	1.34622	0.480291	0.392258	0.657309	0.287193
Glycerophospholipids	PC 18:0_26:5	0.857453	1.19532	0.746904	1.20033	0.603242	0.807735	0.409218	0.212715
Glycerophospholipids	PC 18:1_22:3	0.977364	0.928861	1.01895	1.07483	0.995825	0.560304	0.777165	0.56368
Glycerophospholipids	PC 24:1_18:2	1.01941	1.07278	0.884923	1.02289	0.648939	0.590685	0.944193	0.71946
Glycerophospholipids	PC 16:1	1.38713	1.00658	0.887217	0.719073	0.693893	0.469049	0.318209	0.529318
Glycerophospholipids	PC 16:1_19:1	0.757149	1.27769	0.98987	0.97529	0.449421	0.306482	0.915498	0.357589
Glycerophospholipids	PC 31:2	1.0336	1.18614	0.833687	0.946577	0.3879	0.422935	0.979801	0.309773
Glycerophospholipids	PC 35:1	0.607482	1.19144	1.01429	1.1868	0.582659	0.734186	0.49075	0.403192
Glycerophospholipids	PE 16:0_20:4	1.04194	0.979722	0.882056	1.09628	0.846279	0.417278	0.779054	0.422417
Glycerophospholipids	PE 18:0_20:3	0.992925	1.01784	0.939571	1.04967	0.919907	0.409221	0.659641	0.393135
Glycerophospholipids	PE 18:1_20:1	0.862345	0.891017	1.02667	1.21997	0.913952	0.487033	0.742621	0.406439
Glycerophospholipids	PE 18:1_20:4	1.0142	0.996687	0.887613	1.1015	0.905551	0.455146	0.80987	0.460067
Glycerophospholipids	PE 20:1_18:2	0.620875	1.43842	0.947587	0.993118	0.485233	0.50957	0.71591	0.365834
Glycerophospholipids	PE 16:1_20:3	0.994113	1.03089	0.88238	1.09261	0.986106	0.486305	0.728077	0.396167
Glycerophospholipids	PG 18:0_18:0	0.989908	1.13824	0.911567	0.960283	0.848768	0.535972	0.869508	0.290871
Glycerophospholipids	PG 18:0_18:1	1.12806	0.761964	0.998474	1.1115	0.859402	0.440133	0.0863165	0.532059
Glycerophospholipids	PI 16:0_20:3	0.786757	1.19769	0.795919	1.21964	0.5658	0.423265	0.785466	0.17339
Glycerophospholipids	PI 18:0_18:1	0.903942	1.10516	0.81616	1.17473	0.905515	0.461939	0.745312	0.666475
Glycerophospholipids	PI 18:0_22:3	0.823481	1.36391	0.808613	1.00399	0.676564	0.453508	0.836148	0.381743
Glycerophospholipids	PI 19:1_20:2	1.05307	0.826314	1.22348	0.897139	0.897499	0.318828	0.500811	0.489838
Glycerophospholipids	PI 20:1_20:4	0.94603	1.0276	0.876551	1.14982	0.856463	0.463859	0.840674	0.4523
Glycerophospholipids	PS 16:0_18:1	0.996592	1.03321	0.868371	1.10183	0.878179	0.465655	0.834884	0.28019
Sphingolipids	GM3 36:1	0.862377	1.08475	0.886134	1.16674	0.574836	0.374843	0.997184	0.166674
Sphingolipids	HexCer 16:1_26:1	1.00531	1.0371	1.00059	0.95699	0.678242	0.363099	0.652843	0.310799
Sphingolipids	HexCer 22:0_18:0	0.837682	1.2947	0.804212	1.06341	0.423091	0.326408	0.497861	0.200153
Sphingolipids	SPB 18:0	0.777046	1.00759	1.07458	1.14079	0.631498	0.382232	0.548291	0.703467
Sphingolipids	SPB 18:1	0.914019	1.05209	1.02465	1.00924	0.641735	0.539389	0.64826	0.727663
Sphingolipids	SM 42:1	0.826876	1.45998	0.783618	0.92953	0.601657	0.308075	0.823413	0.253355
Sphingolipids	SM 8:1_28:0	0.655348	1.14381	0.965991	1.23485	0.563916	0.799043	0.660456	0.368733
Sphingolipids	SM 8:1_30:0	0.986608	1.04117	0.950885	1.02134	0.987605	0.485111	0.783811	0.451224
Sphingolipids	SM 8:1_32:1	1.01161	0.964593	1.00126	1.02254	0.971766	0.445118	0.714473	0.473302
Sphingolipids	SM 9:1_34:1	0.893197	1.19112	0.860787	1.0549	0.842797	0.463224	0.850649	0.389673

## Sheet: difflipids
class											6	6	6	6	5	5	5	5
rt_mz	Name	Category	Categories	Subclass	m/z	RT [min]	Adduct	pvalue	log2fc(6/5)	vip	AF1	AF2	AF3	AF4	AP1	AP2	AP3	AP4
2.775_412.34244	CAR 17:1	CAR	Fatty acyls	Acylcarnitine	412.342	2.775	[M+H]+	0.0181228	0.39013	1.87427	0.0237854	0.0203387	0.0196584	0.0190544	0.0189778	0.0139609	0.0149803	0.0152906
13.357_696.65135	Cer 18:0;2O/24:0	Cer	Sphingolipids	Ceramides	696.651	13.357	[M+FA-H]-	0.0361936	0.711641	2.00266	0.154071	0.0872463	0.15273	0.105464	0.0720476	0.0952297	0.0655881	0.0721487
13.067_1345.91839	CL 14:0_18:1_16:1_16:1	CL	Glycerophospholipids	Cardiolipin	1345.92	13.067	[M-H]-	0.0154208	-0.637969	2.18751	0.0509863	0.0249275	0.0463789	0.0376322	0.0603802	0.0708373	0.0547136	0.0629341
13.138_1371.9338	CL 14:0_18:2_16:1_18:1	CL	Glycerophospholipids	Cardiolipin	1371.93	13.138	[M-H]-	0.0289978	-0.626508	2.05662	0.383172	0.16703	0.321242	0.240387	0.425337	0.496617	0.383425	0.411094
13.133_1393.9158	CL 14:0_22:5_16:1_16:1	CL	Glycerophospholipids	Cardiolipin	1393.92	13.133	[M-H]-	0.0187534	-0.716423	2.15018	0.0684783	0.0264149	0.0467024	0.0402681	0.0779479	0.0736073	0.0676794	0.0795861
14.883_1377.98038	CL 16:0_16:0_16:0_18:1	CL	Glycerophospholipids	Cardiolipin	1377.98	14.883	[M-H]-	0.0359187	0.857137	2.00463	0.231476	0.103111	0.192575	0.153793	0.088736	0.111849	0.0783945	0.0969401
12.546_1343.90279	CL 16:1_16:1_16:1_16:1	CL	Glycerophospholipids	Cardiolipin	1343.9	12.546	[M-H]-	0.0257874	-0.726824	2.08333	0.0693434	0.0297213	0.0592533	0.0353474	0.0802576	0.0940108	0.0695806	0.0766658
10.221_598.54029	DG 16:0_17:1	DG	Glycerolipids	Diacylglycerol	598.54	10.221	[M+NH4]+	0.0380331	-1.3598	1.72998	0.16401	0.204857	0.0239873	0.147787	0.161764	0.49477	0.337531	0.393488
10.367_636.55635	DG 16:0_20:3	DG	Glycerolipids	Diacylglycerol	636.556	10.367	[M+NH4]+	0.0169724	-1.25928	1.88416	0.152372	0.181692	0.236313	0.108633	0.227928	0.434061	0.410497	0.552906
11.019_652.5873	DG 18:1_19:1	DG	Glycerolipids	Diacylglycerol	652.587	11.019	[M+NH4]+	0.0294847	-1.4499	1.78737	0.0159381	0.0945066	0.0297664	0.0654404	0.0722775	0.196167	0.155847	0.137528
14.108_750.6969	DG 18:1_26:1	DG	Glycerolipids	Diacylglycerol	750.697	14.108	[M+NH4]+	0.0350717	-0.957978	1.74878	0.0729115	0.0620883	0.114639	0.0229412	0.107769	0.173679	0.120675	0.127387
9.371_910.64514	DGDG 16:0_16:0	DGDG	Glycerolipids	Digalactosyldiacylglycerol	910.645	9.371	[M+NH4]+	0.0231152	-1.32006	1.83263	0.0477494	0.0487167	0.0541603	0.0338925	0.0747665	0.178614	0.110269	0.0970502
10.271_965.64231	DGDG 16:0_18:0	DGDG	Glycerolipids	Digalactosyldiacylglycerol	965.642	10.271	[M+FA-H]-	0.00101044	-1.18385	2.50576	0.0763372	0.0396464	0.060459	0.0292274	0.108984	0.12429	0.117002	0.116969
9.315_963.62716	DGDG 16:0_18:1	DGDG	Glycerolipids	Digalactosyldiacylglycerol	963.627	9.315	[M+FA-H]-	0.00375308	-1.29553	2.39022	0.0719195	0.0295829	0.0451612	0.0285136	0.0907184	0.0976565	0.107474	0.134154
7.475_925.52177	DLCL 18:1_18:2	DLCL	Glycerophospholipids	Dilysocardiolipin	925.522	7.475	[M-H]-	0.0104163	-0.968144	2.25476	0.35764	0.15826	0.382339	0.175808	0.479165	0.458198	0.537418	0.626399
8.295_1179.73729	GM3 36:1;2O	GLS	Sphingolipids	Ganglioside GM3	1179.74	8.295	[M-H]-	0.0495251	-0.920341	1.91808	0.253468	0.165283	0.439698	0.0734931	0.380256	0.478309	0.390731	0.514462
10.805_870.66878	HexCer 16:1;2O/26:1;O	HexCer	Sphingolipids	Hexosylceramide	870.669	10.805	[M+FA-H]-	0.00213278	-0.996411	2.44655	0.0883458	0.0472962	0.0850374	0.0404838	0.130949	0.13509	0.130334	0.124655
10.807_846.66823	HexCer 22:0;2O/18:0;O	HexCer	Sphingolipids	Hexosylceramide	846.668	10.807	[M+FA-H]-	0.00276665	-1.46642	2.42188	0.0272462	0.02102	0.0320613	0.0128895	0.053945	0.0833759	0.0517896	0.0684813
8.504_742.53708	LNAPE 18:2/N-18:0	LNAPE	Glycerophospholipids	N-acyl-lysophosphatidylethanolamine	742.537	8.504	[M-H]-	0.0258084	-1.08774	2.08302	0.880732	0.632626	0.45269	0.379444	1.17816	1.8066	1.08287	0.917499
2.862_526.31532	LPC 15:0	LPC	Glycerophospholipids	Lysophophatidylcholine	526.315	2.862	[M+FA-H]-	0.0244973	-0.385417	2.09469	0.0708315	0.0669888	0.0821259	0.0583959	0.103005	0.0780927	0.0889763	0.0935067
3.527_540.33092	LPC 16:0	LPC	Glycerophospholipids	Lysophophatidylcholine	540.331	3.527	[M+FA-H]-	0.0330832	-0.71003	2.02526	1.28121	0.881163	1.73257	0.573278	1.73968	1.83447	1.74587	1.98926
3.725_454.29313	LPE 16:0	LPE	Glycerophospholipids	Lysophosphatidylethanolamine	454.293	3.725	[M+H]+	0.0404132	-0.693729	1.716	0.219908	0.155557	0.248613	0.0939855	0.327205	0.320688	0.218665	0.294881
9.944_812.61554	PC 14:0_24:3	PC	Glycerophospholipids	Phosphatidylcholine	812.616	9.944	[M+H]+	0.0374557	-0.885767	1.73274	0.536403	0.667603	1.21041	0.41775	0.953963	1.58638	1.21059	1.4822
8.118_744.55342	PC 14:1_19:1	PC	Glycerophospholipids	Phosphatidylcholine	744.553	8.118	[M+H]+	0.0212188	-1.30869	1.84589	4.87808	3.20903	7.28658	2.08696	14.201	8.95599	6.83682	13.259
8.427_826.56055	PC 16:0_20:4	PC	Glycerophospholipids	Phosphatidylcholine	826.561	8.427	[M+FA-H]-	0.047977	-0.58093	1.92699	34.3532	16.6933	27.0112	17.8247	36.3109	31.5101	33.2316	42.3696
8.666_840.57615	PC 17:0_20:4	PC	Glycerophospholipids	Phosphatidylcholine	840.576	8.666	[M+FA-H]-	0.0445941	-0.814407	1.94749	0.547645	0.259671	0.782472	0.258952	0.978767	0.779819	0.730447	0.762113
10.994_868.67795	PC 18:0_24:3	PC	Glycerophospholipids	Phosphatidylcholine	868.678	10.994	[M+H]+	0.00834424	-1.1384	1.98629	0.316832	0.258759	0.433604	0.189452	0.561682	0.625777	0.563151	0.888054
10.97_892.67726	PC 18:0_26:5	PC	Glycerophospholipids	Phosphatidylcholine	892.677	10.97	[M+H]+	0.0293696	-0.976453	1.78911	0.0813706	0.108955	0.055199	0.0286929	0.115661	0.161235	0.100749	0.161911
9.607_882.62279	PC 18:1_22:3	PC	Glycerophospholipids	Phosphatidylcholine	882.623	9.607	[M+FA-H]-	0.0437116	-0.465454	1.95303	0.635009	0.357289	0.495575	0.359442	0.623236	0.592307	0.649754	0.685385
11.155_912.67157	PC 24:1_18:2	PC	Glycerophospholipids	Phosphatidylcholine	912.672	11.155	[M+FA-H]-	0.0200001	-0.462318	2.13745	0.104959	0.0955366	0.152713	0.116365	0.164877	0.17351	0.143126	0.165441
2.504_494.3243	PC O-16:1	PC	Glycerophospholipids	Phosphatidylcholine	494.324	2.504	[M+H]+	0.0218055	-0.992468	1.84427	0.0167333	0.0113112	0.00767366	0.0127646	0.0334508	0.0242739	0.0213954	0.0173405
10.163_802.59828	PC O-16:1_19:1	PC	Glycerophospholipids	Phosphatidylcholine	802.598	10.163	[M+FA-H]-	0.0308361	-0.979239	2.04243	0.0262259	0.0178847	0.0534238	0.0208671	0.0441834	0.0745595	0.0577638	0.056913
8.228_702.54305	PC O-31:2	PC	Glycerophospholipids	Phosphatidylcholine	702.543	8.228	[M+H]+	0.0317439	-0.929329	1.76943	1.10917	1.20935	2.80166	0.885773	2.9555	3.39166	2.38386	2.70666
10.057_760.62035	PC O-35:1	PC	Glycerophospholipids	Phosphatidylcholine	760.62	10.057	[M+H]+	0.0273982	-0.85544	1.8007	0.136931	0.172541	0.115331	0.0947542	0.142765	0.28	0.238368	0.27891
8.606_738.50842	PE 16:0_20:4	PE	Glycerophospholipids	Phosphatidylethanolamine	738.508	8.606	[M-H]-	0.0206748	-0.698396	2.13057	18.2337	8.99055	16.7853	9.10127	22.4493	21.1088	19.0045	23.6202
10.082_768.55515	PE 18:0_20:3	PE	Glycerophospholipids	Phosphatidylethanolamine	768.555	10.082	[M-H]-	0.0185466	-0.747885	2.15239	1.72754	0.768496	1.23877	0.738288	1.86466	1.91145	1.76447	1.97122
10.144_770.57088	PE 18:1_20:1	PE	Glycerophospholipids	Phosphatidylethanolamine	770.571	10.144	[M-H]-	0.0437809	-0.649477	1.95266	2.5265	1.34634	2.05288	1.12355	2.38384	2.4631	2.83809	3.37244
8.583_764.52327	PE 18:1_20:4	PE	Glycerophospholipids	Phosphatidylethanolamine	764.523	8.583	[M-H]-	0.0338967	-0.604589	2.01909	50.5075	25.386	45.1708	25.6604	56.5674	55.5907	49.507	61.4367
10.08_770.56922	PE 20:1_18:2	PE	Glycerophospholipids	Phosphatidylethanolamine	770.569	10.08	[M+H]+	0.0392394	-0.945814	1.72256	0.648155	0.680663	0.956284	0.488666	0.82934	1.92138	1.26575	1.32657
9.673_724.52945	PE O-16:1_20:3	PE	Glycerophospholipids	Phosphatidylethanolamine	724.529	9.673	[M-H]-	0.0456516	-0.623346	1.94086	1.60254	0.790304	1.18321	0.643819	1.61555	1.67532	1.43397	1.77563
9.751_793.55901	PG 18:0_18:0;O	PG	Glycerophospholipids	Phosphatidylglycerol	793.559	9.751	[M-H]-	0.0476223	-0.652267	1.92909	0.409887	0.258832	0.419903	0.140467	0.478046	0.54968	0.440214	0.46374
8.68_775.55021	PG 18:0_18:1	PG	Glycerophospholipids	Phosphatidylglycerol	775.55	8.68	[M-H]-	0.027619	-1.06046	2.0677	11.4649	5.87164	1.15151	7.09799	15.049	10.1651	13.3202	14.8281
8.324_859.53373	PI 16:0_20:3	PI	Glycerophospholipids	Phosphatidylinositol	859.534	8.324	[M-H]-	0.0268687	-1.03807	2.07416	3.36293	2.51575	4.66856	1.03057	4.67623	7.11867	4.73069	7.24913
9.557_863.56585	PI 18:0_18:1	PI	Glycerophospholipids	Phosphatidylinositol	863.566	9.557	[M-H]-	0.0499645	-0.525309	1.91533	0.100644	0.0513423	0.0828378	0.0740755	0.100469	0.122834	0.0907123	0.130566
9.68_915.59723	PI 18:0_22:3	PI	Glycerophospholipids	Phosphatidylinositol	915.597	9.68	[M-H]-	0.0471962	-0.76859	1.93166	0.295083	0.197797	0.364685	0.166497	0.359161	0.59487	0.352676	0.43789
9.295_901.58163	PI 19:1_20:2	PI	Glycerophospholipids	Phosphatidylinositol	901.582	9.295	[M-H]-	0.0250238	-0.857929	2.09024	0.298255	0.105952	0.166428	0.162782	0.349953	0.274599	0.406583	0.298135
8.474_911.56544	PI 20:1_20:4	PI	Glycerophospholipids	Phosphatidylinositol	911.565	8.474	[M-H]-	0.0343536	-0.614129	2.01582	3.08073	1.66852	3.02393	1.62694	3.4029	3.69632	3.15298	4.13594
8.609_760.5138	PS 16:0_18:1	PS	Glycerophospholipids	Phosphatidylserine	760.514	8.609	[M-H]-	0.0453785	-0.701983	1.94258	49.2862	26.134	46.8563	15.7251	55.932	57.9871	48.7358	61.838
11.848_875.68622	SM 42:1;3O	SM	Sphingolipids	Oxidized sphingomyelin	875.686	11.848	[M+FA-H]-	0.0496811	-1.00977	1.91706	0.166231	0.0851179	0.2275	0.0699994	0.228457	0.403376	0.216505	0.256819
11.831_831.69428	SM 42:1;3O	SM	Sphingolipids	Oxidized sphingomyelin	831.694	11.831	[M+H]+	0.0296748	-1.09293	1.7832	0.0862842	0.119121	0.223277	0.0418561	0.198618	0.294365	0.211006	0.299701
8.953_731.60658	SM 8:1;2O/28:0	SM	Sphingolipids	Sphingomyelin	731.607	8.953	[M+H]+	0.0424023	-0.741693	1.70723	0.170353	0.241382	0.199516	0.11139	0.197973	0.345531	0.291815	0.373035
10.251_803.62872	SM 8:1;2O/30:0	SM	Sphingolipids	Sphingomyelin	803.629	10.251	[M+FA-H]-	0.0465412	-0.562906	1.93558	1.78676	0.877653	1.41806	0.816345	1.78495	1.88366	1.72032	1.84779
10.079_829.64498	SM 8:1;2O/32:1	SM	Sphingolipids	Sphingomyelin	829.645	10.079	[M+FA-H]-	0.0300969	-0.618905	2.04794	1.32132	0.60523	0.971474	0.643552	1.37549	1.31156	1.36142	1.39035
11.21_871.69439	SM 9:1;2O/34:1	SM	Sphingolipids	Sphingomyelin	871.694	11.21	[M+FA-H]-	0.0453267	-0.651574	1.94296	0.210457	0.115673	0.212418	0.0973062	0.223043	0.297437	0.214949	0.263422
3.211_302.30604	SPB 18:0;2O	SPB	Sphingolipids	Sphinganine	302.306	3.211	[M+H]+	0.00616136	-0.820178	2.01919	0.0855719	0.0517949	0.074297	0.0953242	0.105295	0.136535	0.145612	0.154584
2.848_300.29033	SPB 18:1;2O	SPB	Sphingolipids	Sphingosine	300.29	2.848	[M+H]+	0.000317564	-0.645521	2.23185	0.307343	0.258327	0.310468	0.348496	0.437747	0.503872	0.490731	0.483351
13.833_816.70703	TG 16:0_16:1_16:3	TG	Glycerolipids	Triacylglycerol	816.707	13.833	[M+NH4]+	0.00272096	-1.31525	2.10966	0.207522	0.345489	0.149947	0.173199	0.394848	0.595438	0.587258	0.602729
18.044_974.9101	TG 16:0_17:1_26:1	TG	Glycerolipids	Triacylglycerol	974.91	18.044	[M+NH4]+	0.0274648	-1.0914	1.79878	0.273391	0.404678	0.208178	0.214095	0.431481	0.701486	0.411627	0.800021
17.789_960.89491	TG 16:0_18:1_24:1	TG	Glycerolipids	Triacylglycerol	960.895	17.789	[M+NH4]+	0.0255938	-0.848342	1.81329	3.56976	4.71043	5.7829	2.70704	7.11918	9.37346	5.17093	8.52988
13.448_892.73836	TG 16:1_16:1_22:6	TG	Glycerolipids	Triacylglycerol	892.738	13.448	[M+NH4]+	0.04655	-0.928432	1.68618	0.397823	0.410512	0.624751	0.129799	0.983706	0.502383	0.73908	0.749323
15.167_950.81547	TG 18:1_18:1_22:5	TG	Glycerolipids	Triacylglycerol	950.815	15.167	[M+NH4]+	0.00478154	-1.52546	2.05005	7.72295	3.20427	6.13799	3.0218	10.9924	17.8457	11.5861	17.4019
17.341_888.83794	TG O-18:0_18:1_18:2	TG	Glycerolipids	Triacylglycerol	888.838	17.341	[M+NH4]+	0.00977973	-1.25435	1.97053	0.170909	0.220506	0.100177	0.111306	0.289054	0.491349	0.283696	0.37417
10.362_636.55645	TG O-8:0_8:0_20:3	TG	Glycerolipids	Triacylglycerol	636.556	10.362	[M+NH4]+	0.0169724	-1.25928	1.88416	0.152372	0.181692	0.236313	0.108633	0.227928	0.434061	0.410497	0.552906
