# Supplementary material for: PKM2 functions as a histidine kinase to phosphorylate PGAM1 and increase glycolysis shunts in cancer
Source: EMBO J. 2024 May 15;43(12):5. doi: 10.1038/s44318-024-00110-8 (PMC11183095; doi:10.1038/s44318-024-00110-8)
Supplement: Supplementary file 7 — Source data Fig. 5 [file 44318_2024_110_MOESM7_ESM.zip › Figure 5/5A/PGAM1 activity for 5A.xlsx]

## Sheet: Plan1
	Source date of Relative PGAM1 activity
	Scramble	shPGAM1	PGAM1-WT	PGAM1-Y119F
Rep1	1.01304	0.827969	0.964925	0.759784
Rep2	1.0033	0.487041	1.05201	0.608801
Rep3	0.983822	0.487041	1.15916	0.530874
