# Supplementary material for: PKM2 functions as a histidine kinase to phosphorylate PGAM1 and increase glycolysis shunts in cancer
Source: EMBO J. 2024 May 15;43(12):5. doi: 10.1038/s44318-024-00110-8 (PMC11183095; doi:10.1038/s44318-024-00110-8)
Supplement: Supplementary file 7 — Source data Fig. 5 [file 44318_2024_110_MOESM7_ESM.zip › Figure 5/5A/Quantification for WB.xlsx]

## Sheet: Plan1
Rep1						Rep2						Rep3
	Scramble	shPGAM1	PGAM1-WT	PGAM1-Y119F			Scramble	shPGAM1	PGAM1-WT	PGAM1-Y119F			Scramble	shPGAM1	PGAM1-WT	PGAM1-Y119F
PGAM1	52518	18384	87130	91913		PGAM1	61140	25336	94744	101414		PGAM1	58310	19642	93874	97386
Actin	120292	136288	134706	132010		Actin	117518	124590	114558	112086		Actin	101496	103672	106194	114998
PGAM1/Actin	0.436588	0.134891	0.646816	0.696258		PGAM1/Actin	0.520261	0.203355	0.82704	0.904787		PGAM1/Actin	0.574505	0.189463	0.883986	0.84685
	0.436588	0.436588	0.436588	0.436588			0.520261	0.520261	0.520261	0.520261			0.574505	0.574505	0.574505	0.574505
Relative	1	0.308966	1.48153	1.59477		Relative	1	0.390871	1.58966	1.7391		Relative	1	0.329784	1.53869	1.47405
	Source data for Quantification of WB
	Scramble	shPGAM1	PGAM1-WT	PGAM1-Y119F
PGAM1/Actin	1	0.308966	1.48153	1.59477
PGAM1/Actin	1	0.390871	1.58966	1.7391
PGAM1/Actin	1	0.329784	1.53869	1.47405
