# Supplementary material for: PKM2 functions as a histidine kinase to phosphorylate PGAM1 and increase glycolysis shunts in cancer
Source: EMBO J. 2024 May 15;43(12):5. doi: 10.1038/s44318-024-00110-8 (PMC11183095; doi:10.1038/s44318-024-00110-8)
Supplement: Supplementary file 7 — Source data Fig. 5 [file 44318_2024_110_MOESM7_ESM.zip › Figure 5/5H/Relative intensity.xlsx]

## Sheet: Plan1
	Source data of Relative intensity
	pY119		Ki67		HE
	PGAM1WT	PGAM1Y119F	PGAM1WT	PGAM1Y119F	PGAM1WT	PGAM1Y119F
	7.5279	0.0823	8.667	4.746	4.3946	5.0098
	7.5608	0.0402	6.927	4.525	5.1469	4.9627
	5.8706	0.2733	6.882	5.294	5.4917	4.7063
	10.2626	0.0862	6.864	5.498	3.836	4.1487
	10.0347	0.1522	6.534	4.763	3.6184	3.9418
	6.255	0.0575	5.673	9.127	3.9412	5.5223
	4.7225	2.1168	6.162	7.623	4.3385	5.4316
	6.9805	3.909	6.918	8.348	4.4323	5.9253
	4.6799	3.476	8.239	8.898	3.8898	5.9235
	6.1763	1.4369	6.981	8.424	5.726	5.5092
	5.8711	3.6743	7.711	8.207	5.7486	5.4777
	8.7538	1.8822	6.173	8.376	6.0044	6.4265
	3.4999	4.5349	13.325	5.524	6.3069	6.4535
	3.5932	2.0217	13.572	6.093	6.1591	6.53
	4.0959	2.1627	13.82	7.512	6.1225	5.2497
	12.3646	1.3417	12.51	5.607	6.3719	6.1711
	6.2334	1.1636	12.941	4.287	6.3809	5.5714
	7.6478	1.7057	12.564	3.588	5.3485	5.94
	6.8375	1.0732	10.431	7.689	5.326	6.1029
	5.8072	0.8747	10.784	6.944	5.4339	6.5658
	4.1092	1.2956	6.885	7.445	4.9074	6.0622
