# Supplementary material for: PKM2 functions as a histidine kinase to phosphorylate PGAM1 and increase glycolysis shunts in cancer
Source: EMBO J. 2024 May 15;43(12):5. doi: 10.1038/s44318-024-00110-8 (PMC11183095; doi:10.1038/s44318-024-00110-8)
Supplement: Supplementary file 7 — Source data Fig. 5 [file 44318_2024_110_MOESM7_ESM.zip › Figure 5/5C/The percentage of EdU positive cells.xlsx]

## Sheet: Plan1
		PGAM1WT				PGAM1Y119F				Source date of The percentage of EdU positive cells (%)
		DAPI	EdU	EdU/DAPI		DAPI	EdU	EdU/DAPI		PGAM1WT	PGAM1Y119F
Cell number		35	1	0.0285714		48	6	0.125		0.0285714	0.125
		48	18	0.375		60	19	0.316667		0.375	0.316667
		42	11	0.261905		58	9	0.155172		0.261905	0.155172
		53	17	0.320755		57	15	0.263158		0.320755	0.263158
		54	21	0.388889		60	15	0.25		0.388889	0.25
		51	15	0.294118		53	9	0.169811		0.294118	0.169811
		48	21	0.4375		48	8	0.166667		0.4375	0.166667
		67	8	0.119403		57	10	0.175439		0.119403	0.175439
		62	22	0.354839		62	14	0.225806		0.354839	0.225806
		65	42	0.646154		53	9	0.169811		0.646154	0.169811
		72	54	0.75		48	15	0.3125		0.75	0.3125
		64	40	0.625		50	23	0.46		0.625	0.46
		65	36	0.553846		55	21	0.381818		0.553846	0.381818
		60	33	0.55		46	19	0.413043		0.55	0.413043
		56	33	0.589286		44	16	0.363636		0.589286	0.363636
