# Supplementary material for: PKM2 functions as a histidine kinase to phosphorylate PGAM1 and increase glycolysis shunts in cancer
Source: EMBO J. 2024 May 15;43(12):5. doi: 10.1038/s44318-024-00110-8 (PMC11183095; doi:10.1038/s44318-024-00110-8)
Supplement: Supplementary file 7 — Source data Fig. 5 [file 44318_2024_110_MOESM7_ESM.zip › Figure 5/5E-G/5G-Tumor mass.xlsx]

## Sheet: Plan1
	Source data of Tumor mass (g)
	Mice No.	PGAM1WT	PGAM1Y119F
	1	1.176	0.994
	2	1.226	0.593
	3	1.088	0.266
	4	0.777	0.331
	5	1.032	0.224
	6	0.668	0.194
	7	0.361	0.082
