# Supplementary material for: PKM2 functions as a histidine kinase to phosphorylate PGAM1 and increase glycolysis shunts in cancer
Source: EMBO J. 2024 May 15;43(12):5. doi: 10.1038/s44318-024-00110-8 (PMC11183095; doi:10.1038/s44318-024-00110-8)
Supplement: Supplementary file 7 — Source data Fig. 5 [file 44318_2024_110_MOESM7_ESM.zip › Figure 5/5E-G/5F-Tumor volume.xlsx]

## Sheet: Plan1
		Source date of Tumor volume (mm3)
		PGAM1WT							PGAM1Y119F
Day 7		246.176	216.542	202.844	92.5083	87.763	89.1446	53.8432	100.137	44.6885	13.9207	17.6688	11.7227	7.10687	6.97342
Day 14		391.321	1005.32	701.369	902.277	493.242	770.587	215.233	107.313	721.478	340.167	590.634	540.072	611.555	88.4161
