# Supplementary material for: PKM2 functions as a histidine kinase to phosphorylate PGAM1 and increase glycolysis shunts in cancer
Source: EMBO J. 2024 May 15;43(12):5. doi: 10.1038/s44318-024-00110-8 (PMC11183095; doi:10.1038/s44318-024-00110-8)
Supplement: Supplementary file 8 — Source data Fig. 6 [file 44318_2024_110_MOESM8_ESM.zip]

Archive with 140 entries (137 files):
- Figure 6/
- __MACOSX/._Figure 6
- Figure 6/6E.xlsx
- __MACOSX/Figure 6/._6E.xlsx
- Figure 6/6D.xlsx
- __MACOSX/Figure 6/._6D.xlsx
- Figure 6/6C/
- __MACOSX/Figure 6/._6C
- Figure 6/6A-B/
- __MACOSX/Figure 6/._6A-B
- Figure 6/6F.xlsx
- __MACOSX/Figure 6/._6F.xlsx
- Figure 6/6C/13.Tif
- __MACOSX/Figure 6/6C/._13.Tif
- Figure 6/6C/6-3-pHis.tif
- __MACOSX/Figure 6/6C/._6-3-pHis.tif
- Figure 6/6C/26-PGAM1.tif
- __MACOSX/Figure 6/6C/._26-PGAM1.tif
- Figure 6/6C/15.Tif
- __MACOSX/Figure 6/6C/._15.Tif
- Figure 6/6C/14.Tif
- __MACOSX/Figure 6/6C/._14.Tif
- Figure 6/6C/10-3-pHis.tif
- __MACOSX/Figure 6/6C/._10-3-pHis.tif
- Figure 6/6C/3-3-pHis.Tif
- __MACOSX/Figure 6/6C/._3-3-pHis.Tif
- Figure 6/6C/17.Tif
- __MACOSX/Figure 6/6C/._17.Tif
- Figure 6/6C/11-PKM2.Tif
- __MACOSX/Figure 6/6C/._11-PKM2.Tif
- Figure 6/6C/4-3-pHis.Tif
- __MACOSX/Figure 6/6C/._4-3-pHis.Tif
- Figure 6/6C/9-3-pHis.tif
- __MACOSX/Figure 6/6C/._9-3-pHis.tif
- Figure 6/6C/16-PKM2.tif
- __MACOSX/Figure 6/6C/._16-PKM2.tif
- Figure 6/6C/17-PKM2.Tif
- __MACOSX/Figure 6/6C/._17-PKM2.Tif
- Figure 6/6C/27-PGAM1.Tif
- __MACOSX/Figure 6/6C/._27-PGAM1.Tif
- Figure 6/6C/1-3-pHis.tif
- __MACOSX/Figure 6/6C/._1-3-pHis.tif
- Figure 6/6C/21-PGAM1.tif
- __MACOSX/Figure 6/6C/._21-PGAM1.tif
- Figure 6/6C/29-PGAM1.tif
- __MACOSX/Figure 6/6C/._29-PGAM1.tif
- Figure 6/6C/3.Tif
- __MACOSX/Figure 6/6C/._3.Tif
- Figure 6/6C/Quantification.xlsx
- __MACOSX/Figure 6/6C/._Quantification.xlsx
- Figure 6/6C/2.tif
- __MACOSX/Figure 6/6C/._2.tif
- Figure 6/6C/12-PKM2.tif
- __MACOSX/Figure 6/6C/._12-PKM2.tif
- Figure 6/6C/13-PKM2.Tif
- __MACOSX/Figure 6/6C/._13-PKM2.Tif
- Figure 6/6C/12 20.tif
- __MACOSX/Figure 6/6C/._12 20.tif
- Figure 6/6C/24-PGAM1.Tif
- __MACOSX/Figure 6/6C/._24-PGAM1.Tif
- Figure 6/6C/30-PGAM1.tif
- __MACOSX/Figure 6/6C/._30-PGAM1.tif
- Figure 6/6C/18-PKM2.tif
- __MACOSX/Figure 6/6C/._18-PKM2.tif
- Figure 6/6C/19-PKM2.tif
- __MACOSX/Figure 6/6C/._19-PKM2.tif
- Figure 6/6C/5 7.tif
- __MACOSX/Figure 6/6C/._5 7.tif
- Figure 6/6C/1.tif
- __MACOSX/Figure 6/6C/._1.tif
- Figure 6/6C/2-3-pHis.tif
- __MACOSX/Figure 6/6C/._2-3-pHis.tif
- Figure 6/6C/8-3pHis.tif
- __MACOSX/Figure 6/6C/._8-3pHis.tif
- Figure 6/6C/7-3-pHis.tif
- __MACOSX/Figure 6/6C/._7-3-pHis.tif
- Figure 6/6C/4.Tif
- __MACOSX/Figure 6/6C/._4.Tif
- Figure 6/6C/6 8 9.tif
- __MACOSX/Figure 6/6C/._6 8 9.tif
- Figure 6/6C/22-PGAM1.tif
- __MACOSX/Figure 6/6C/._22-PGAM1.tif
- Figure 6/6C/28-PGAM1.tif
- __MACOSX/Figure 6/6C/._28-PGAM1.tif
- Figure 6/6C/16 19.tif
- __MACOSX/Figure 6/6C/._16 19.tif
- Figure 6/6C/25-PGAM1.tif
- __MACOSX/Figure 6/6C/._25-PGAM1.tif
- Figure 6/6C/18.tif
- __MACOSX/Figure 6/6C/._18.tif
- Figure 6/6C/5-3-pHis.tif
- __MACOSX/Figure 6/6C/._5-3-pHis.tif
- Figure 6/6C/21.tif
- __MACOSX/Figure 6/6C/._21.tif
- Figure 6/6C/15-PKM2.Tif
- __MACOSX/Figure 6/6C/._15-PKM2.Tif
- Figure 6/6C/14-PKM2.Tif
- __MACOSX/Figure 6/6C/._14-PKM2.Tif
- Figure 6/6C/20-PKM2.tif
- __MACOSX/Figure 6/6C/._20-PKM2.tif
- Figure 6/6C/23-PGAM1.Tif
- __MACOSX/Figure 6/6C/._23-PGAM1.Tif
- Figure 6/6A-B/Patient 2 - T - Src.tif
- __MACOSX/Figure 6/6A-B/._Patient 2 - T - Src.tif
- Figure 6/6A-B/Patient 1 - T - PKM2.tif
- __MACOSX/Figure 6/6A-B/._Patient 1 - T - PKM2.tif
- Figure 6/6A-B/Patient 2 - A - Src.tif
- __MACOSX/Figure 6/6A-B/._Patient 2 - A - Src.tif
- Figure 6/6A-B/Patient 1 - T - Src.tif
- __MACOSX/Figure 6/6A-B/._Patient 1 - T - Src.tif
- Figure 6/6A-B/Patient 1 - A - Src.tif
- __MACOSX/Figure 6/6A-B/._Patient 1 - A - Src.tif
- Figure 6/6A-B/IHC score of PGAM1 pY119 in 6A.xlsx
- __MACOSX/Figure 6/6A-B/._IHC score of PGAM1 pY119 in 6A.xlsx
- Figure 6/6A-B/Patient 2 - T - PKM2.tif
- __MACOSX/Figure 6/6A-B/._Patient 2 - T - PKM2.tif
- Figure 6/6A-B/Patient 3 - T - PGAM1 pY119.tif
- __MACOSX/Figure 6/6A-B/._Patient 3 - T - PGAM1 pY119.tif
- Figure 6/6A-B/Patient 3 - T - PKM2.tif
- __MACOSX/Figure 6/6A-B/._Patient 3 - T - PKM2.tif
- Figure 6/6A-B/Patient 2 - A - PGAM1 pY119.tif
- __MACOSX/Figure 6/6A-B/._Patient 2 - A - PGAM1 pY119.tif
- Figure 6/6A-B/Patient 1 - T - PGAM1 pY119.tif
- __MACOSX/Figure 6/6A-B/._Patient 1 - T - PGAM1 pY119.tif
- Figure 6/6A-B/Patient 2 - A - PKM2.tif
- __MACOSX/Figure 6/6A-B/._Patient 2 - A - PKM2.tif
- Figure 6/6A-B/Patient 3 - A - PKM2.tif
- __MACOSX/Figure 6/6A-B/._Patient 3 - A - PKM2.tif
- Figure 6/6A-B/Patient 1 - A - PKM2.tif
- __MACOSX/Figure 6/6A-B/._Patient 1 - A - PKM2.tif
- Figure 6/6A-B/Patient 2 - T - PGAM1 pY119.tif
- __MACOSX/Figure 6/6A-B/._Patient 2 - T - PGAM1 pY119.tif
- Figure 6/6A-B/Patient 1 - A - PGAM1 pY119.tif
- __MACOSX/Figure 6/6A-B/._Patient 1 - A - PGAM1 pY119.tif
- Figure 6/6A-B/Patient 3 - A - Src.tif
- __MACOSX/Figure 6/6A-B/._Patient 3 - A - Src.tif
- Figure 6/6A-B/Patient 3 - T - Src.tif
- __MACOSX/Figure 6/6A-B/._Patient 3 - T - Src.tif
- Figure 6/6A-B/Patient 3 - A - PGAM1 pY119.tif
- __MACOSX/Figure 6/6A-B/._Patient 3 - A - PGAM1 pY119.tif
