# Supplementary material for: PKM2 functions as a histidine kinase to phosphorylate PGAM1 and increase glycolysis shunts in cancer
Source: EMBO J. 2024 May 15;43(12):5. doi: 10.1038/s44318-024-00110-8 (PMC11183095; doi:10.1038/s44318-024-00110-8)
Supplement: Supplementary file 8 — Source data Fig. 6 [file 44318_2024_110_MOESM8_ESM.zip › Figure 6/6E.xlsx]

## Sheet: Plan1
	Source data of correlation between PKM2 and PGAM1 pY119
		Tumor		Tumor
	Pateint ID	PKM2-IHC score		pY119-IHC score
	769	8.5		6.5
	780	9		8
	782	8.5		7
	807	5		6.5
	813	9		5
	815	9.5		7
	821	6.5		6.5
	831	5.5		7.5
	835	6.5		6
	849	6		3
	862	6		2
	865	6		6
	867	3.5		5.5
	868	3.5		4
	870	12		8
	872	6		7
	877	6		8
	879	8		8.5
	895	11		9
	896	6.5		6
	897	8		8
	899	4		4
	900	9.5		9
	901	9		9
	914	8.5		8.5
	925	6.5		6.5
	926	6		6
	934	6.5		6.5
	936	6.5		7.5
	943	9		9.5
