# Supplementary material for: PKM2 functions as a histidine kinase to phosphorylate PGAM1 and increase glycolysis shunts in cancer
Source: EMBO J. 2024 May 15;43(12):5. doi: 10.1038/s44318-024-00110-8 (PMC11183095; doi:10.1038/s44318-024-00110-8)
Supplement: Supplementary file 8 — Source data Fig. 6 [file 44318_2024_110_MOESM8_ESM.zip › Figure 6/6D.xlsx]

## Sheet: Plan1
	Source data of correlation between Src and PGAM1 pY119
		Tumor		Tumor
	Pateint ID	Src-IHC score		pY119-IHC score
	769	8.5		6.5
	780	7.5		8
	782	8		7
	807	6		6.5
	813	12		5
	815	9		7
	821	6		6.5
	831	5.5		7.5
	835	6		6
	849	4		3
	862	6		2
	865	6		6
	867	6		5.5
	868	2		4
	870	9.5		8
	872	4		7
	877	7.5		8
	879	9		8.5
	895	10.5		9
	896	7		6
	897	9		8
	899	2		4
	900	10		9
	901	10		9
	914	7.5		8.5
	925	6		6.5
	926	8		6
	934	8		6.5
	936	6.5		7.5
	943	9		9.5
