# Supplementary material for: PKM2 functions as a histidine kinase to phosphorylate PGAM1 and increase glycolysis shunts in cancer
Source: EMBO J. 2024 May 15;43(12):5. doi: 10.1038/s44318-024-00110-8 (PMC11183095; doi:10.1038/s44318-024-00110-8)
Supplement: Supplementary file 8 — Source data Fig. 6 [file 44318_2024_110_MOESM8_ESM.zip › Figure 6/6F.xlsx]

## Sheet: Plan1
	Source data of Survival probability (%)				Pateint ID	Survival time (month)		Low		High
	Month	Low	High					pY119-IHC score	Sample size	pY119-IHC score	Sample size
	10	1			862	10	2	2	1
	40	1			849	40	3	3	1
	73	1			868	75	4	4	1
	75	1			899	73	4	4	1
	17	1			813	17	5	5	1
	15	1			867	15	5.5	5.5	1
	38	1			835	6	6	6	1
	27	1			865	24	6	6	1
	6	1			896	38	6	6	1
	24	1			926	27	6	6	1
	45	1			769	45	6.5	6.5	1
	19	1			807	80	6.5	6.5	1
	43	1			821	19	6.5	6.5	1
	80	1			925	48	6.5	6.5	1
	48	1			934	43	6.5	6.5	1
	33		1		782	15	7			7	1
	12		1		815	12	7			7	1
	15		1		872	10	7			7	1
	3		1		831	10	7.5			7.5	1
	13		1		936	3	7.5			7.5	1
	6		1		780	8	8			8	1
	8		1		870	6	8			8	1
	37		1		877	37	8			8	1
	11		1		897	13	8			8	1
	10		1		879	11	8.5			8.5	1
	11		1		914	11	8.5			8.5	1
	10		1		895	73	9			9	1
	73		1		900	33	9			9	1
	7		1		901	7	9			9	1
	13		1		943	13	9.5			9.5	1
