# Supplementary material for: PKM2 functions as a histidine kinase to phosphorylate PGAM1 and increase glycolysis shunts in cancer
Source: EMBO J. 2024 May 15;43(12):5. doi: 10.1038/s44318-024-00110-8 (PMC11183095; doi:10.1038/s44318-024-00110-8)
Supplement: Supplementary file 8 — Source data Fig. 6 [file 44318_2024_110_MOESM8_ESM.zip › Figure 6/6A-B/IHC score of PGAM1 pY119 in 6A.xlsx]

## Sheet: Plan1
				IHC score of pY119
	Source data of IHC score of pY119				Adjacent							Tumor
	Adjacent	Tumor		Pateint ID	Area 1		Area 2	Area 3	Area 4	Average		Area 1	Area 2	Area 3	Area 4	Average
	3	6.5		769	3		3	4	2	3		5	6	8	7	6.5
	6	8		780	7		5	6	6	6		8	9	9	6	8
	4	7		782	4		4	4	4	4		8	7	6	7	7
	4.5	6.5		807	5		3	4	6	4.5		8	5	5	8	6.5
	4	5		813	5		3	3	5	4		5	4	4	7	5
	6	7		815	5		7	8	4	6		7	7	7	7	7
	7.5	6.5		821	9		5	9	7	7.5		6	7	5	8	6.5
	5	7.5		831	5		5	5	5	5		5	9	7	9	7.5
	3.5	6		835	4		3	3	4	3.5		6	6	7	5	6
	5	3		849	5		5	4	6	5		3	3	3	3	3
	4.5	2		862	6		4	3	5	4.5		1	2	4	1	2
	7	6		865	7		9	6	6	7		6	6	7	5	6
	5	5.5		867	5		6	4	5	5		6	8	5	3	5.5
	4	4		868	4		6	3	3	4		2	3	5	6	4
	7.5	8		870	5		8	7	10	7.5		6	9	9	8	8
	4.5	7		872	6		5	4	3	4.5		7	7	7	7	7
	3.5	8		877	4		3	3	4	3.5		8	8	8	8	8
	6	8.5		879	5		6	7	6	6		9	8	8	9	8.5
	4	9		895	4		5	3	4	4		9	9	9	9	9
	5.5	6		896	7		4	5	6	5.5		6	6	6	6	6
	3.5	8		897	4		5	3	2	3.5		8	8	8	8	8
	4.5	4		899	4		5	5	4	4.5		6	4	3	3	4
	4	9		900	4		4	4	4	4		9	9	9	9	9
	8	9		901	7		8	9	8	8		9	9	9	9	9
	6.5	8.5		914	6		5	7	8	6.5		9	8	9	8	8.5
	6	6.5		925	6		6	7	5	6		6	6	6	8	6.5
	4	6		926	4		6	3	3	4		4	4	8	8	6
	3	6.5		934	3		3	3	3	3		6	6	6	8	6.5
	4	7.5		936	4		2	6	4	4		8	6	8	8	7.5
	5.5	9.5		943	3		8	5	6	5.5		10	10	9	9	9.5
