# Supplementary material for: PKM2 functions as a histidine kinase to phosphorylate PGAM1 and increase glycolysis shunts in cancer
Source: EMBO J. 2024 May 15;43(12):5. doi: 10.1038/s44318-024-00110-8 (PMC11183095; doi:10.1038/s44318-024-00110-8)
Supplement: Supplementary file 9 — Source data Fig. 7 [file 44318_2024_110_MOESM9_ESM.zip]

Archive with 40 entries (36 files):
- Figure 7/
- __MACOSX/._Figure 7
- Figure 7/7I.xlsx
- __MACOSX/Figure 7/._7I.xlsx
- Figure 7/7B/
- __MACOSX/Figure 7/._7B
- Figure 7/7D-G/
- __MACOSX/Figure 7/._7D-G
- Figure 7/7H/
- __MACOSX/Figure 7/._7H
- Figure 7/7B/4-Flag.tif
- __MACOSX/Figure 7/7B/._4-Flag.tif
- Figure 7/7B/2-PKM2.tif
- __MACOSX/Figure 7/7B/._2-PKM2.tif
- Figure 7/7B/3-3-pHis.tif
- __MACOSX/Figure 7/7B/._3-3-pHis.tif
- Figure 7/7B/1-pY119.tif
- __MACOSX/Figure 7/7B/._1-pY119.tif
- Figure 7/7B/Quantification.xlsx
- __MACOSX/Figure 7/7B/._Quantification.xlsx
- Figure 7/7D-G/7F-Tumor mass.xlsx
- __MACOSX/Figure 7/7D-G/._7F-Tumor mass.xlsx
- Figure 7/7D-G/7G-Mice bodyweight.xlsx
- __MACOSX/Figure 7/7D-G/._7G-Mice bodyweight.xlsx
- Figure 7/7D-G/2-Tumors.JPG
- __MACOSX/Figure 7/7D-G/._2-Tumors.JPG
- Figure 7/7D-G/7E-Tumor volume.xlsx
- __MACOSX/Figure 7/7D-G/._7E-Tumor volume.xlsx
- Figure 7/7D-G/1-Mice xenograft tumors.JPG
- __MACOSX/Figure 7/7D-G/._1-Mice xenograft tumors.JPG
- Figure 7/7H/2-PKM2.tif
- __MACOSX/Figure 7/7H/._2-PKM2.tif
- Figure 7/7H/3-3-pHis.tif
- __MACOSX/Figure 7/7H/._3-3-pHis.tif
- Figure 7/7H/1-pY119.tif
- __MACOSX/Figure 7/7H/._1-pY119.tif
- Figure 7/7H/Quantification.xlsx
- __MACOSX/Figure 7/7H/._Quantification.xlsx
- Figure 7/7H/4-PGAM1.tif
- __MACOSX/Figure 7/7H/._4-PGAM1.tif
