# Supplementary material for: PKM2 functions as a histidine kinase to phosphorylate PGAM1 and increase glycolysis shunts in cancer
Source: EMBO J. 2024 May 15;43(12):5. doi: 10.1038/s44318-024-00110-8 (PMC11183095; doi:10.1038/s44318-024-00110-8)
Supplement: Supplementary file 9 — Source data Fig. 7 [file 44318_2024_110_MOESM9_ESM.zip › Figure 7/7I.xlsx]

## Sheet: Plan1
	Source data of Relative PGAM1 activity			Relative PGAM1 activity
	TAT	pY119-TAT		Mice No.	TAT			average		pY119-TAT			average
	0.94662	0.490987		1	0.996504	0.963637	0.87972	0.94662		0.49627	0.529371	0.447319	0.490987
	0.961461	0.45843		2	0.996271	0.941492	0.94662	0.961461		0.481352	0.448951	0.444988	0.45843
	0.938617	0.454934		3	0.942424	0.941259	0.932168	0.938617		0.471795	0.438928	0.454079	0.454934
	0.939472	0.441958		4	0.926107	0.945921	0.946387	0.939472		0.4669	0.445688	0.413287	0.441958
	0.952603	0.440404		5	0.938695	0.960373	0.958741	0.952603		0.468998	0.439394	0.412821	0.440404
	0.96993	0.470008		6	0.947319	1.01189	0.950583	0.96993		0.504429	0.458741	0.446853	0.470008
	0.951049	0.471717		7	0.940793	0.958275	0.954079	0.951049		0.508159	0.455245	0.451748	0.471717
