# Supplementary material for: PKM2 functions as a histidine kinase to phosphorylate PGAM1 and increase glycolysis shunts in cancer
Source: EMBO J. 2024 May 15;43(12):5. doi: 10.1038/s44318-024-00110-8 (PMC11183095; doi:10.1038/s44318-024-00110-8)
Supplement: Supplementary file 9 — Source data Fig. 7 [file 44318_2024_110_MOESM9_ESM.zip › Figure 7/7B/Quantification.xlsx]

## Sheet: Plan1
Rep1				Rep2				Rep3
	TAT	pY119-TAT			TAT	pY119-TAT			TAT	pY119-TAT
pY119	173595	57052		pY119	274738	102496		pY119	262554	66498
PKM2	137148	25295		PKM2	184674	21474		PKM2	217588	68638
3-pHis	105555	18361		3-pHis	165028	24110		3-pHis	163280	26834
PGAM1	206958	172953		PGAM1	237900	216766		PGAM1	260530	218722
pY119/PGAM1	0.838793	0.32987		pY119/PGAM1	1.15485	0.472842		pY119/PGAM1	1.00777	0.30403
	0.838793	0.838793			1.15485	1.15485			1.00777	1.00777
Relative	1	0.393267		Relative	1	0.409441		Relative	1	0.301686
PKM2/PGAM1	0.662685	0.146254		PKM2/PGAM1	0.776267	0.0990654		PKM2/PGAM1	0.835174	0.313814
	0.662685	0.662685			0.776267	0.776267			0.835174	0.835174
Relative	1	0.220698		Relative	1	0.127618		Relative	1	0.375747
3-pHis/PGAM1	0.510031	0.106162		3-pHis/PGAM1	0.693686	0.111226		3-pHis/PGAM1	0.626722	0.122685
	0.510031	0.510031			0.693686	0.693686			0.626722	0.626722
Relative	1	0.208148		Relative	1	0.16034		Relative	1	0.195757
	Source data for Quantification of IP
	TAT			pY119-TAT
pY119/PGAM1	1	1	1	0.393267	0.409441	0.301686
PKM2/PGAM1	1	1	1	0.220698	0.127618	0.375747
3-pHis/PGAM1	1	1	1	0.208148	0.16034	0.195757
