# Supplementary material for: PKM2 functions as a histidine kinase to phosphorylate PGAM1 and increase glycolysis shunts in cancer
Source: EMBO J. 2024 May 15;43(12):5. doi: 10.1038/s44318-024-00110-8 (PMC11183095; doi:10.1038/s44318-024-00110-8)
Supplement: Supplementary file 9 — Source data Fig. 7 [file 44318_2024_110_MOESM9_ESM.zip › Figure 7/7D-G/7F-Tumor mass.xlsx]

## Sheet: Plan1
		Source date of Tumor mass (g)
		TAT	pY119-TAT
		1.43	0.45
		1.28	0.56
		1.28	0.57
		0.89	0.46
		0.96	0.72
		0.72	0.67
		0.8	0.54
