# Supplementary material for: PKM2 functions as a histidine kinase to phosphorylate PGAM1 and increase glycolysis shunts in cancer
Source: EMBO J. 2024 May 15;43(12):5. doi: 10.1038/s44318-024-00110-8 (PMC11183095; doi:10.1038/s44318-024-00110-8)
Supplement: Supplementary file 9 — Source data Fig. 7 [file 44318_2024_110_MOESM9_ESM.zip › Figure 7/7D-G/7G-Mice bodyweight.xlsx]

## Sheet: Plan1
		Source date of Mice bodyweight (g)
		TAT							pY119-TAT
Day 5		20.4	17.7	19.2	18.3	18	18.1	17.9	18.2	17.7	18	19.3	18.9	20	17.9
Day 10		23.1	20.5	21.1	20.1	20.3	20.2	19.5	20.7	19.5	20.6	21	20.9	20.3	21.5
Day 15		21.4	22.7	24.9	22.2	22.7	22.9	22.3	22.6	21.9	21.6	23.8	22.1	23.1	21.7
