# Supplementary material for: PKM2 functions as a histidine kinase to phosphorylate PGAM1 and increase glycolysis shunts in cancer
Source: EMBO J. 2024 May 15;43(12):5. doi: 10.1038/s44318-024-00110-8 (PMC11183095; doi:10.1038/s44318-024-00110-8)
Supplement: Supplementary file 9 — Source data Fig. 7 [file 44318_2024_110_MOESM9_ESM.zip › Figure 7/7D-G/7E-Tumor volume.xlsx]

## Sheet: Plan1
		Source date of Tumor volume (mm3)
		TAT							pY119-TAT
Day 5		126	62.5	171.5	32	40	171.5	108	62.5	126	126	87.5	144	87.5	75
Day 10		405	320	288	220.5	364.5	288	196	144	144	126	126	87.5	108	171.5
Day 15		288	364.5	600	320	405	726	500	126	171.5	196	126	126	108	126
