# Supplementary material for: PKM2 functions as a histidine kinase to phosphorylate PGAM1 and increase glycolysis shunts in cancer
Source: EMBO J. 2024 May 15;43(12):5. doi: 10.1038/s44318-024-00110-8 (PMC11183095; doi:10.1038/s44318-024-00110-8)
Supplement: Supplementary file 9 — Source data Fig. 7 [file 44318_2024_110_MOESM9_ESM.zip › Figure 7/7H/Quantification.xlsx]

## Sheet: Plan1
Pateint ID	1		2		3		4		5		6		7		8		9		10
	A	T	A	T	A	T	A	T	A	T	A	T	A	T	A	T	A	T	A	T
3-pHis	38595	197995	95277	173100	148553	284300	76038	253470	158603	253330	105656	215123	43456	233494	54989	190394	122540	160510	24940	185884
PKM2	83738	178363	42291	165309	34889	205137	70081	224223	6815	78288	82866	146049	58348	89381	12732	138745	101441	107116	95489	122936
PGAM1	195235	168341	138529	156122	118989	162168	147353	166677	111393	90206	184026	165042	158490	165163	85667	106509	160984	150045	148435	126218
3-pHis/PGAM1	0.197685	1.17615	0.687777	1.10875	1.24846	1.75312	0.516026	1.52073	1.42381	2.80835	0.574136	1.30344	0.274188	1.41372	0.641892	1.78759	0.761194	1.06975	0.16802	1.47272
	0.197685	0.197685	0.197685	0.197685	0.197685	0.197685	0.197685	0.197685	0.197685	0.197685	0.197685	0.197685	0.197685	0.197685	0.197685	0.197685	0.197685	0.197685	0.197685	0.197685
Relative	1	5.94964	3.47916	5.60867	6.31541	8.86826	2.61035	7.69268	7.20245	14.2062	2.9043	6.59355	1.38699	7.15138	3.24705	9.04261	3.85054	5.41137	0.849937	7.44985
Normalization	0.5	2.97482	1.73958	2.80433	3.1577	4.43413	1.30517	3.84634	3.60122	7.1031	1.45215	3.29677	0.693497	3.57569	1.62352	4.5213	1.92527	2.70568	0.424969	3.72492
PKM2/PGAM1	0.428909	1.05953	0.305286	1.05885	0.293212	1.26497	0.475599	1.34525	0.0611798	0.86788	0.450295	0.88492	0.368149	0.541168	0.148622	1.30266	0.630131	0.713892	0.643305	0.973997
	0.428909	0.428909	0.428909	0.428909	0.428909	0.428909	0.428909	0.428909	0.428909	0.428909	0.428909	0.428909	0.428909	0.428909	0.428909	0.428909	0.428909	0.428909	0.428909	0.428909
Relative	1	2.4703	0.711774	2.4687	0.683623	2.94927	1.10886	3.13646	0.142641	2.02346	1.04986	2.06319	0.85834	1.26173	0.346512	3.03715	1.46915	1.66444	1.49986	2.27087
Normalization	2	4.9406	1.42355	4.93739	1.36725	5.89853	2.21772	6.27292	0.285281	4.04692	2.09972	4.12638	1.71668	2.52347	0.693024	6.0743	2.9383	3.32888	2.99973	4.54175
	Source data of Quantification of IP
	A										T
Pateint ID	1	2	3	4	5	6	7	8	9	10	1	2	3	4	5	6	7	8	9	10
	0.5	1.73958	3.1577	1.30517	3.6012	1.45215	0.693497	1.62352	1.92527	0.42497	2.97482	2.80433	4.43413	3.84634	7.1031	3.29677	3.57569	4.5213	2.70568	3.72492
	2	1.42355	1.36725	2.21772	0.2853	2.09972	1.71668	0.69302	2.9383	2.99973	4.9406	4.93739	5.89853	6.27292	4.04692	4.12638	2.52347	6.0743	3.32888	4.54175
